# Supplementary material for: Air pollution disproportionately impairs beneficial invertebrates: a meta-analysis
Source: Nat Commun. 2024 Jul 11;15:5447. doi: 10.1038/s41467-024-49729-5 (PMC11239652; doi:10.1038/s41467-024-49729-5)
Supplement: Supplementary file 4 — Supplementary Data 1 [file 41467_2024_49729_MOESM4_ESM.xlsx]

## Sheet: Meta-analysis dataset
Extractor	studyid	infoid	Author	Year	Journal	Title	Country	Pollutant	Pollutant2	Pollutant3	Location	Control pollutant concentration	cP_conc	Elevated pollutant concentration	eP_conc	Status	feeding guild	Invert.Order	Invert.Family	Invert.species.subfamily	Common name	Lifestage	Winged	Diet specialisation	Performance2	measure	units	Plant Order	Plant Family	Plant Species	Plant common name	Plant age	Annuality	Monocot_Dicot	Additional info	sharedcontrolcluster	multipleoutcomecluster	Source	Nc	Ne	Xc	Xe	Error_c	Error_e	Dev_c	Dev_e	Pest Database
JR	Kopper2001	a1	Kopper	2001	Environmental Entomology	CO2 and O3 effects on paper birch (Betulaceae : Betula papyrifera) phytochemistry and whitemarked tussock moth (Lymantriidae : Orgyia leucostigma) performance	USA	O3	O3	O3	FAE	ambient	30	50-100 ppb	75	Significant pest	chewer	Lepidoptera	Erebidae	Orgyia leucostigma	Whitemarked tussock moth	larva	no	generalist	growth/development	development time	days (females)	Fagales	Betulaceae	Betula papyrifera	Paper birch	3 years	perennial	dicot	Females	Kopper2001_a1	Kopper2001_a1	Fig. 2	20	20	42.5145	42.3183	0.719477	0.784884	3.2176	3.51011	EPPO PRA
JR	Kopper2001	a2	Kopper	2001	Environmental Entomology	CO2 and O3 effects on paper birch (Betulaceae : Betula papyrifera) phytochemistry and whitemarked tussock moth (Lymantriidae : Orgyia leucostigma) performance	USA	O3xCO2	O3interaction	O3*CO2	FAE	ambient	30	interaction		Significant pest	chewer	Lepidoptera	Erebidae	Orgyia leucostigma	Whitemarked tussock moth	larva	no	generalist	growth/development	development time	days (females)	Fagales	Betulaceae	Betula papyrifera	Paper birch	3 years	perennial	dicot	Females	Kopper2001_a1	Kopper2001_a2	Fig. 2	20	20	42.5145	41.5988	0.719477	0.719477	3.2176	3.2176	EPPO PRA
JR	Kopper2001	a3	Kopper	2001	Environmental Entomology	CO2 and O3 effects on paper birch (Betulaceae : Betula papyrifera) phytochemistry and whitemarked tussock moth (Lymantriidae : Orgyia leucostigma) performance	USA	O3	O3	O3	FAE	ambient	30	50-100 ppb	75	Significant pest	chewer	Lepidoptera	Erebidae	Orgyia leucostigma	Whitemarked tussock moth	larva	no	generalist	growth/development	development time	days (males)	Fagales	Betulaceae	Betula papyrifera	Paper birch	3 years	perennial	dicot	Males	Kopper2001_a2	Kopper2001_a3	Fig. 2	20	20	36.3009	35.9084	0.719477	0.784884	3.2176	3.51011	EPPO PRA
JR	Kopper2001	a4	Kopper	2001	Environmental Entomology	CO2 and O3 effects on paper birch (Betulaceae : Betula papyrifera) phytochemistry and whitemarked tussock moth (Lymantriidae : Orgyia leucostigma) performance	USA	O3xCO2	O3interaction	O3*CO2	FAE	ambient	30	interaction		Significant pest	chewer	Lepidoptera	Erebidae	Orgyia leucostigma	Whitemarked tussock moth	larva	no	generalist	growth/development	development time	days (males)	Fagales	Betulaceae	Betula papyrifera	Paper birch	3 years	perennial	dicot	Males	Kopper2001_a2	Kopper2001_a4	Fig. 2	20	20	36.3009	35.4506	0.719477	0.784884	3.2176	3.51011	EPPO PRA
JR	Kopper2001	a5	Kopper	2001	Environmental Entomology	CO2 and O3 effects on paper birch (Betulaceae : Betula papyrifera) phytochemistry and whitemarked tussock moth (Lymantriidae : Orgyia leucostigma) performance	USA	O3	O3	O3	FAE	ambient	30	50-100 ppb	75	Significant pest	chewer	Lepidoptera	Erebidae	Orgyia leucostigma	Whitemarked tussock moth	larva	no	generalist	growth/development	pupal mass	mg	Fagales	Betulaceae	Betula papyrifera	Paper birch	3 years	perennial	dicot	Females	Kopper2001_a3	Kopper2001_a1	Fig. 2	14	14	292.537	272.803	20.8955	20.8955	78.1839	78.1839	EPPO PRA
JR	Kopper2001	a6	Kopper	2001	Environmental Entomology	CO2 and O3 effects on paper birch (Betulaceae : Betula papyrifera) phytochemistry and whitemarked tussock moth (Lymantriidae : Orgyia leucostigma) performance	USA	O3xCO2	O3interaction	O3*CO2	FAE	ambient	30	interaction		Significant pest	chewer	Lepidoptera	Erebidae	Orgyia leucostigma	Whitemarked tussock moth	larva	no	generalist	growth/development	pupal mass	mg	Fagales	Betulaceae	Betula papyrifera	Paper birch	3 years	perennial	dicot	Females	Kopper2001_a3	Kopper2001_a2	Fig. 2	14	14	292.537	242.04	20.8955	20.8955	78.1839	78.1839	EPPO PRA
JR	Kopper2001	a7	Kopper	2001	Environmental Entomology	CO2 and O3 effects on paper birch (Betulaceae : Betula papyrifera) phytochemistry and whitemarked tussock moth (Lymantriidae : Orgyia leucostigma) performance	USA	O3	O3	O3	FAE	ambient	30	50-100 ppb	75	Significant pest	chewer	Lepidoptera	Erebidae	Orgyia leucostigma	Whitemarked tussock moth	larva	no	generalist	growth/development	pupal mass	mg	Fagales	Betulaceae	Betula papyrifera	Paper birch	3 years	perennial	dicot	Males	Kopper2001_a4	Kopper2001_a3	Fig. 2	14	14	138.723	123.051	20.3151	20.3151	76.0121	76.0121	EPPO PRA
JR	Kopper2001	a8	Kopper	2001	Environmental Entomology	CO2 and O3 effects on paper birch (Betulaceae : Betula papyrifera) phytochemistry and whitemarked tussock moth (Lymantriidae : Orgyia leucostigma) performance	USA	O3xCO2	O3interaction	O3*CO2	FAE	ambient	30	interaction		Significant pest	chewer	Lepidoptera	Erebidae	Orgyia leucostigma	Whitemarked tussock moth	larva	no	generalist	growth/development	pupal mass	mg	Fagales	Betulaceae	Betula papyrifera	Paper birch	3 years	perennial	dicot	Males	Kopper2001_a4	Kopper2001_a4	Fig. 2	14	14	138.723	124.212	20.3151	19.7347	76.0121	73.8403	EPPO PRA
JR	Freiwald2008	a9	Freiwald	2008	Entomologia Experimentalis et Applicata	Elevated ozone modifies the feeding behaviour of the common leaf weevil on hybrid aspen through shifts in developmental, chemical, and structural properties of leaves	Finland	O3	O3	O3	FAE	ambient	30	1.5x ambient	45	Other herbivore	chewer	Coleoptera	Curculionidae	Phyllobius pyri	Common leaf weevil	adult	yes	generalist	feeding efficiency	consumption	% leaf area consumed	Malpighiales	Salicaceae	Populus tremula x Populus tremuloides	Hybrid aspen	3 years	perennial	dicot	Plant clone 55	Freiwald2008_a1	Freiwald2008_a1	Fig. 1	16	16	2.08012	5.07937	0.61678	1.13681	2.46712	4.54724	none
JR	Freiwald2008	a10	Freiwald	2008	Entomologia Experimentalis et Applicata	Elevated ozone modifies the feeding behaviour of the common leaf weevil on hybrid aspen through shifts in developmental, chemical, and structural properties of leaves	Finland	O3	O3	O3	FAE	ambient	30	1.5x ambient	45	Other herbivore	chewer	Coleoptera	Curculionidae	Phyllobius pyri	Common leaf weevil	adult	yes	generalist	feeding efficiency	consumption	% leaf area consumed	Malpighiales	Salicaceae	Populus tremula x Populus tremuloides	Hybrid aspen	3 years	perennial	dicot	Plant clone 110	Freiwald2008_a2	Freiwald2008_a2	Fig. 1	16	16	1.62056	6.15571	0.61678	1.08844	2.46712	4.35374	none
JR	Jones2006	a11	Jones	2006	Environmental Pollution	Detecting changes in insect herbivore communities along a pollution gradient	USA	NO2	NOx	NOx	field	2.3 ppb	2.3	6.7 ppb	6.7	Other herbivore	multiple	Multiple	Multiple	Multiple	various	multiple	both		abundance	abundance	insects/50g foliage	Polypodiales	Dennstaedtiaceae	Pteridium aquilinum	Bracken fern	mature	perennial	gymnosperm	Fern 2001	Jones2006_a1	Jones2006_a1	Table 2	3	3	22.3333	18	4.25572	5.85947	7.37111	10.1489
JR	Jones2006	a12	Jones	2006	Environmental Pollution	Detecting changes in insect herbivore communities along a pollution gradient	USA	NO2	NOx	NOx	field	2.3 ppb	2.3	6.7 ppb	6.7	Other herbivore	multiple	Multiple	Multiple	Multiple	various	multiple	both		abundance	abundance	insects/50g foliage	Polypodiales	Dennstaedtiaceae	Pteridium aquilinum	Bracken fern	mature	perennial	gymnosperm	Fern 2002	Jones2006_a2	Jones2006_a2	Table 2	3	3	148	140	69.7161	105.642	120.752	182.978
JR	Jones2006	a13	Jones	2006	Environmental Pollution	Detecting changes in insect herbivore communities along a pollution gradient	USA	NO2	NOx	NOx	field	2.3 ppb	2.3	6.7 ppb	6.7	Other herbivore	multiple	Multiple	Multiple	Multiple	various	multiple	both		abundance	abundance	insects/50 leaves	Fagales	Fagaceae	Quercus kelloggii	Califoria black oak	mature	perennial	dicot	Oak 2001	Jones2006_a3	Jones2006_a3	Table 2	3	3	42.3333	128.333	16.5865	17.6289	28.7286	30.5341
JR	Jones2006	a14	Jones	2006	Environmental Pollution	Detecting changes in insect herbivore communities along a pollution gradient	USA	NO2	NOx	NOx	field	2.3 ppb	2.3	6.7 ppb	6.7	Other herbivore	multiple	Multiple	Multiple	Multiple	various	multiple	both		abundance	abundance	insects/50 leaves	Fagales	Fagaceae	Quercus kelloggii	Califoria black oak	mature	perennial	dicot	Oak 2002	Jones2006_a4	Jones2006_a4	Table 2	3	3	641.333	111.667	625.346	8.81917	1083.13	15.2753
JR	Jones2006	a15	Jones	2006	Environmental Pollution	Detecting changes in insect herbivore communities along a pollution gradient	USA	NO2	NOx	NOx	field	2.3 ppb	2.3	6.7 ppb	6.7	Other herbivore	multiple	Multiple	Multiple	Multiple	various	multiple	both		abundance	abundance	insects/100g	Pinales	Pinaceae	Pinus ponderosa	Ponderosa pine	mature	perennial	gymnosperm	Pine 2001	Jones2006_a5	Jones2006_a5	Table 2	3	3	16.6667	48.6667	6.00925	38.8215	10.4083	67.2409
JR	Jones2006	a16	Jones	2006	Environmental Pollution	Detecting changes in insect herbivore communities along a pollution gradient	USA	NO2	NOx	NOx	field	2.3 ppb	2.3	6.7 ppb	6.7	Other herbivore	multiple	Multiple	Multiple	Multiple	various	multiple	both		abundance	abundance	insects/100g	Pinales	Pinaceae	Pinus ponderosa	Ponderosa pine	mature	perennial	gymnosperm	Pine 2002	Jones2006_a6	Jones2006_a6	Table 2	3	3	5.33333	14.3333	2.4037	12.8366	4.16333	22.2336
JR	Jones2006	a17	Jones	2006	Environmental Pollution	Detecting changes in insect herbivore communities along a pollution gradient	USA	NO2	NOx	NOx	field	2.3 ppb	2.3	6.7 ppb	6.7	Other herbivore	multiple	Multiple	Multiple	Multiple	various	multiple	both		diversity	richness	morphotaxa richness	Polypodiales	Dennstaedtiaceae	Pteridium aquilinum	Bracken fern	mature	perennial	gymnosperm	Fern 2001	Jones2006_a7	Jones2006_a1	Table 3	3	3	8.66667	7.66667	0.333333	0.333333	0.57735	0.57735
JR	Jones2006	a18	Jones	2006	Environmental Pollution	Detecting changes in insect herbivore communities along a pollution gradient	USA	NO2	NOx	NOx	field	2.3 ppb	2.3	6.7 ppb	6.7	Other herbivore	multiple	Multiple	Multiple	Multiple	various	multiple	both		diversity	richness	morphotaxa richness	Polypodiales	Dennstaedtiaceae	Pteridium aquilinum	Bracken fern	mature	perennial	gymnosperm	Fern 2002	Jones2006_a8	Jones2006_a2	Table 3	3	3	6	8.66667	0.57735	1.33333	1	2.3094
JR	Jones2006	a19	Jones	2006	Environmental Pollution	Detecting changes in insect herbivore communities along a pollution gradient	USA	NO2	NOx	NOx	field	2.3 ppb	2.3	6.7 ppb	6.7	Other herbivore	multiple	Multiple	Multiple	Multiple	various	multiple	both		diversity	richness	morphotaxa richness	Fagales	Fagaceae	Quercus kelloggii	Califoria black oak	mature	perennial	dicot	Oak 2001	Jones2006_a9	Jones2006_a3	Table 3	3	3	10	10.3333	2.3094	0.881917	4	1.52753
JR	Jones2006	a20	Jones	2006	Environmental Pollution	Detecting changes in insect herbivore communities along a pollution gradient	USA	NO2	NOx	NOx	field	2.3 ppb	2.3	6.7 ppb	6.7	Other herbivore	multiple	Multiple	Multiple	Multiple	various	multiple	both		diversity	richness	morphotaxa richness	Fagales	Fagaceae	Quercus kelloggii	Califoria black oak	mature	perennial	dicot	Oak 2002	Jones2006_a10	Jones2006_a4	Table 3	3	3	7.66667	8.66667	1.66667	0.333333	2.88675	0.57735
JR	Jones2006	a21	Jones	2006	Environmental Pollution	Detecting changes in insect herbivore communities along a pollution gradient	USA	NO2	NOx	NOx	field	2.3 ppb	2.3	6.7 ppb	6.7	Other herbivore	multiple	Multiple	Multiple	Multiple	various	multiple	both		diversity	richness	morphotaxa richness	Pinales	Pinaceae	Pinus ponderosa	Ponderosa pine	mature	perennial	gymnosperm	Pine 2001	Jones2006_a11	Jones2006_a5	Table 3	3	3	8	8.66667	0.57735	1.85592	1	3.21455
JR	Jones2006	a22	Jones	2006	Environmental Pollution	Detecting changes in insect herbivore communities along a pollution gradient	USA	NO2	NOx	NOx	field	2.3 ppb	2.3	6.7 ppb	6.7	Other herbivore	multiple	Multiple	Multiple	Multiple	various	multiple	both		diversity	richness	morphotaxa richness	Pinales	Pinaceae	Pinus ponderosa	Ponderosa pine	mature	perennial	gymnosperm	Pine 2002	Jones2006_a12	Jones2006_a6	Table 3	3	3	5.33333	3.66667	0.333333	0.666667	0.57735	1.1547
JR	Jones2006	a23	Jones	2006	Environmental Pollution	Detecting changes in insect herbivore communities along a pollution gradient	USA	NO2	NOx	NOx	field	2.3 ppb	2.3	6.7 ppb	6.7	Other herbivore	multiple	Multiple	Multiple	Multiple	various	multiple	both		diversity	diversity	Shannon diversity	Polypodiales	Dennstaedtiaceae	Pteridium aquilinum	Bracken fern	mature	perennial	gymnosperm	Fern 2001	Jones2006_a13	Jones2006_a1	Table 3	3	3	1.5	1.16667	0.173205	0.202759	0.3	0.351188
JR	Jones2006	a24	Jones	2006	Environmental Pollution	Detecting changes in insect herbivore communities along a pollution gradient	USA	NO2	NOx	NOx	field	2.3 ppb	2.3	6.7 ppb	6.7	Other herbivore	multiple	Multiple	Multiple	Multiple	various	multiple	both		diversity	diversity	Shannon diversity	Polypodiales	Dennstaedtiaceae	Pteridium aquilinum	Bracken fern	mature	perennial	gymnosperm	Fern 2002	Jones2006_a14	Jones2006_a2	Table 3	3	3	0.8	1	0.264575	0.208167	0.458258	0.360555
JR	Jones2006	a25	Jones	2006	Environmental Pollution	Detecting changes in insect herbivore communities along a pollution gradient	USA	NO2	NOx	NOx	field	2.3 ppb	2.3	6.7 ppb	6.7	Other herbivore	multiple	Multiple	Multiple	Multiple	various	multiple	both		diversity	diversity	Shannon diversity	Fagales	Fagaceae	Quercus kelloggii	Califoria black oak	mature	perennial	dicot	Oak 2001	Jones2006_a15	Jones2006_a3	Table 3	3	3	1.46667	1.33333	0.0666667	0.0881917	0.11547	0.152753
JR	Jones2006	a26	Jones	2006	Environmental Pollution	Detecting changes in insect herbivore communities along a pollution gradient	USA	NO2	NOx	NOx	field	2.3 ppb	2.3	6.7 ppb	6.7	Other herbivore	multiple	Multiple	Multiple	Multiple	various	multiple	both		diversity	diversity	Shannon diversity	Fagales	Fagaceae	Quercus kelloggii	Califoria black oak	mature	perennial	dicot	Oak 2002	Jones2006_a16	Jones2006_a4	Table 3	3	3	1.26667	1.23333	0.328295	0.260342	0.568624	0.450925
JR	Jones2006	a27	Jones	2006	Environmental Pollution	Detecting changes in insect herbivore communities along a pollution gradient	USA	NO2	NOx	NOx	field	2.3 ppb	2.3	6.7 ppb	6.7	Other herbivore	multiple	Multiple	Multiple	Multiple	various	multiple	both		diversity	diversity	Shannon diversity	Pinales	Pinaceae	Pinus ponderosa	Ponderosa pine	mature	perennial	gymnosperm	Pine 2001	Jones2006_a17	Jones2006_a5	Table 3	3	3	1.6	1.53333	0.152753	0.31798	0.264575	0.550757
JR	Jones2006	a28	Jones	2006	Environmental Pollution	Detecting changes in insect herbivore communities along a pollution gradient	USA	NO2	NOx	NOx	field	2.3 ppb	2.3	6.7 ppb	6.7	Other herbivore	multiple	Multiple	Multiple	Multiple	various	multiple	both		diversity	diversity	Shannon diversity	Pinales	Pinaceae	Pinus ponderosa	Ponderosa pine	mature	perennial	gymnosperm	Pine 2002	Jones2006_a18	Jones2006_a6	Table 3	3	3	1.56667	0.933333	0.0666667	0.185592	0.11547	0.321455
JR	Couture2012	a29	Couture	2012	Oecologia	Atmospheric change alters foliar quality of host trees and performance of two outbreak insect species	USA	O3xCO2	O3interaction	O3*CO2	FAE			interaction		Significant pest	chewer	Lepidoptera	Erebidae	Lymantria dispar	Gypsy moth	larva	no	generalist	growth/development	growth	mg	Malpighiales	Salicaceae	Populus tremuloides	Trembling aspen	mature	perennial	dicot		Couture2012_a1	Couture2012_a1	Fig. 1	5	5	83.9709	73.5109	4.0678	4.0678	9.09587	9.09587	CABI dmpp and EPPO PRA
JR	Couture2012	a30	Couture	2012	Oecologia	Atmospheric change alters foliar quality of host trees and performance of two outbreak insect species	USA	O3	O3	O3	FAE	ambient	30	1.5x ambient	45	Significant pest	chewer	Lepidoptera	Erebidae	Lymantria dispar	Gypsy moth	larva	no	generalist	growth/development	growth	mg	Malpighiales	Salicaceae	Populus tremuloides	Trembling aspen	mature	perennial	dicot		Couture2012_a1	Couture2012_a2	Fig. 1	5	5	83.9709	58.9831	4.0678	3.48668	9.09587	7.79646	CABI dmpp and EPPO PRA
JR	Couture2012	a31	Couture	2012	Oecologia	Atmospheric change alters foliar quality of host trees and performance of two outbreak insect species	USA	O3xCO2	O3interaction	O3*CO2	FAE			interaction		Significant pest	chewer	Lepidoptera	Erebidae	Lymantria dispar	Gypsy moth	larva	no	generalist	growth/development	growth	mg	Fagales	Betulaceae	Betula papyrifera	Paper birch	mature	perennial	dicot		Couture2012_a2	Couture2012_a3	Fig. 1	5	5	48.5217	45.913	3.91304	3.91304	8.74983	8.74983	CABI dmpp and EPPO PRA
JR	Couture2012	a32	Couture	2012	Oecologia	Atmospheric change alters foliar quality of host trees and performance of two outbreak insect species	USA	O3	O3	O3	FAE	ambient	30	1.5x ambient	45	Significant pest	chewer	Lepidoptera	Erebidae	Lymantria dispar	Gypsy moth	larva	no	generalist	growth/development	growth	mg	Fagales	Betulaceae	Betula papyrifera	Paper birch	mature	perennial	dicot		Couture2012_a2	Couture2012_a4	Fig. 1	5	5	48.5217	36.2609	3.91304	4.17391	8.74983	9.33315	CABI dmpp and EPPO PRA
JR	Couture2012	a33	Couture	2012	Oecologia	Atmospheric change alters foliar quality of host trees and performance of two outbreak insect species	USA	O3xCO2	O3interaction	O3*CO2	FAE			interaction		Significant pest	chewer	Lepidoptera	Erebidae	Lymantria dispar	Gypsy moth	larva	no	generalist	feeding efficiency	ECD		Malpighiales	Salicaceae	Populus tremuloides	Trembling aspen	mature	perennial	dicot		Couture2012_a3	Couture2012_a1	Table 4	5	5	83.7	74.2	3.6	3.5	8.04984	7.82624	CABI dmpp and EPPO PRA
JR	Couture2012	a34	Couture	2012	Oecologia	Atmospheric change alters foliar quality of host trees and performance of two outbreak insect species	USA	O3	O3	O3	FAE	ambient	30	1.5x ambient	45	Significant pest	chewer	Lepidoptera	Erebidae	Lymantria dispar	Gypsy moth	larva	no	generalist	feeding efficiency	ECD		Malpighiales	Salicaceae	Populus tremuloides	Trembling aspen	mature	perennial	dicot		Couture2012_a3	Couture2012_a2	Table 4	5	5	83.7	60.1	3.6	3.5	8.04984	7.82624	CABI dmpp and EPPO PRA
JR	Couture2012	a35	Couture	2012	Oecologia	Atmospheric change alters foliar quality of host trees and performance of two outbreak insect species	USA	O3xCO2	O3interaction	O3*CO2	FAE			interaction		Significant pest	chewer	Lepidoptera	Erebidae	Lymantria dispar	Gypsy moth	larva	no	generalist	feeding efficiency	ECD		Fagales	Betulaceae	Betula papyrifera	Paper birch	mature	perennial	dicot		Couture2012_a4	Couture2012_a3	Table 4	5	5	48.9	45.7	3.6	3.5	8.04984	7.82624	CABI dmpp and EPPO PRA
JR	Couture2012	a36	Couture	2012	Oecologia	Atmospheric change alters foliar quality of host trees and performance of two outbreak insect species	USA	O3	O3	O3	FAE	ambient	30	1.5x ambient	45	Significant pest	chewer	Lepidoptera	Erebidae	Lymantria dispar	Gypsy moth	larva	no	generalist	feeding efficiency	ECD		Fagales	Betulaceae	Betula papyrifera	Paper birch	mature	perennial	dicot		Couture2012_a4	Couture2012_a4	Table 4	5	5	48.9	37.1	3.6	3.6	8.04984	8.04984	CABI dmpp and EPPO PRA
JR	Couture2012	a37	Couture	2012	Oecologia	Atmospheric change alters foliar quality of host trees and performance of two outbreak insect species	USA	O3xCO2	O3interaction	O3*CO2	FAE			interaction		Significant pest	chewer	Lepidoptera	Erebidae	Lymantria dispar	Gypsy moth	larva	no	generalist	feeding efficiency	ECI		Malpighiales	Salicaceae	Populus tremuloides	Trembling aspen	mature	perennial	dicot		Couture2012_a5	Couture2012_a1	Table 4	5	5	85.1	75.1	3.4	3.4	7.60263	7.60263	CABI dmpp and EPPO PRA
JR	Couture2012	a38	Couture	2012	Oecologia	Atmospheric change alters foliar quality of host trees and performance of two outbreak insect species	USA	O3	O3	O3	FAE	ambient	30	1.5x ambient	45	Significant pest	chewer	Lepidoptera	Erebidae	Lymantria dispar	Gypsy moth	larva	no	generalist	feeding efficiency	ECI		Malpighiales	Salicaceae	Populus tremuloides	Trembling aspen	mature	perennial	dicot		Couture2012_a5	Couture2012_a2	Table 4	5	5	85.1	58.1	3.4	3.6	7.60263	8.04984	CABI dmpp and EPPO PRA
JR	Couture2012	a39	Couture	2012	Oecologia	Atmospheric change alters foliar quality of host trees and performance of two outbreak insect species	USA	O3xCO2	O3interaction	O3*CO2	FAE			interaction		Significant pest	chewer	Lepidoptera	Erebidae	Lymantria dispar	Gypsy moth	larva	no	generalist	feeding efficiency	ECI		Fagales	Betulaceae	Betula papyrifera	Paper birch	mature	perennial	dicot		Couture2012_a6	Couture2012_a3	Table 4	5	5	48.4	46.4	3.4	3.5	7.60263	7.82624	CABI dmpp and EPPO PRA
JR	Couture2012	a40	Couture	2012	Oecologia	Atmospheric change alters foliar quality of host trees and performance of two outbreak insect species	USA	O3	O3	O3	FAE	ambient	30	1.5x ambient	45	Significant pest	chewer	Lepidoptera	Erebidae	Lymantria dispar	Gypsy moth	larva	no	generalist	feeding efficiency	ECI		Fagales	Betulaceae	Betula papyrifera	Paper birch	mature	perennial	dicot		Couture2012_a6	Couture2012_a4	Table 4	5	5	48.4	34.9	3.4	3.5	7.60263	7.82624	CABI dmpp and EPPO PRA
JR	Couture2012	a41	Couture	2012	Oecologia	Atmospheric change alters foliar quality of host trees and performance of two outbreak insect species	USA	O3xCO2	O3interaction	O3*CO2	FAE			interaction		Significant pest	chewer	Lepidoptera	Lasiocampidae	Malacosoma disstria	Forest tent caterpillar moth	larva	no	generalist	growth/development	growth	mg	Malpighiales	Salicaceae	Populus tremuloides	Trembling aspen	mature	perennial	dicot		Couture2012_a7	Couture2012_a5	Fig. 1	5	5	35.0325	29.3926	2.49458	2.49458	5.57804	5.57804	CABI dmpp and EPPO PRA
JR	Couture2012	a42	Couture	2012	Oecologia	Atmospheric change alters foliar quality of host trees and performance of two outbreak insect species	USA	O3	O3	O3	FAE	ambient	30	1.5x ambient	45	Significant pest	chewer	Lepidoptera	Lasiocampidae	Malacosoma disstria	Forest tent caterpillar moth	larva	no	generalist	growth/development	growth	mg	Malpighiales	Salicaceae	Populus tremuloides	Trembling aspen	mature	perennial	dicot		Couture2012_a7	Couture2012_a6	Fig. 1	5	5	35.0325	21.8004	2.49458	2.49458	5.57804	5.57804	CABI dmpp and EPPO PRA
JR	Couture2012	a43	Couture	2012	Oecologia	Atmospheric change alters foliar quality of host trees and performance of two outbreak insect species	USA	O3xCO2	O3interaction	O3*CO2	FAE			interaction		Significant pest	chewer	Lepidoptera	Lasiocampidae	Malacosoma disstria	Forest tent caterpillar moth	larva	no	generalist	growth/development	growth	mg	Fagales	Betulaceae	Betula papyrifera	Paper birch	mature	perennial	dicot		Couture2012_a8	Couture2012_a7	Fig. 1	5	5	24.5119	25.2711	2.38612	2.49458	5.33552	5.57804	CABI dmpp and EPPO PRA
JR	Couture2012	a44	Couture	2012	Oecologia	Atmospheric change alters foliar quality of host trees and performance of two outbreak insect species	USA	O3	O3	O3	FAE	ambient	30	1.5x ambient	45	Significant pest	chewer	Lepidoptera	Lasiocampidae	Malacosoma disstria	Forest tent caterpillar moth	larva	no	generalist	growth/development	growth	mg	Fagales	Betulaceae	Betula papyrifera	Paper birch	mature	perennial	dicot		Couture2012_a8	Couture2012_a8	Fig. 1	5	5	24.5119	20.9328	2.38612	2.38612	5.33552	5.33552	CABI dmpp and EPPO PRA
JR	Couture2012	a45	Couture	2012	Oecologia	Atmospheric change alters foliar quality of host trees and performance of two outbreak insect species	USA	O3xCO2	O3interaction	O3*CO2	FAE			interaction		Significant pest	chewer	Lepidoptera	Lasiocampidae	Malacosoma disstria	Forest tent caterpillar moth	larva	no	generalist	feeding efficiency	ECD		Malpighiales	Salicaceae	Populus tremuloides	Trembling aspen	mature	perennial	dicot		Couture2012_a9	Couture2012_a5	Table 4	5	5	34.8	30.3	2.5	2.7	5.59017	6.03738	CABI dmpp and EPPO PRA
JR	Couture2012	a46	Couture	2012	Oecologia	Atmospheric change alters foliar quality of host trees and performance of two outbreak insect species	USA	O3	O3	O3	FAE	ambient	30	1.5x ambient	45	Significant pest	chewer	Lepidoptera	Lasiocampidae	Malacosoma disstria	Forest tent caterpillar moth	larva	no	generalist	feeding efficiency	ECD		Malpighiales	Salicaceae	Populus tremuloides	Trembling aspen	mature	perennial	dicot		Couture2012_a9	Couture2012_a6	Table 4	5	5	34.8	21.6	2.5	2.4	5.59017	5.36656	CABI dmpp and EPPO PRA
JR	Couture2012	a47	Couture	2012	Oecologia	Atmospheric change alters foliar quality of host trees and performance of two outbreak insect species	USA	O3xCO2	O3interaction	O3*CO2	FAE			interaction		Significant pest	chewer	Lepidoptera	Lasiocampidae	Malacosoma disstria	Forest tent caterpillar moth	larva	no	generalist	feeding efficiency	ECD		Fagales	Betulaceae	Betula papyrifera	Paper birch	mature	perennial	dicot		Couture2012_a10	Couture2012_a7	Table 4	5	5	24.2	24.9	2.5	2.5	5.59017	5.59017	CABI dmpp and EPPO PRA
JR	Couture2012	a48	Couture	2012	Oecologia	Atmospheric change alters foliar quality of host trees and performance of two outbreak insect species	USA	O3	O3	O3	FAE	ambient	30	1.5x ambient	45	Significant pest	chewer	Lepidoptera	Lasiocampidae	Malacosoma disstria	Forest tent caterpillar moth	larva	no	generalist	feeding efficiency	ECD		Fagales	Betulaceae	Betula papyrifera	Paper birch	mature	perennial	dicot		Couture2012_a10	Couture2012_a8	Table 4	5	5	24.2	20.4	2.5	2.5	5.59017	5.59017	CABI dmpp and EPPO PRA
JR	Couture2012	a49	Couture	2012	Oecologia	Atmospheric change alters foliar quality of host trees and performance of two outbreak insect species	USA	O3xCO2	O3interaction	O3*CO2	FAE			interaction		Significant pest	chewer	Lepidoptera	Lasiocampidae	Malacosoma disstria	Forest tent caterpillar moth	larva	no	generalist	feeding efficiency	ECI		Malpighiales	Salicaceae	Populus tremuloides	Trembling aspen	mature	perennial	dicot		Couture2012_a11	Couture2012_a5	Table 4	5	5	34.8	29.5	2.6	2.5	5.81378	5.59017	CABI dmpp and EPPO PRA
JR	Couture2012	a50	Couture	2012	Oecologia	Atmospheric change alters foliar quality of host trees and performance of two outbreak insect species	USA	O3	O3	O3	FAE	ambient	30	1.5x ambient	45	Significant pest	chewer	Lepidoptera	Lasiocampidae	Malacosoma disstria	Forest tent caterpillar moth	larva	no	generalist	feeding efficiency	ECI		Malpighiales	Salicaceae	Populus tremuloides	Trembling aspen	mature	perennial	dicot		Couture2012_a11	Couture2012_a6	Table 4	5	5	34.8	22.2	2.6	2.8	5.81378	6.26099	CABI dmpp and EPPO PRA
JR	Couture2012	a51	Couture	2012	Oecologia	Atmospheric change alters foliar quality of host trees and performance of two outbreak insect species	USA	O3xCO2	O3interaction	O3*CO2	FAE			interaction		Significant pest	chewer	Lepidoptera	Lasiocampidae	Malacosoma disstria	Forest tent caterpillar moth	larva	no	generalist	feeding efficiency	ECI		Fagales	Betulaceae	Betula papyrifera	Paper birch	mature	perennial	dicot		Couture2012_a12	Couture2012_a7	Table 4	5	5	24.3	25.2	2.5	2.5	5.59017	5.59017	CABI dmpp and EPPO PRA
JR	Couture2012	a52	Couture	2012	Oecologia	Atmospheric change alters foliar quality of host trees and performance of two outbreak insect species	USA	O3	O3	O3	FAE	ambient	30	1.5x ambient	45	Significant pest	chewer	Lepidoptera	Lasiocampidae	Malacosoma disstria	Forest tent caterpillar moth	larva	no	generalist	feeding efficiency	ECI		Fagales	Betulaceae	Betula papyrifera	Paper birch	mature	perennial	dicot		Couture2012_a12	Couture2012_a8	Table 4	5	5	24.3	20.7	2.5	2.5	5.59017	5.59017	CABI dmpp and EPPO PRA
JR	Jones2004	a53	Jones	2004	Forest Ecology and Management	Influence of ozone and nitrogen deposition on bark beetle activity under drought conditions	USA	O3	O3	O3	field	118 ug/m3	60.136	235 ug/m3	119.763	Significant pest	borer/miner	Coleoptera	Curculionidae	Scolytinae	Bark beetle		yes		feeding efficiency	damage intensity	% trees damaged	Pinales	Pinaceae	Pinus	Ponderosa pine / Jeffrey pine	mature	perennial	gymnosperm	average of 3 N input values	Jones2004_a1	Jones2004_a1	Table 2	3	3	9.13333	41.4333	6.75335	7.51539	11.6972	13.017	EPPO PRA
JR	Dohmen1988	a54	Dohmen	1988	Environmental Pollution	Indirect Effects of Air Pollutants : Changes in Plant/Parasite Interactions	UK	SO2	SO2	SO2	lab	0		150 ppb	150	Significant pest	cell-feeder	Hemiptera	Aphididae	Aphis fabae	Black bean aphid			generalist	growth/development	RGR	RGR/day	Fabales	Fabaceae	Vicia faba	Broad bean	21 days	annual	dicot	Experiment 1	Dohmen1988_a1	Dohmen1988_a1	Table 1	13	14	0.499	0.543	0.0216333	0.0149666	0.078	0.056	CABI dmpp and EPPO PRA
JR	Dohmen1988	a55	Dohmen	1988	Environmental Pollution	Indirect Effects of Air Pollutants : Changes in Plant/Parasite Interactions	UK	SO2	SO2	SO2	lab	0		90 ppb	90	Significant pest	cell-feeder	Hemiptera	Aphididae	Aphis fabae	Black bean aphid			generalist	growth/development	RGR	RGR/day	Fabales	Fabaceae	Vicia faba	Broad bean	21 days	annual	dicot	Experiment 2	Dohmen1988_a2	Dohmen1988_a2	Table 1	14	14	0.553	0.58	0.0152339	0.0200446	0.057	0.075	CABI dmpp and EPPO PRA
JR	Dohmen1988	a56	Dohmen	1988	Environmental Pollution	Indirect Effects of Air Pollutants : Changes in Plant/Parasite Interactions	UK	SO2	SO2	SO2	lab	0		90 ppb	90	Significant pest	cell-feeder	Hemiptera	Aphididae	Aphis fabae	Black bean aphid			generalist	growth/development	RGR	RGR/day	Fabales	Fabaceae	Vicia faba	Broad bean	35 days	annual	dicot	Experiment 3	Dohmen1988_a3	Dohmen1988_a3	Table 1	15	14	0.546	0.565	0.0180739	0.0176392	0.07	0.066	CABI dmpp and EPPO PRA
JR	Dohmen1988	a57	Dohmen	1988	Environmental Pollution	Indirect Effects of Air Pollutants : Changes in Plant/Parasite Interactions	UK	SO2	SO2	SO2	lab	0		90 ppb	90	Significant pest	cell-feeder	Hemiptera	Aphididae	Aphis fabae	Black bean aphid			generalist	growth/development	RGR	RGR/day	Fabales	Fabaceae	Vicia faba	Broad bean	46 days	annual	dicot	Experiment 4	Dohmen1988_a4	Dohmen1988_a4	Table 1	13	14	0.523	0.539	0.0146996	0.0130958	0.053	0.049	CABI dmpp and EPPO PRA
JR	Dohmen1988	a58	Dohmen	1988	Environmental Pollution	Indirect Effects of Air Pollutants : Changes in Plant/Parasite Interactions	UK	SO2	SO2	SO2	lab	0		230 ppb	230	Significant pest	cell-feeder	Hemiptera	Aphididae	Aphis fabae	Black bean aphid			generalist	growth/development	RGR	RGR/day	Fabales	Fabaceae	Vicia faba	Broad bean	21 days	annual	dicot	Experiment 5	Dohmen1988_a5	Dohmen1988_a5	Table 1	14	12	0.473	0.496	0.0160357	0.0202073	0.06	0.07	CABI dmpp and EPPO PRA
JR	Dohmen1988	a59	Dohmen	1988	Environmental Pollution	Indirect Effects of Air Pollutants : Changes in Plant/Parasite Interactions	UK	SO2	SO2	SO2	lab	0		120 ppb	120	Significant pest	cell-feeder	Hemiptera	Aphididae	Aphis fabae	Black bean aphid			generalist	growth/development	RGR	RGR/day	Fabales	Fabaceae	Vicia faba	Broad bean	21 days	annual	dicot	Experiment 6	Dohmen1988_a6	Dohmen1988_a6	Table 1	14	15	0.489	0.542	0.0195101	0.0229797	0.073	0.089	CABI dmpp and EPPO PRA
JR	Dohmen1988	a60	Dohmen	1988	Environmental Pollution	Indirect Effects of Air Pollutants : Changes in Plant/Parasite Interactions	UK	NO2	NOx	NOx	lab	0		200 ppb	200	Significant pest	cell-feeder	Hemiptera	Aphididae	Aphis fabae	Black bean aphid			generalist	growth/development	RGR	RGR/day	Fabales	Fabaceae	Vicia faba	Broad bean	20 days	annual	dicot	Experiment 1	Dohmen1988_a7	Dohmen1988_a7	Table 2	14	13	0.535	0.568	0.0165702	0.0205239	0.062	0.074	CABI dmpp and EPPO PRA
JR	Dohmen1988	a61	Dohmen	1988	Environmental Pollution	Indirect Effects of Air Pollutants : Changes in Plant/Parasite Interactions	UK	NO2	NOx	NOx	lab	0		220 ppb	220	Significant pest	cell-feeder	Hemiptera	Aphididae	Aphis fabae	Black bean aphid			generalist	growth/development	RGR	RGR/day	Fabales	Fabaceae	Vicia faba	Broad bean	27 days	annual	dicot	Experiment 2	Dohmen1988_a8	Dohmen1988_a8	Table 2	5	6	0.556	0.607	0.0214663	0.0134722	0.048	0.033	CABI dmpp and EPPO PRA
JR	Dohmen1988	a62	Dohmen	1988	Environmental Pollution	Indirect Effects of Air Pollutants : Changes in Plant/Parasite Interactions	UK	NO2	NOx	NOx	lab	0		220 ppb	220	Significant pest	cell-feeder	Hemiptera	Aphididae	Aphis fabae	Black bean aphid			generalist	growth/development	RGR	RGR/day	Fabales	Fabaceae	Vicia faba	Broad bean	21 days	annual	dicot	Experiment 3	Dohmen1988_a9	Dohmen1988_a9	Table 2	14	15	0.508	0.529	0.0155012	0.0203977	0.058	0.079	CABI dmpp and EPPO PRA
JR	Dohmen1988	a63	Dohmen	1988	Environmental Pollution	Indirect Effects of Air Pollutants : Changes in Plant/Parasite Interactions	UK	NO2	NOx	NOx	lab	0		220 ppb	220	Significant pest	cell-feeder	Hemiptera	Aphididae	Aphis fabae	Black bean aphid			generalist	growth/development	RGR	RGR/day	Fabales	Fabaceae	Vicia faba	Broad bean	25 days	annual	dicot	Experiment 4	Dohmen1988_a10	Dohmen1988_a10	Table 2	9	11	0.529	0.586	0.0223333	0.00934685	0.067	0.031	CABI dmpp and EPPO PRA
JR	Dohmen1988	a64	Dohmen	1988	Environmental Pollution	Indirect Effects of Air Pollutants : Changes in Plant/Parasite Interactions	UK	O3	O3	O3	lab	0		85 ppb	85	Significant pest	cell-feeder	Hemiptera	Aphididae	Aphis fabae	Black bean aphid			generalist	growth/development	RGR	RGR/day	Fabales	Fabaceae	Vicia faba	Broad bean		annual	dicot	Experiment 1	Dohmen1988_a11	Dohmen1988_a11	Table 3	23	19	0.496	0.454	0.0187663	0.0222533	0.09	0.097	CABI dmpp and EPPO PRA
JR	Dohmen1988	a65	Dohmen	1988	Environmental Pollution	Indirect Effects of Air Pollutants : Changes in Plant/Parasite Interactions	UK	O3	O3	O3	lab	0		85 ppb	85	Significant pest	cell-feeder	Hemiptera	Aphididae	Aphis fabae	Black bean aphid			generalist	growth/development	RGR	RGR/day	Fabales	Fabaceae	Vicia faba	Broad bean		annual	dicot	Experiment 2	Dohmen1988_a12	Dohmen1988_a12	Table 3	19	7	0.578	0.502	0.0227122	0.0143626	0.099	0.038	CABI dmpp and EPPO PRA
JR	Dohmen1988	a66	Dohmen	1988	Environmental Pollution	Indirect Effects of Air Pollutants : Changes in Plant/Parasite Interactions	UK	O3	O3	O3	lab	0		85 ppb	85	Significant pest	cell-feeder	Hemiptera	Aphididae	Aphis fabae	Black bean aphid			generalist	growth/development	RGR	RGR/day	Fabales	Fabaceae	Vicia faba	Broad bean		annual	dicot	Experiment 3	Dohmen1988_a13	Dohmen1988_a13	Table 3	15	15	0.683	0.633	0.0247871	0.0234961	0.096	0.091	CABI dmpp and EPPO PRA
JR	Dohmen1988	a67	Dohmen	1988	Environmental Pollution	Indirect Effects of Air Pollutants : Changes in Plant/Parasite Interactions	UK	O3	O3	O3	lab	0		85 ppb	85	Significant pest	cell-feeder	Hemiptera	Aphididae	Aphis fabae	Black bean aphid			generalist	growth/development	RGR	RGR/day	Fabales	Fabaceae	Vicia faba	Broad bean		annual	dicot	Experiment 4	Dohmen1988_a14	Dohmen1988_a14	Table 3	11	18	0.568	0.547	0.0217088	0.0160278	0.072	0.068	CABI dmpp and EPPO PRA
JR	Dohmen1988	a68	Dohmen	1988	Environmental Pollution	Indirect Effects of Air Pollutants : Changes in Plant/Parasite Interactions	UK	NO2xSO2	non-O3interaction	NO2*SO2	field	London filtered (SO2 = 10.2ppb, NO2 = 15)		London unfiltered (SO2 = 34ppb, NO2 = 30ppb)		Significant pest	cell-feeder	Hemiptera	Aphididae	Aphis fabae	Black bean aphid			generalist	abundance	abundance	biomass per pot (mg)	Fabales	Fabaceae	Vicia faba	Broad bean		annual	dicot	Experiment 1	Dohmen1988_a15	Dohmen1988_a15	Table 4	5	5	14.4	16.55	2.45967	3.04105	5.5	6.8	CABI dmpp and EPPO PRA
JR	Dohmen1988	a69	Dohmen	1988	Environmental Pollution	Indirect Effects of Air Pollutants : Changes in Plant/Parasite Interactions	UK	NO2xSO2	non-O3interaction	NO2*SO2	field	London filtered (SO2 = 10.2ppb, NO2 = 15)		London unfiltered (SO2 = 34ppb, NO2 = 30ppb)		Significant pest	cell-feeder	Hemiptera	Aphididae	Aphis fabae	Black bean aphid			generalist	abundance	abundance	biomass per pot (mg)	Fabales	Fabaceae	Vicia faba	Broad bean		annual	dicot	Experiment 2	Dohmen1988_a16	Dohmen1988_a16	Table 4	4	4	29.97	36.85	4.85	4.7	9.7	9.4	CABI dmpp and EPPO PRA
JR	Dohmen1988	a70	Dohmen	1988	Environmental Pollution	Indirect Effects of Air Pollutants : Changes in Plant/Parasite Interactions	UK	NO2xSO2	non-O3interaction	NO2*SO2	field	London filtered (SO2 = 10.2ppb, NO2 = 15)		London unfiltered (SO2 = 34ppb, NO2 = 30ppb)		Significant pest	cell-feeder	Hemiptera	Aphididae	Aphis fabae	Black bean aphid			generalist	abundance	abundance	biomass per pot (mg)	Fabales	Fabaceae	Vicia faba	Broad bean		annual	dicot	Experiment 3	Dohmen1988_a17	Dohmen1988_a17	Table 4	2	2	94.8	105.7	25.5266	67.0337	36.1	94.8	CABI dmpp and EPPO PRA
JR	Dohmen1988	a71	Dohmen	1988	Environmental Pollution	Indirect Effects of Air Pollutants : Changes in Plant/Parasite Interactions	UK	NO2xSO2	non-O3interaction	NO2*SO2	field	London filtered (SO2 = 10.2ppb, NO2 = 15)		London unfiltered (SO2 = 34ppb, NO2 = 30ppb)		Significant pest	cell-feeder	Hemiptera	Aphididae	Aphis fabae	Black bean aphid			generalist	abundance	abundance	biomass per pot (mg)	Fabales	Fabaceae	Vicia faba	Broad bean		annual	dicot	Experiment 4	Dohmen1988_a18	Dohmen1988_a18	Table 4	3	3	122.4	186.4	8.83346	37.5855	15.3	65.1	CABI dmpp and EPPO PRA
JR	Dohmen1988	a72	Dohmen	1988	Environmental Pollution	Indirect Effects of Air Pollutants : Changes in Plant/Parasite Interactions	UK	NO2xSO2	non-O3interaction	NO2*SO2	field	Munich filtered		Munich unfiltered (SO2 = 25ppb, NO2 = 40ppb, O3 = 25ppb)		Other herbivore	cell-feeder	Hemiptera	Aphididae	Macrosiphum rosae	Rose aphid			specialist	growth/development	RGR	RGR/day	Rosales	Rosaceae	Rosa	Rose		perennial	dicot	Date 1	Dohmen1988_a19	Dohmen1988_a19	Table 5	9	18	0.224	0.262	0.029	0.0150849	0.087	0.064	none
JR	Dohmen1988	a73	Dohmen	1988	Environmental Pollution	Indirect Effects of Air Pollutants : Changes in Plant/Parasite Interactions	UK	NO2xSO2	non-O3interaction	NO2*SO2	field	Munich filtered		Munich unfiltered (SO2 = 25ppb, NO2 = 40ppb, O3 = 25ppb)		Other herbivore	cell-feeder	Hemiptera	Aphididae	Macrosiphum rosae	Rose aphid			specialist	growth/development	RGR	RGR/day	Rosales	Rosaceae	Rosa	Rose		perennial	dicot	Date 2	Dohmen1988_a20	Dohmen1988_a20	Table 5	4	9	0.264	0.361	0.059	0.022	0.118	0.066	none
JR	Dohmen1988	a74	Dohmen	1988	Environmental Pollution	Indirect Effects of Air Pollutants : Changes in Plant/Parasite Interactions	UK	NO2xSO2	non-O3interaction	NO2*SO2	field	Munich filtered		Munich unfiltered (SO2 = 25ppb, NO2 = 40ppb, O3 = 25ppb)		Other herbivore	cell-feeder	Hemiptera	Aphididae	Macrosiphum rosae	Rose aphid			specialist	growth/development	RGR	RGR/day	Rosales	Rosaceae	Rosa	Rose		perennial	dicot	Date 3	Dohmen1988_a21	Dohmen1988_a21	Table 5	2	4	0.264	0.411	0.0770746	0.038	0.109	0.076	none
JR	Dohmen1988	a75	Dohmen	1988	Environmental Pollution	Indirect Effects of Air Pollutants : Changes in Plant/Parasite Interactions	UK	NO2xSO2	non-O3interaction	NO2*SO2	field	Munich filtered		Munich unfiltered (SO2 = 25ppb, NO2 = 40ppb, O3 = 25ppb)		Other herbivore	cell-feeder	Hemiptera	Aphididae	Macrosiphum rosae	Rose aphid			specialist	growth/development	RGR	RGR/day	Rosales	Rosaceae	Rosa	Rose		perennial	dicot	Date 4	Dohmen1988_a22	Dohmen1988_a22	Table 5	7	6	0.311	0.302	0.0136067	0.0122474	0.036	0.03	none
JR	Dohmen1988	a76	Dohmen	1988	Environmental Pollution	Indirect Effects of Air Pollutants : Changes in Plant/Parasite Interactions	UK	NO2xSO2	non-O3interaction	NO2*SO2	field	Munich filtered		Munich unfiltered (SO2 = 25ppb, NO2 = 40ppb, O3 = 25ppb)		Other herbivore	cell-feeder	Hemiptera	Aphididae	Macrosiphum rosae	Rose aphid			specialist	growth/development	RGR	RGR/day	Rosales	Rosaceae	Rosa	Rose		perennial	dicot	Date 5	Dohmen1988_a23	Dohmen1988_a23	Table 5	4	4	0.356	0.419	0.041	0.0715	0.082	0.143	none
JR	Dohmen1988	a77	Dohmen	1988	Environmental Pollution	Indirect Effects of Air Pollutants : Changes in Plant/Parasite Interactions	UK	NO2xSO2	non-O3interaction	NO2*SO2	field	Munich filtered		Munich unfiltered (SO2 = 25ppb, NO2 = 40ppb, O3 = 25ppb)		Other herbivore	cell-feeder	Hemiptera	Aphididae	Macrosiphum rosae	Rose aphid			specialist	growth/development	RGR	RGR/day	Rosales	Rosaceae	Rosa	Rose		perennial	dicot	Date 6	Dohmen1988_a24	Dohmen1988_a24	Table 5	15	11	0.136	0.164	0.0105862	0.013568	0.041	0.045	none
JR	Gate1995	a78	Gate	1995	Water, Air, and Soil Pollution	Effects of air pollution on the searcing behaviour of an insect parasitoid	UK	O3	O3	O3	lab	Filtered Air	0	100 ppb	100	Beneficial	parasitoid	Hymenoptera	Braconidae	Asobara tabida		adult	yes	specialist	searching efficiency	Proportion of total patch time	Proportion								Host density 10	Gate1995_a1	Gate1995_a1	Figure 1A	20	20	0.156522	0.196158	0.00786807	0.00732544	0.0351871	0.0327604
JR	Gate1995	a79	Gate	1995	Water, Air, and Soil Pollution	Effects of air pollution on the searcing behaviour of an insect parasitoid	UK	O3	O3	O3	lab	Filtered Air	0	100 ppb	100	Beneficial	parasitoid	Hymenoptera	Braconidae	Asobara tabida		adult	yes	specialist	searching efficiency	Proportion of total patch time	Proportion								Host density 20	Gate1995_a2	Gate1995_a2	Figure 1A	20	20	0.204651	0.205056	0.00967682	0.00298444	0.043276	0.0133468
JR	Gate1995	a80	Gate	1995	Water, Air, and Soil Pollution	Effects of air pollution on the searcing behaviour of an insect parasitoid	UK	O3	O3	O3	lab	Filtered Air	0	100 ppb	100	Beneficial	parasitoid	Hymenoptera	Braconidae	Asobara tabida		adult	yes	specialist	searching efficiency	Proportion of total patch time	Proportion								Host density 30	Gate1995_a3	Gate1995_a3	Figure 1A	20	20	0.354702	0.263701	0.00832025	0.0121186	0.0372093	0.0541962
JR	Gate1995	a81	Gate	1995	Water, Air, and Soil Pollution	Effects of air pollution on the searcing behaviour of an insect parasitoid	UK	O3	O3	O3	lab	Filtered Air	0	100 ppb	100	Beneficial	parasitoid	Hymenoptera	Braconidae	Asobara tabida		adult	yes	specialist	searching efficiency	Proportion of total patch time	Proportion								Host density 40	Gate1995_a4	Gate1995_a4	Figure 1A	20	20	0.251163	0.303741	0.00922463	0.00370794	0.0412538	0.0165824
JR	Gate1995	a82	Gate	1995	Water, Air, and Soil Pollution	Effects of air pollution on the searcing behaviour of an insect parasitoid	UK	NO2	NOx	NOx	lab	Filtered Air	0	100 ppb	100	Beneficial	parasitoid	Hymenoptera	Braconidae	Asobara tabida		adult	yes	specialist	searching efficiency	Proportion of total patch time	Proportion								Host density 10	Gate1995_a5	Gate1995_a5	Figure 1B	20	20	0.113321	0.284459	0.00734324	0.0423012	0.03284	0.189177
JR	Gate1995	a83	Gate	1995	Water, Air, and Soil Pollution	Effects of air pollution on the searcing behaviour of an insect parasitoid	UK	NO2	NOx	NOx	lab	Filtered Air	0	100 ppb	100	Beneficial	parasitoid	Hymenoptera	Braconidae	Asobara tabida		adult	yes	specialist	searching efficiency	Proportion of total patch time	Proportion								Host density 20	Gate1995_a6	Gate1995_a6	Figure 1B	20	20	0.222479	0.179463	0.0107563	0.0416806	0.0481036	0.186401
JR	Gate1995	a84	Gate	1995	Water, Air, and Soil Pollution	Effects of air pollution on the searcing behaviour of an insect parasitoid	UK	NO2	NOx	NOx	lab	Filtered Air	0	100 ppb	100	Beneficial	parasitoid	Hymenoptera	Braconidae	Asobara tabida		adult	yes	specialist	searching efficiency	Proportion of total patch time	Proportion								Host density 30	Gate1995_a7	Gate1995_a7	Figure 1B	20	20	0.425994	0.146161	0.0163413	0.0221331	0.0730805	0.0989824
JR	Gate1995	a85	Gate	1995	Water, Air, and Soil Pollution	Effects of air pollution on the searcing behaviour of an insect parasitoid	UK	NO2	NOx	NOx	lab	Filtered Air	0	100 ppb	100	Beneficial	parasitoid	Hymenoptera	Braconidae	Asobara tabida		adult	yes	specialist	searching efficiency	Proportion of total patch time	Proportion								Host density 40	Gate1995_a8	Gate1995_a8	Figure 1B	20	20	0.203978	0.358002	0.00692953	0.0403361	0.0309898	0.180389
JR	Gate1995	a86	Gate	1995	Water, Air, and Soil Pollution	Effects of air pollution on the searcing behaviour of an insect parasitoid	UK	SO2	SO2	SO2	lab	Filtered Air	0	100 ppb	100	Beneficial	parasitoid	Hymenoptera	Braconidae	Asobara tabida		adult	yes	specialist	searching efficiency	Proportion of total patch time	Proportion								Host density 10	Gate1995_a9	Gate1995_a9	Figure 1C	20	20	0.178824	0.155294	0.00999654	0.00999654	0.0447059	0.0447059
JR	Gate1995	a87	Gate	1995	Water, Air, and Soil Pollution	Effects of air pollution on the searcing behaviour of an insect parasitoid	UK	SO2	SO2	SO2	lab	Filtered Air	0	100 ppb	100	Beneficial	parasitoid	Hymenoptera	Braconidae	Asobara tabida		adult	yes	specialist	searching efficiency	Proportion of total patch time	Proportion								Host density 20	Gate1995_a10	Gate1995_a10	Figure 1C	20	20	0.265882	0.288627	0.0164855	0.0101719	0.0737255	0.0454902
JR	Gate1995	a88	Gate	1995	Water, Air, and Soil Pollution	Effects of air pollution on the searcing behaviour of an insect parasitoid	UK	SO2	SO2	SO2	lab	Filtered Air	0	100 ppb	100	Beneficial	parasitoid	Hymenoptera	Braconidae	Asobara tabida		adult	yes	specialist	searching efficiency	Proportion of total patch time	Proportion								Host density 30	Gate1995_a11	Gate1995_a11	Figure 1C	20	20	0.260392	0.26902	0.0235006	0.0156086	0.105098	0.0698039
JR	Gate1995	a89	Gate	1995	Water, Air, and Soil Pollution	Effects of air pollution on the searcing behaviour of an insect parasitoid	UK	SO2	SO2	SO2	lab	Filtered Air	0	100 ppb	100	Beneficial	parasitoid	Hymenoptera	Braconidae	Asobara tabida		adult	yes	specialist	searching efficiency	Proportion of total patch time	Proportion								Host density 40	Gate1995_a12	Gate1995_a12	Figure 1C	20	20	0.271373	0.264314	0.0291127	0.00719049	0.130196	0.0321569
JR	Nowinszky2017	a90	Nowinszky	2017	Journal of the Entomological Research Society	Light trap catch of beetle species (Coleoptera) in connection with the chemical air pollutants	Hungary	NO2	NOx	NOx	field	<20 ug/m3	6.854	>20 ug/m3	14.075	Other herbivore	chewer	Coleoptera	Scarabaeidae	Rhizotrogus aequinoctialis	April beetle	adult	yes		abundance	relative trap catch									average before vs after select concentration	Nowinszky2017_a1	Nowinszky2017_a1	Figure 1	4	3	1.12171	0.796943	0.0844711	0.024073	0.168942	0.0416956	none
JR	Nowinszky2017	a91	Nowinszky	2017	Journal of the Entomological Research Society	Light trap catch of beetle species (Coleoptera) in connection with the chemical air pollutants	Hungary	NO2	NOx	NOx	field	<20 ug/m3	7.732	>20 ug/m3	14.424	Other herbivore	chewer	Coleoptera	Scarabaeidae	Rhizotrogus aestivus		adult	yes		abundance	relative trap catch									average before vs after select concentration	Nowinszky2017_a2	Nowinszky2017_a2	Figure 1	3	4	0.832468	1.12353	0.0666322	0.561765	0.11541	1.12353	none
JR	Nowinszky2017	a92	Nowinszky	2017	Journal of the Entomological Research Society	Light trap catch of beetle species (Coleoptera) in connection with the chemical air pollutants	Hungary	NO2	NOx	NOx	field	<20 ug/m3	8.009	>20 ug/m3	14.964	Significant pest	chewer	Coleoptera	Scarabaeidae	Melolontha melolontha	Cockchafer	adult	yes		abundance	relative trap catch									average before vs after select concentration	Nowinszky2017_a3	Nowinszky2017_a3	Figure 1	3	4	0.53293	1.02664	0.0662053	0.177343	0.114671	0.354685	CABI dmpp
JR	Nowinszky2017	a93	Nowinszky	2017	Journal of the Entomological Research Society	Light trap catch of beetle species (Coleoptera) in connection with the chemical air pollutants	Hungary	NOx	NOx	NOx	field	<25 ug/m3	8.279	>25 ug/m3	18.812	Other herbivore	chewer	Coleoptera	Scarabaeidae	Rhizotrogus aequinoctialis	April beetle	adult	yes		abundance	relative trap catch									average before vs after select concentration	Nowinszky2017_a4	Nowinszky2017_a4	Figure 2	4	3	1.14756	0.769919	0.142446	0.0352137	0.284893	0.0609919	none
JR	Nowinszky2017	a94	Nowinszky	2017	Journal of the Entomological Research Society	Light trap catch of beetle species (Coleoptera) in connection with the chemical air pollutants	Hungary	NOx	NOx	NOx	field	<25 ug/m3	9.031	>25 ug/m3	23.378	Other herbivore	chewer	Coleoptera	Scarabaeidae	Rhizotrogus aestivus		adult	yes		abundance	relative trap catch									average before vs after select concentration	Nowinszky2017_a5	Nowinszky2017_a5	Figure 2	4	3	0.781707	1.35366	0.0619395	0.781535	0.123879	1.35366	none
JR	Nowinszky2017	a95	Nowinszky	2017	Journal of the Entomological Research Society	Light trap catch of beetle species (Coleoptera) in connection with the chemical air pollutants	Hungary	NOx	NOx	NOx	field	<25 ug/m3	9.494	>25 ug/m3	24.659	Significant pest	chewer	Coleoptera	Scarabaeidae	Melolontha melolontha	Cockchafer	adult	yes		abundance	relative trap catch									average before vs after select concentration	Nowinszky2017_a6	Nowinszky2017_a6	Figure 2	3	5	0.726016	1.13805	0.109669	0.181043	0.189952	0.404825	CABI dmpp
JR	Nowinszky2017	a96	Nowinszky	2017	Journal of the Entomological Research Society	Light trap catch of beetle species (Coleoptera) in connection with the chemical air pollutants	Hungary	NO	NOx	NOx	field	<4 ug/m3	1.845	>4 ug/m3	5.598	Other herbivore	chewer	Coleoptera	Scarabaeidae	Rhizotrogus aequinoctialis	April beetle	adult	yes		abundance	relative trap catch									average before vs after select concentration	Nowinszky2017_a7	Nowinszky2017_a7	Figure 3	5	2	1.1446	0.667247	0.0765917	0.121951	0.171264	0.172465	none
JR	Nowinszky2017	a97	Nowinszky	2017	Journal of the Entomological Research Society	Light trap catch of beetle species (Coleoptera) in connection with the chemical air pollutants	Hungary	NO	NOx	NOx	field	<4 ug/m3	1.876	>4 ug/m3	7.432	Other herbivore	chewer	Coleoptera	Scarabaeidae	Rhizotrogus aestivus		adult	yes		abundance	relative trap catch									average before vs after select concentration	Nowinszky2017_a8	Nowinszky2017_a8	Figure 3	3	4	0.733449	1.25348	0.0415692	0.626742	0.0719999	1.25348	none
JR	Nowinszky2017	a98	Nowinszky	2017	Journal of the Entomological Research Society	Light trap catch of beetle species (Coleoptera) in connection with the chemical air pollutants	Hungary	NO	NOx	NOx	field	<4 ug/m3	2.112	>4 ug/m3	8.711	Significant pest	chewer	Coleoptera	Scarabaeidae	Melolontha melolontha	Cockchafer	adult	yes		abundance	relative trap catch									average before vs after select concentration	Nowinszky2017_a9	Nowinszky2017_a9	Figure 3	3	5	0.725319	1.11742	0.0320818	0.109805	0.0555674	0.245532	CABI dmpp
JR	Nowinszky2017	a102	Nowinszky	2017	Journal of the Entomological Research Society	Light trap catch of beetle species (Coleoptera) in connection with the chemical air pollutants	Hungary	O3	O3	O3	field	<70 ug/m3	32.015	>70 ug/m3	42.301	Other herbivore	chewer	Coleoptera	Scarabaeidae	Rhizotrogus aequinoctialis	April beetle	adult	yes		abundance	relative trap catch									average before vs after select concentration	Nowinszky2017_a10	Nowinszky2017_a10	Figure 5	3	4	1.28953	0.781221	0.180844	0.032876	0.313231	0.0657521	none
JR	Nowinszky2017	a103	Nowinszky	2017	Journal of the Entomological Research Society	Light trap catch of beetle species (Coleoptera) in connection with the chemical air pollutants	Hungary	O3	O3	O3	field	<70 ug/m3	30.092	>70 ug/m3	41.012	Other herbivore	chewer	Coleoptera	Scarabaeidae	Rhizotrogus aestivus		adult	yes		abundance	relative trap catch									average before vs after select concentration	Nowinszky2017_a11	Nowinszky2017_a11	Figure 5	4	3	1.15308	0.780677	0.153583	0.450724	0.307166	0.780677	none
JR	Nowinszky2017	a104	Nowinszky	2017	Journal of the Entomological Research Society	Light trap catch of beetle species (Coleoptera) in connection with the chemical air pollutants	Hungary	O3	O3	O3	field	<70 ug/m3	30.552	>70 ug/m3	41.342	Significant pest	chewer	Coleoptera	Scarabaeidae	Melolontha melolontha	Cockchafer	adult	yes		abundance	relative trap catch									average before vs after select concentration	Nowinszky2017_a12	Nowinszky2017_a12	Figure 5	4	3	1.00955	0.811121	0.071928	0.0413172	0.143856	0.0715635	CABI dmpp
JR	Nowinszky2017	a105	Nowinszky	2017	Journal of the Entomological Research Society	Light trap catch of beetle species (Coleoptera) in connection with the chemical air pollutants	Hungary	PM	PM	PM	field	<20 ug/m3	15.5506	>20 ug/m3	25.6846	Other herbivore	chewer	Coleoptera	Scarabaeidae	Rhizotrogus aequinoctialis	April beetle	adult	yes		abundance	relative trap catch									average before vs after select concentration	Nowinszky2017_a13	Nowinszky2017_a13	Figure 6	4	3	1.20837	0.681319	0.0810009	0.165447	0.162002	0.286563	none
JR	Nowinszky2017	a106	Nowinszky	2017	Journal of the Entomological Research Society	Light trap catch of beetle species (Coleoptera) in connection with the chemical air pollutants	Hungary	PM	PM	PM	field	<20 ug/m3	16.5424	>20 ug/m3	27.2882	Other herbivore	chewer	Coleoptera	Scarabaeidae	Rhizotrogus aestivus		adult	yes		abundance	relative trap catch									average before vs after select concentration	Nowinszky2017_a14	Nowinszky2017_a14	Figure 6	3	4	0.661031	1.21851	0.16807	0.609256	0.291105	1.21851	none
JR	Nowinszky2017	a107	Nowinszky	2017	Journal of the Entomological Research Society	Light trap catch of beetle species (Coleoptera) in connection with the chemical air pollutants	Hungary	PM	PM	PM	field	<20 ug/m3	16.5528	>20 ug/m3	31.3553	Significant pest	chewer	Coleoptera	Scarabaeidae	Melolontha melolontha	Cockchafer	adult	yes		abundance	relative trap catch									average before vs after select concentration	Nowinszky2017_a15	Nowinszky2017_a15	Figure 6	3	5	0.420964	1.16399	0.0479373	0.155053	0.0830298	0.346708	CABI dmpp
JR	Grodzki2004	a108	Grodzki	2004	Environmental Pollution	Occurrence of spruce bark beetles in forest stands at different levels of air pollution stress	Norway	O3	O3	O3	field	73 ug/m3	37.203	96.73 ug/m3	49.296	Significant pest	borer/miner	Coleoptera	Curculionidae	Ips typographus	European spruce bark beetle		yes		abundance	mean daily captures		Pinales	Pinaceae	Picea abies	Norway spruce	mature	perennial	gymnosperm		Grodzki2004_a1	Grodzki2004_a1	Figure 5	4	6	62.4	85.2	4.8	4.3	56.5	59.1	CABI dmpp and EPPO PRA
JR	Grodzki2004	a109	Grodzki	2004	Environmental Pollution	Occurrence of spruce bark beetles in forest stands at different levels of air pollution stress	Norway	O3	O3	O3	field	73 ug/m3	37.203	96.73 ug/m3	49.296	Significant pest	borer/miner	Coleoptera	Curculionidae	Ips typographus	European spruce bark beetle		yes		abundance	mean infestation density	mating chambers/dm2	Pinales	Pinaceae	Picea abies	Norway spruce	mature	perennial	gymnosperm		Grodzki2004_a2	Grodzki2004_a1	Figure 7	4	6	0.632	0.567	0.044	0.03	0.58	0.63	CABI dmpp and EPPO PRA
JR	Holopainen1995	a110	Holopainen	1995	Water, Air, and Soil Pollution	Effects of gaseous air pollutants on aphid performance on Scots pine and Norway spruce seedlings	Sweden	NO2	NOx	NOx	lab	0 ppb	0	100 ppb	100	Other herbivore	cell-feeder	Hemiptera	Aphididae	Schizolachnus pineti	Waxy grey pine needle aphid	nymph	no		growth/development	RGR		Pinales	Pinaceae	Pinus sylvestris	Scots pine	sapling	perennial	gymnosperm	Test period 1 (during fumigation)	Holopainen1995_a1	Holopainen1995_a1	Figure 1	15	15	0.0983713	0.111075	0.00586319	0.00977199	0.022708	0.0378467	none
JR	Holopainen1995	a111	Holopainen	1995	Water, Air, and Soil Pollution	Effects of gaseous air pollutants on aphid performance on Scots pine and Norway spruce seedlings	Sweden	O3	O3	O3	lab	0 ppb	0	100 ppb	100	Other herbivore	cell-feeder	Hemiptera	Aphididae	Schizolachnus pineti	Waxy grey pine needle aphid	nymph	no		growth/development	RGR		Pinales	Pinaceae	Pinus sylvestris	Scots pine	sapling	perennial	gymnosperm	Test period 1 (during fumigation)	Holopainen1995_a1	Holopainen1995_a2	Figure 1	15	15	0.0983713	0.0908795	0.00586319	0.00781759	0.022708	0.0302774	none
JR	Holopainen1995	a112	Holopainen	1995	Water, Air, and Soil Pollution	Effects of gaseous air pollutants on aphid performance on Scots pine and Norway spruce seedlings	Sweden	O3xNO2	O3interaction	O3*NOx	lab	0 ppb	0	interaction		Other herbivore	cell-feeder	Hemiptera	Aphididae	Schizolachnus pineti	Waxy grey pine needle aphid	nymph	no		growth/development	RGR		Pinales	Pinaceae	Pinus sylvestris	Scots pine	sapling	perennial	gymnosperm	Test period 1 (during fumigation)	Holopainen1995_a1	Holopainen1995_a3	Figure 1	15	15	0.0983713	0.105537	0.00586319	0.00781759	0.022708	0.0302774	none
JR	Holopainen1995	a113	Holopainen	1995	Water, Air, and Soil Pollution	Effects of gaseous air pollutants on aphid performance on Scots pine and Norway spruce seedlings	Sweden	NO2	NOx	NOx	lab	0 ppb	0	100 ppb	100	Other herbivore	cell-feeder	Hemiptera	Aphididae	Schizolachnus pineti	Waxy grey pine needle aphid	nymph	no		growth/development	RGR		Pinales	Pinaceae	Pinus sylvestris	Scots pine	sapling	perennial	gymnosperm	Test period 2 (just after fumigation)	Holopainen1995_a2	Holopainen1995_a1	Figure 1	15	15	0.122476	0.139739	0.0188925	0.0136808	0.0731704	0.0529854	none
JR	Holopainen1995	a114	Holopainen	1995	Water, Air, and Soil Pollution	Effects of gaseous air pollutants on aphid performance on Scots pine and Norway spruce seedlings	Sweden	O3	O3	O3	lab	0 ppb	0	100 ppb	100	Other herbivore	cell-feeder	Hemiptera	Aphididae	Schizolachnus pineti	Waxy grey pine needle aphid	nymph	no		growth/development	RGR		Pinales	Pinaceae	Pinus sylvestris	Scots pine	sapling	perennial	gymnosperm	Test period 2 (just after fumigation)	Holopainen1995_a2	Holopainen1995_a2	Figure 1	15	15	0.122476	0.126384	0.0188925	0.013355	0.0731704	0.0517239	none
JR	Holopainen1995	a115	Holopainen	1995	Water, Air, and Soil Pollution	Effects of gaseous air pollutants on aphid performance on Scots pine and Norway spruce seedlings	Sweden	O3xNO2	O3interaction	O3*NOx	lab	0 ppb	0	interaction		Other herbivore	cell-feeder	Hemiptera	Aphididae	Schizolachnus pineti	Waxy grey pine needle aphid	nymph	no		growth/development	RGR		Pinales	Pinaceae	Pinus sylvestris	Scots pine	sapling	perennial	gymnosperm	Test period 2 (just after fumigation)	Holopainen1995_a2	Holopainen1995_a3	Figure 1	15	15	0.122476	0.111075	0.0188925	0.0127036	0.0731704	0.0492008	none
JR	Holopainen1995	a116	Holopainen	1995	Water, Air, and Soil Pollution	Effects of gaseous air pollutants on aphid performance on Scots pine and Norway spruce seedlings	Sweden	NO2	NOx	NOx	lab	0 ppb	0	100 ppb	100	Other herbivore	cell-feeder	Hemiptera	Aphididae	Schizolachnus pineti	Waxy grey pine needle aphid	nymph	no		growth/development	RGR		Pinales	Pinaceae	Pinus sylvestris	Scots pine	sapling	perennial	gymnosperm	Test period 3 (one week after fumigation)	Holopainen1995_a3	Holopainen1995_a1	Figure 1	15	15	0.107166	0.112052	0.0153094	0.0136808	0.0592932	0.0529854	none
JR	Holopainen1995	a117	Holopainen	1995	Water, Air, and Soil Pollution	Effects of gaseous air pollutants on aphid performance on Scots pine and Norway spruce seedlings	Sweden	O3	O3	O3	lab	0 ppb	0	100 ppb	100	Other herbivore	cell-feeder	Hemiptera	Aphididae	Schizolachnus pineti	Waxy grey pine needle aphid	nymph	no		growth/development	RGR		Pinales	Pinaceae	Pinus sylvestris	Scots pine	sapling	perennial	gymnosperm	Test period 3 (one week after fumigation)	Holopainen1995_a3	Holopainen1995_a2	Figure 1	15	15	0.107166	0.0718241	0.0153094	0.0130293	0.0592932	0.0504623	none
JR	Holopainen1995	a118	Holopainen	1995	Water, Air, and Soil Pollution	Effects of gaseous air pollutants on aphid performance on Scots pine and Norway spruce seedlings	Sweden	O3xNO2	O3interaction	O3*NOx	lab	0 ppb	0	interaction		Other herbivore	cell-feeder	Hemiptera	Aphididae	Schizolachnus pineti	Waxy grey pine needle aphid	nymph	no		growth/development	RGR		Pinales	Pinaceae	Pinus sylvestris	Scots pine	sapling	perennial	gymnosperm	Test period 3 (one week after fumigation)	Holopainen1995_a3	Holopainen1995_a3	Figure 1	15	15	0.107166	0.123616	0.0153094	0.0123778	0.0592932	0.0479392	none
JR	Holopainen1995	a119	Holopainen	1995	Water, Air, and Soil Pollution	Effects of gaseous air pollutants on aphid performance on Scots pine and Norway spruce seedlings	Sweden	SO2	SO2	SO2	lab	0 ppb	0	50 ppb	50	Other herbivore	cell-feeder	Hemiptera	Aphididae	Cinara pilicornis	Spruce shoot aphid	nymph	no		growth/development	RGR		Pinales	Pinaceae	Picea abies	Norway spruce	2 years	perennial	gymnosperm	1st instar - During exposure	Holopainen1995_a4	Holopainen1995_a4	Figure 2	13	13	0.125939	0.185529	0.0294881	0.0153584	0.106321	0.0553754	none
JR	Holopainen1995	a120	Holopainen	1995	Water, Air, and Soil Pollution	Effects of gaseous air pollutants on aphid performance on Scots pine and Norway spruce seedlings	Sweden	SO2	SO2	SO2	lab	0 ppb	0	100 ppb	100	Other herbivore	cell-feeder	Hemiptera	Aphididae	Cinara pilicornis	Spruce shoot aphid	nymph	no		growth/development	RGR		Pinales	Pinaceae	Picea abies	Norway spruce	2 years	perennial	gymnosperm	1st instar - During exposure	Holopainen1995_a4	Holopainen1995_a5	Figure 2	13	13	0.125939	0.244505	0.0294881	0.020273	0.106321	0.0730955	none
JR	Holopainen1995	a121	Holopainen	1995	Water, Air, and Soil Pollution	Effects of gaseous air pollutants on aphid performance on Scots pine and Norway spruce seedlings	Sweden	SO2	SO2	SO2	lab	0 ppb	0	150 ppb	150	Other herbivore	cell-feeder	Hemiptera	Aphididae	Cinara pilicornis	Spruce shoot aphid	nymph	no		growth/development	RGR		Pinales	Pinaceae	Picea abies	Norway spruce	2 years	perennial	gymnosperm	1st instar - During exposure	Holopainen1995_a4	Holopainen1995_a6	Figure 2	13	13	0.125939	0.160956	0.0294881	0.0153584	0.106321	0.0553754	none
JR	Holopainen1995	a122	Holopainen	1995	Water, Air, and Soil Pollution	Effects of gaseous air pollutants on aphid performance on Scots pine and Norway spruce seedlings	Sweden	SO2	SO2	SO2	lab	0 ppb	0	50 ppb	50	Other herbivore	cell-feeder	Hemiptera	Aphididae	Cinara pilicornis	Spruce shoot aphid	nymph	no		growth/development	RGR		Pinales	Pinaceae	Picea abies	Norway spruce	2 years	perennial	gymnosperm	1st instar - After exposure	Holopainen1995_a5	Holopainen1995_a4	Figure 2	13	13	0.0684983	0.105358	0.022116	0.0107509	0.0797405	0.0387628	none
JR	Holopainen1995	a123	Holopainen	1995	Water, Air, and Soil Pollution	Effects of gaseous air pollutants on aphid performance on Scots pine and Norway spruce seedlings	Sweden	SO2	SO2	SO2	lab	0 ppb	0	100 ppb	100	Other herbivore	cell-feeder	Hemiptera	Aphididae	Cinara pilicornis	Spruce shoot aphid	nymph	no		growth/development	RGR		Pinales	Pinaceae	Picea abies	Norway spruce	2 years	perennial	gymnosperm	1st instar - After exposure	Holopainen1995_a5	Holopainen1995_a5	Figure 2	13	13	0.0684983	0.0817065	0.022116	0.0215017	0.0797405	0.0775255	none
JR	Holopainen1995	a124	Holopainen	1995	Water, Air, and Soil Pollution	Effects of gaseous air pollutants on aphid performance on Scots pine and Norway spruce seedlings	Sweden	SO2	SO2	SO2	lab	0 ppb	0	150 ppb	150	Other herbivore	cell-feeder	Hemiptera	Aphididae	Cinara pilicornis	Spruce shoot aphid	nymph	no		growth/development	RGR		Pinales	Pinaceae	Picea abies	Norway spruce	2 years	perennial	gymnosperm	1st instar - After exposure	Holopainen1995_a5	Holopainen1995_a6	Figure 2	13	13	0.0684983	0.0758703	0.022116	0.0196587	0.0797405	0.0708805	none
JR	Holopainen1995	a125	Holopainen	1995	Water, Air, and Soil Pollution	Effects of gaseous air pollutants on aphid performance on Scots pine and Norway spruce seedlings	Sweden	SO2	SO2	SO2	lab	0 ppb	0	50 ppb	50	Other herbivore	cell-feeder	Hemiptera	Aphididae	Cinara pilicornis	Spruce shoot aphid	nymph	no		growth/development	RGR		Pinales	Pinaceae	Picea abies	Norway spruce	2 years	perennial	gymnosperm	3rd instar - During exposure	Holopainen1995_a6	Holopainen1995_a7	Figure 2	13	13	0.109352	0.137611	0.0135154	0.012901	0.0487303	0.0465153	none
JR	Holopainen1995	a126	Holopainen	1995	Water, Air, and Soil Pollution	Effects of gaseous air pollutants on aphid performance on Scots pine and Norway spruce seedlings	Sweden	SO2	SO2	SO2	lab	0 ppb	0	100 ppb	100	Other herbivore	cell-feeder	Hemiptera	Aphididae	Cinara pilicornis	Spruce shoot aphid	nymph	no		growth/development	RGR		Pinales	Pinaceae	Picea abies	Norway spruce	2 years	perennial	gymnosperm	3rd instar - During exposure	Holopainen1995_a6	Holopainen1995_a8	Figure 2	13	13	0.109352	0.16157	0.0135154	0.0196587	0.0487303	0.0708805	none
JR	Holopainen1995	a127	Holopainen	1995	Water, Air, and Soil Pollution	Effects of gaseous air pollutants on aphid performance on Scots pine and Norway spruce seedlings	Sweden	SO2	SO2	SO2	lab	0 ppb	0	150 ppb	150	Other herbivore	cell-feeder	Hemiptera	Aphididae	Cinara pilicornis	Spruce shoot aphid	nymph	no		growth/development	RGR		Pinales	Pinaceae	Picea abies	Norway spruce	2 years	perennial	gymnosperm	3rd instar - During exposure	Holopainen1995_a6	Holopainen1995_a9	Figure 2	13	13	0.109352	0.100751	0.0135154	0.020273	0.0487303	0.0730955	none
JR	Holopainen1995	a128	Holopainen	1995	Water, Air, and Soil Pollution	Effects of gaseous air pollutants on aphid performance on Scots pine and Norway spruce seedlings	Sweden	SO2	SO2	SO2	lab	0 ppb	0	50 ppb	50	Other herbivore	cell-feeder	Hemiptera	Aphididae	Cinara pilicornis	Spruce shoot aphid	nymph	no		growth/development	RGR		Pinales	Pinaceae	Picea abies	Norway spruce	2 years	perennial	gymnosperm	3rd instar - After exposure	Holopainen1995_a7	Holopainen1995_a7	Figure 2	13	13	0.0540614	0.0761775	0.0116724	0.0215017	0.0420853	0.0775255	none
JR	Holopainen1995	a129	Holopainen	1995	Water, Air, and Soil Pollution	Effects of gaseous air pollutants on aphid performance on Scots pine and Norway spruce seedlings	Sweden	SO2	SO2	SO2	lab	0 ppb	0	100 ppb	100	Other herbivore	cell-feeder	Hemiptera	Aphididae	Cinara pilicornis	Spruce shoot aphid	nymph	no		growth/development	RGR		Pinales	Pinaceae	Picea abies	Norway spruce	2 years	perennial	gymnosperm	3rd instar - After exposure	Holopainen1995_a7	Holopainen1995_a8	Figure 2	13	13	0.0540614	0.0798635	0.0116724	0.0116724	0.0420853	0.0420853	none
JR	Holopainen1995	a130	Holopainen	1995	Water, Air, and Soil Pollution	Effects of gaseous air pollutants on aphid performance on Scots pine and Norway spruce seedlings	Sweden	SO2	SO2	SO2	lab	0 ppb	0	150 ppb	150	Other herbivore	cell-feeder	Hemiptera	Aphididae	Cinara pilicornis	Spruce shoot aphid	nymph	no		growth/development	RGR		Pinales	Pinaceae	Picea abies	Norway spruce	2 years	perennial	gymnosperm	3rd instar - After exposure	Holopainen1995_a7	Holopainen1995_a9	Figure 2	13	13	0.0540614	0.0651195	0.0116724	0.00798635	0.0420853	0.0287952	none
JR	Holopainen1995	a131	Holopainen	1995	Water, Air, and Soil Pollution	Effects of gaseous air pollutants on aphid performance on Scots pine and Norway spruce seedlings	Sweden	SO2	SO2	SO2	lab	0 ppb	0	50 ppb	50	Other herbivore	cell-feeder	Hemiptera	Aphididae	Cinara pinea	Large pine aphid	nymph	no		growth/development	RGR		Pinales	Pinaceae	Pinus sylvestris	Scots pine	1 year	perennial	gymnosperm	During exposure	Holopainen1995_a8	Holopainen1995_a10	Figure 3	15	15	0.18402	0.262035	0.0428784	0.0404963	0.166067	0.156841	none
JR	Holopainen1995	a132	Holopainen	1995	Water, Air, and Soil Pollution	Effects of gaseous air pollutants on aphid performance on Scots pine and Norway spruce seedlings	Sweden	SO2	SO2	SO2	lab	0 ppb	0	100 ppb	100	Other herbivore	cell-feeder	Hemiptera	Aphididae	Cinara pinea	Large pine aphid	nymph	no		growth/development	RGR		Pinales	Pinaceae	Pinus sylvestris	Scots pine	1 year	perennial	gymnosperm	During exposure	Holopainen1995_a8	Holopainen1995_a11	Figure 3	15	15	0.18402	0.131613	0.0428784	0.0559801	0.166067	0.21681	none
JR	Holopainen1995	a133	Holopainen	1995	Water, Air, and Soil Pollution	Effects of gaseous air pollutants on aphid performance on Scots pine and Norway spruce seedlings	Sweden	SO2	SO2	SO2	lab	0 ppb	0	150 ppb	150	Other herbivore	cell-feeder	Hemiptera	Aphididae	Cinara pinea	Large pine aphid	nymph	no		growth/development	RGR		Pinales	Pinaceae	Pinus sylvestris	Scots pine	1 year	perennial	gymnosperm	During exposure	Holopainen1995_a8	Holopainen1995_a12	Figure 3	15	15	0.18402	0.198015	0.0428784	0.040794	0.166067	0.157995	none
JR	Holopainen1995	a134	Holopainen	1995	Water, Air, and Soil Pollution	Effects of gaseous air pollutants on aphid performance on Scots pine and Norway spruce seedlings	Sweden	SO2	SO2	SO2	lab	0 ppb	0	50 ppb	50	Other herbivore	cell-feeder	Hemiptera	Aphididae	Cinara pinea	Large pine aphid	nymph	no		growth/development	RGR		Pinales	Pinaceae	Pinus sylvestris	Scots pine	1 year	perennial	gymnosperm	After exposure	Holopainen1995_a9	Holopainen1995_a10	Figure 3	15	15	0.108387	0.154243	0.0226303	0.0345409	0.0876467	0.133776	none
JR	Holopainen1995	a135	Holopainen	1995	Water, Air, and Soil Pollution	Effects of gaseous air pollutants on aphid performance on Scots pine and Norway spruce seedlings	Sweden	SO2	SO2	SO2	lab	0 ppb	0	100 ppb	100	Other herbivore	cell-feeder	Hemiptera	Aphididae	Cinara pinea	Large pine aphid	nymph	no		growth/development	RGR		Pinales	Pinaceae	Pinus sylvestris	Scots pine	1 year	perennial	gymnosperm	After exposure	Holopainen1995_a9	Holopainen1995_a11	Figure 3	15	15	0.108387	0.104814	0.0226303	0.0291811	0.0876467	0.113018	none
JR	Holopainen1995	a136	Holopainen	1995	Water, Air, and Soil Pollution	Effects of gaseous air pollutants on aphid performance on Scots pine and Norway spruce seedlings	Sweden	SO2	SO2	SO2	lab	0 ppb	0	150 ppb	150	Other herbivore	cell-feeder	Hemiptera	Aphididae	Cinara pinea	Large pine aphid	nymph	no		growth/development	RGR		Pinales	Pinaceae	Pinus sylvestris	Scots pine	1 year	perennial	gymnosperm	After exposure	Holopainen1995_a9	Holopainen1995_a12	Figure 3	15	15	0.108387	0.156625	0.0226303	0.0303722	0.0876467	0.117631	none
JR	Holopainen1995	a140	Holopainen	1995	Water, Air, and Soil Pollution	Effects of gaseous air pollutants on aphid performance on Scots pine and Norway spruce seedlings	Sweden	SO2	SO2	SO2	lab	0 ppb	0	50 ppb	50	Other herbivore	cell-feeder	Hemiptera	Aphididae	Schizolachnus pineti	Waxy grey pine needle aphid	nymph	no		growth/development	RGR		Pinales	Pinaceae	Pinus sylvestris	Scots pine	1 year	perennial	gymnosperm	After exposure	Holopainen1995_a11	Holopainen1995_a13	Figure 3	15	15	0.113747	0.209628	0.0232258	0.0428784	0.0899532	0.166067	none
JR	Holopainen1995	a141	Holopainen	1995	Water, Air, and Soil Pollution	Effects of gaseous air pollutants on aphid performance on Scots pine and Norway spruce seedlings	Sweden	SO2	SO2	SO2	lab	0 ppb	0	100 ppb	100	Other herbivore	cell-feeder	Hemiptera	Aphididae	Schizolachnus pineti	Waxy grey pine needle aphid	nymph	no		growth/development	RGR		Pinales	Pinaceae	Pinus sylvestris	Scots pine	1 year	perennial	gymnosperm	After exposure	Holopainen1995_a11	Holopainen1995_a14	Figure 3	15	15	0.113747	0.0387097	0.0232258	0.0309677	0.0899532	0.119938	none
JR	Holopainen1995	a142	Holopainen	1995	Water, Air, and Soil Pollution	Effects of gaseous air pollutants on aphid performance on Scots pine and Norway spruce seedlings	Sweden	SO2	SO2	SO2	lab	0 ppb	0	150 ppb	150	Other herbivore	cell-feeder	Hemiptera	Aphididae	Schizolachnus pineti	Waxy grey pine needle aphid	nymph	no		growth/development	RGR		Pinales	Pinaceae	Pinus sylvestris	Scots pine	1 year	perennial	gymnosperm	After exposure	Holopainen1995_a11	Holopainen1995_a15	Figure 3	15	15	0.113747	0.053598	0.0232258	0.0351365	0.0899532	0.136083	none
JR	Holopainen1991	a143	Holopainen	1991	Oecologia	Effect of exposure to fluoride, nitrogen-compounds and SO2 on the numbers of spruce shoot aphids on norway spruce seedlings	Finland	SO2	SO2	SO2	OTC	5 ug/m3	1.911	90 ug/m3	34.4	Other herbivore	cell-feeder	Hemiptera	Aphididae	Cinara pilicornis	Spruce shoot aphid	eggs	no		reproduction	egg abundance	number of eggs/ infested seedling	Pinales	Pinaceae	Picea abies	Norway spruce	5 years	perennial	gymnosperm		Holopainen1991_a1	Holopainen1991_a1	Figure 2	10	10	0.443051	0.513897	0.0307629	0.0545039	0.097281	0.172356	none
JR	Holopainen1991	a144	Holopainen	1991	Oecologia	Effect of exposure to fluoride, nitrogen-compounds and SO2 on the numbers of spruce shoot aphids on norway spruce seedlings	Finland	SO2	SO2	SO2	OTC	5 ug/m3	1.911	90 ug/m3	34.4	Other herbivore	cell-feeder	Hemiptera	Aphididae	Cinara pilicornis	Spruce shoot aphid		both		abundance	population abundance	number of aphids/ infested seedling	Pinales	Pinaceae	Picea abies	Norway spruce	3 years	perennial	gymnosperm	average of 10 dates from 25.6	Holopainen1991_a2	Holopainen1991_a2	Figure 3	10	10	0.588027	0.713614	0.133255	0.159652	0.42139	0.504864	none
JR	Chang2011	a145	Chang	2011	Applied Soil Ecology	Effect of elevated O-3 associated with Bt cotton on the abundance, diversity and community structure of soil Collembola	China	O3	O3	O3	OTC	37.3 nmol/mol	37.3	72.2 nmol/mol	72.2	Beneficial	multiple	Collembola			Springtails		no		abundance	abundance	average of 22 species	Malvales	Malvaceae	Gossypium	Cotton	5 months	perennial	dicot	Non-Bt-cultivar	Chang2011_a1	Chang2011_a1	Table 2	22	22	38.7091	15.38	26.2406	7.37717	123.079	34.602
JR	Chang2011	a146	Chang	2011	Applied Soil Ecology	Effect of elevated O-3 associated with Bt cotton on the abundance, diversity and community structure of soil Collembola	China	O3	O3	O3	OTC	37.3 nmol/mol	37.3	72.2 nmol/mol	72.2	Beneficial	multiple	Collembola			Springtails		no		abundance	abundance	average of 22 species	Malvales	Malvaceae	Gossypium	Cotton	5 months	perennial	dicot	Bt-cultivar	Chang2011_a2	Chang2011_a2	Table 2	22	22	35.6864	29.1682	27.8755	20.3114	130.748	95.2689
JR	Chang2011	a147	Chang	2011	Applied Soil Ecology	Effect of elevated O-3 associated with Bt cotton on the abundance, diversity and community structure of soil Collembola	China	O3	O3	O3	OTC	37.3 nmol/mol	37.3	72.2 nmol/mol	72.2	Beneficial	multiple	Collembola			Springtails		no		diversity	Shannon diversity (calculated)	average of 2 cultivars	Malvales	Malvaceae	Gossypium	Cotton	5 months	perennial	dicot		Chang2011_a3	Chang2011_a3	Table 2	2	2	0.500305	0.663739	0.0687954	0.120967	0.0972914	0.171074
JR	Costa2001	a148	Costa	2001	Environmental Entomology	Effect of host plant ozone stress on Colorado potato beetles	USA	O3	O3	O3	lab	10 nl/L	10	83 nl/L	83	Significant pest	chewer	Coleoptera	Chrysomelidae	Leptinotarsa decemlineata	Colorado potato beetle	adult	yes	specialist	reproduction	total eggs		Solanales	Solanaceae	Solanum tuberosum	Potato		perennial	dicot	Trial 1, cv. Red Norland	Costa2001_a1	Costa2001_a1	Table 2	15	15	290	283	43	48	166.538	185.903	CABI dmpp and EPPO PRA
JR	Costa2001	a149	Costa	2001	Environmental Entomology	Effect of host plant ozone stress on Colorado potato beetles	USA	O3	O3	O3	lab	10 nl/L	10	83 nl/L	83	Significant pest	chewer	Coleoptera	Chrysomelidae	Leptinotarsa decemlineata	Colorado potato beetle	adult	yes	specialist	reproduction	eggs per mass	number of eggs per egg mass	Solanales	Solanaceae	Solanum tuberosum	Potato		perennial	dicot	Trial 1, cv. Red Norland	Costa2001_a2	Costa2001_a1	Table 2	15	15	23	23	10	8	38.7298	30.9839	CABI dmpp and EPPO PRA
JR	Costa2001	a150	Costa	2001	Environmental Entomology	Effect of host plant ozone stress on Colorado potato beetles	USA	O3	O3	O3	lab	10 nl/L	10	83 nl/L	83	Significant pest	chewer	Coleoptera	Chrysomelidae	Leptinotarsa decemlineata	Colorado potato beetle	adult	yes	specialist	feeding efficiency	foliar injury	average of 3 node sets	Solanales	Solanaceae	Solanum tuberosum	Potato		perennial	dicot	Trial 1, cv. Red Norland	Costa2001_a3	Costa2001_a1	Table 2	3	3	6.33333	27.3333	3.33333	9.95546	5.7735	17.2434	CABI dmpp and EPPO PRA
JR	Costa2001	a151	Costa	2001	Environmental Entomology	Effect of host plant ozone stress on Colorado potato beetles	USA	O3	O3	O3	lab	10 nl/L	10	83 nl/L	83	Significant pest	chewer	Coleoptera	Chrysomelidae	Leptinotarsa decemlineata	Colorado potato beetle	adult	yes	specialist	reproduction	total eggs		Solanales	Solanaceae	Solanum tuberosum	Potato		perennial	dicot	Trial 1, cv. Superior	Costa2001_a4	Costa2001_a2	Table 2	15	15	286	291	58	94	224.633	364.06	CABI dmpp and EPPO PRA
JR	Costa2001	a152	Costa	2001	Environmental Entomology	Effect of host plant ozone stress on Colorado potato beetles	USA	O3	O3	O3	lab	10 nl/L	10	83 nl/L	83	Significant pest	chewer	Coleoptera	Chrysomelidae	Leptinotarsa decemlineata	Colorado potato beetle	adult	yes	specialist	reproduction	eggs per mass	number of eggs per egg mass	Solanales	Solanaceae	Solanum tuberosum	Potato		perennial	dicot	Trial 1, cv. Superior	Costa2001_a5	Costa2001_a2	Table 2	15	15	22	23	9	7	34.8569	27.1109	CABI dmpp and EPPO PRA
JR	Costa2001	a153	Costa	2001	Environmental Entomology	Effect of host plant ozone stress on Colorado potato beetles	USA	O3	O3	O3	lab	10 nl/L	10	83 nl/L	83	Significant pest	chewer	Coleoptera	Chrysomelidae	Leptinotarsa decemlineata	Colorado potato beetle	adult	yes	specialist	feeding efficiency	foliar injury	average of 3 node sets	Solanales	Solanaceae	Solanum tuberosum	Potato		perennial	dicot	Trial 1, cv. Superior	Costa2001_a6	Costa2001_a2	Table 2	3	3	1.33333	3	0.881917	1.73205	1.52753	3	CABI dmpp and EPPO PRA
JR	Costa2001	a154	Costa	2001	Environmental Entomology	Effect of host plant ozone stress on Colorado potato beetles	USA	O3	O3	O3	lab	17 nl/L	17	74 nl/L	74	Significant pest	chewer	Coleoptera	Chrysomelidae	Leptinotarsa decemlineata	Colorado potato beetle	adult	yes	specialist	reproduction	total eggs		Solanales	Solanaceae	Solanum tuberosum	Potato		perennial	dicot	Trial 2, cv. Red Norland	Costa2001_a7	Costa2001_a3	Table 2	15	15	603	614	109	62	422.155	240.125	CABI dmpp and EPPO PRA
JR	Costa2001	a155	Costa	2001	Environmental Entomology	Effect of host plant ozone stress on Colorado potato beetles	USA	O3	O3	O3	lab	17 nl/L	17	74 nl/L	74	Significant pest	chewer	Coleoptera	Chrysomelidae	Leptinotarsa decemlineata	Colorado potato beetle	adult	yes	specialist	reproduction	eggs per mass	number of eggs per egg mass	Solanales	Solanaceae	Solanum tuberosum	Potato		perennial	dicot	Trial 2, cv. Red Norland	Costa2001_a8	Costa2001_a3	Table 2	15	15	28	28	5	9	19.3649	34.8569	CABI dmpp and EPPO PRA
JR	Costa2001	a156	Costa	2001	Environmental Entomology	Effect of host plant ozone stress on Colorado potato beetles	USA	O3	O3	O3	lab	17 nl/L	17	74 nl/L	74	Significant pest	chewer	Coleoptera	Chrysomelidae	Leptinotarsa decemlineata	Colorado potato beetle	adult	yes	specialist	feeding efficiency	foliar injury	average of 3 node sets	Solanales	Solanaceae	Solanum tuberosum	Potato		perennial	dicot	Trial 2, cv. Red Norland	Costa2001_a9	Costa2001_a3	Table 2	3	3	2.66667	9.33333	1.20185	3.92994	2.08167	6.80686	CABI dmpp and EPPO PRA
JR	Costa2001	a157	Costa	2001	Environmental Entomology	Effect of host plant ozone stress on Colorado potato beetles	USA	O3	O3	O3	lab	17 nl/L	17	74 nl/L	74	Significant pest	chewer	Coleoptera	Chrysomelidae	Leptinotarsa decemlineata	Colorado potato beetle	adult	yes	specialist	reproduction	total eggs		Solanales	Solanaceae	Solanum tuberosum	Potato		perennial	dicot	Trial 2, cv. Superior	Costa2001_a10	Costa2001_a4	Table 2	15	15	509	518	77	147	298.22	569.329	CABI dmpp and EPPO PRA
JR	Costa2001	a158	Costa	2001	Environmental Entomology	Effect of host plant ozone stress on Colorado potato beetles	USA	O3	O3	O3	lab	17 nl/L	17	74 nl/L	74	Significant pest	chewer	Coleoptera	Chrysomelidae	Leptinotarsa decemlineata	Colorado potato beetle	adult	yes	specialist	reproduction	eggs per mass	number of eggs per egg mass	Solanales	Solanaceae	Solanum tuberosum	Potato		perennial	dicot	Trial 2, cv. Superior	Costa2001_a11	Costa2001_a4	Table 2	15	15	28	27	6	7	23.2379	27.1109	CABI dmpp and EPPO PRA
JR	Costa2001	a159	Costa	2001	Environmental Entomology	Effect of host plant ozone stress on Colorado potato beetles	USA	O3	O3	O3	lab	17 nl/L	17	74 nl/L	74	Significant pest	chewer	Coleoptera	Chrysomelidae	Leptinotarsa decemlineata	Colorado potato beetle	adult	yes	specialist	feeding efficiency	foliar injury	average of 3 node sets	Solanales	Solanaceae	Solanum tuberosum	Potato		perennial	dicot	Trial 2, cv. Superior	Costa2001_a12	Costa2001_a4	Table 2	3	3	8.33333	11	1.66667	1.52753	2.88675	2.64575	CABI dmpp and EPPO PRA
JR	Costa2001	a160	Costa	2001	Environmental Entomology	Effect of host plant ozone stress on Colorado potato beetles	USA	O3	O3	O3	OTC	30 nl/L	30	56 nl/L	56	Significant pest	chewer	Coleoptera	Chrysomelidae	Leptinotarsa decemlineata	Colorado potato beetle	adult	yes	specialist	reproduction	total eggs		Solanales	Solanaceae	Solanum tuberosum	Potato		perennial	dicot		Costa2001_a13	Costa2001_a5	Table 2	3	3	3132	3246	1168	450	2023.04	779.423	CABI dmpp and EPPO PRA
JR	Costa2001	a161	Costa	2001	Environmental Entomology	Effect of host plant ozone stress on Colorado potato beetles	USA	O3	O3	O3	OTC	30 nl/L	30	56 nl/L	56	Significant pest	chewer	Coleoptera	Chrysomelidae	Leptinotarsa decemlineata	Colorado potato beetle	adult	yes	specialist	reproduction	eggs per mass	number of eggs per egg mass	Solanales	Solanaceae	Solanum tuberosum	Potato		perennial	dicot		Costa2001_a14	Costa2001_a5	Table 2	3	3	22	22	8	10	13.8564	17.3205	CABI dmpp and EPPO PRA
JR	Costa2001	a162	Costa	2001	Environmental Entomology	Effect of host plant ozone stress on Colorado potato beetles	USA	O3	O3	O3	OTC	30 nl/L	30	56 nl/L	56	Significant pest	chewer	Coleoptera	Chrysomelidae	Leptinotarsa decemlineata	Colorado potato beetle	adult	yes	specialist	feeding efficiency	foliar injury	average of 3 node sets	Solanales	Solanaceae	Solanum tuberosum	Potato		perennial	dicot		Costa2001_a15	Costa2001_a5	Table 2	3	3	8.66667	15.6667	6.22718	8.96908	10.7858	15.5349	CABI dmpp and EPPO PRA
JR	Costa2001	a163	Costa	2001	Environmental Entomology	Effect of host plant ozone stress on Colorado potato beetles	USA	O3	O3	O3	OTC	30 nl/L	30	73 nl/L	73	Significant pest	chewer	Coleoptera	Chrysomelidae	Leptinotarsa decemlineata	Colorado potato beetle	adult	yes	specialist	reproduction	total eggs		Solanales	Solanaceae	Solanum tuberosum	Potato		perennial	dicot		Costa2001_a13	Costa2001_a6	Table 2	3	3	3132	2457	1168	1274	2023.04	2206.63	CABI dmpp and EPPO PRA
JR	Costa2001	a164	Costa	2001	Environmental Entomology	Effect of host plant ozone stress on Colorado potato beetles	USA	O3	O3	O3	OTC	30 nl/L	30	73 nl/L	73	Significant pest	chewer	Coleoptera	Chrysomelidae	Leptinotarsa decemlineata	Colorado potato beetle	adult	yes	specialist	reproduction	eggs per mass	number of eggs per egg mass	Solanales	Solanaceae	Solanum tuberosum	Potato		perennial	dicot		Costa2001_a14	Costa2001_a6	Table 2	3	3	22	21	8	8	13.8564	13.8564	CABI dmpp and EPPO PRA
JR	Costa2001	a165	Costa	2001	Environmental Entomology	Effect of host plant ozone stress on Colorado potato beetles	USA	O3	O3	O3	OTC	30 nl/L	30	73 nl/L	73	Significant pest	chewer	Coleoptera	Chrysomelidae	Leptinotarsa decemlineata	Colorado potato beetle	adult	yes	specialist	feeding efficiency	foliar injury	average of 3 node sets	Solanales	Solanaceae	Solanum tuberosum	Potato		perennial	dicot		Costa2001_a15	Costa2001_a6	Table 2	3	3	8.66667	31.3333	6.22718	10.0388	10.7858	17.3877	CABI dmpp and EPPO PRA
JR	Costa2001	a166	Costa	2001	Environmental Entomology	Effect of host plant ozone stress on Colorado potato beetles	USA	O3	O3	O3	OTC	30 nl/L	30	86 nl/L	86	Significant pest	chewer	Coleoptera	Chrysomelidae	Leptinotarsa decemlineata	Colorado potato beetle	adult	yes	specialist	reproduction	total eggs		Solanales	Solanaceae	Solanum tuberosum	Potato		perennial	dicot		Costa2001_a13	Costa2001_a7	Table 2	3	3	3132	2163	1168	987	2023.04	1709.53	CABI dmpp and EPPO PRA
JR	Costa2001	a167	Costa	2001	Environmental Entomology	Effect of host plant ozone stress on Colorado potato beetles	USA	O3	O3	O3	OTC	30 nl/L	30	86 nl/L	86	Significant pest	chewer	Coleoptera	Chrysomelidae	Leptinotarsa decemlineata	Colorado potato beetle	adult	yes	specialist	reproduction	eggs per mass	number of eggs per egg mass	Solanales	Solanaceae	Solanum tuberosum	Potato		perennial	dicot		Costa2001_a14	Costa2001_a7	Table 2	3	3	22	19	8	6	13.8564	10.3923	CABI dmpp and EPPO PRA
JR	Costa2001	a168	Costa	2001	Environmental Entomology	Effect of host plant ozone stress on Colorado potato beetles	USA	O3	O3	O3	OTC	30 nl/L	30	86 nl/L	86	Significant pest	chewer	Coleoptera	Chrysomelidae	Leptinotarsa decemlineata	Colorado potato beetle	adult	yes	specialist	feeding efficiency	foliar injury	average of 3 node sets	Solanales	Solanaceae	Solanum tuberosum	Potato		perennial	dicot		Costa2001_a15	Costa2001_a7	Table 2	3	3	8.66667	43.6667	6.22718	13.3458	10.7858	23.1157	CABI dmpp and EPPO PRA
JR	Costa2001	a169	Costa	2001	Environmental Entomology	Effect of host plant ozone stress on Colorado potato beetles	USA	O3	O3	O3	lab	12 nl/L	12	80 nl/L	80	Significant pest	chewer	Coleoptera	Chrysomelidae	Leptinotarsa decemlineata	Colorado potato beetle	larva	no	specialist	feeding efficiency	leaf area consumed	mm2	Solanales	Solanaceae	Solanum tuberosum	Potato		perennial	dicot	av of 2 cultivars from 2 trials	Costa2001_a22	Costa2001_a8	Table 3	4	4	10.3125	9.86	3.32335	2.00486	1.66167	1.00243	CABI dmpp and EPPO PRA
JR	Costa2001	a170	Costa	2001	Environmental Entomology	Effect of host plant ozone stress on Colorado potato beetles	USA	O3	O3	O3	lab	12 nl/L	12	80 nl/L	80	Significant pest	chewer	Coleoptera	Chrysomelidae	Leptinotarsa decemlineata	Colorado potato beetle	larva	no	specialist	feeding efficiency	ECI		Solanales	Solanaceae	Solanum tuberosum	Potato		perennial	dicot	av of 2 cultivars from 2 trials	Costa2001_a23	Costa2001_a8	Table 3	4	4	0.3625	0.38	0.185742	0.228035	0.0928709	0.114018	CABI dmpp and EPPO PRA
JR	Costa2001	a171	Costa	2001	Environmental Entomology	Effect of host plant ozone stress on Colorado potato beetles	USA	O3	O3	O3	lab	10 nl/L	10	83 nl/L	83	Significant pest	chewer	Coleoptera	Chrysomelidae	Leptinotarsa decemlineata	Colorado potato beetle	larva	no	specialist	survival	emergence	% (av of 2 cultivars)	Solanales	Solanaceae	Solanum tuberosum	Potato		perennial	dicot	Greenhouse	Costa2001_a24	Costa2001_a9	Table 4	2	2	78.5	68.5	17	3	12.0208	2.12132	CABI dmpp and EPPO PRA
JR	Costa2001	a172	Costa	2001	Environmental Entomology	Effect of host plant ozone stress on Colorado potato beetles	USA	O3	O3	O3	OTC	30 nl/L	30	56 nl/L	56	Significant pest	chewer	Coleoptera	Chrysomelidae	Leptinotarsa decemlineata	Colorado potato beetle	larva	no	specialist	survival	emergence	% (av of 2 cultivars)	Solanales	Solanaceae	Solanum tuberosum	Potato		perennial	dicot	Field	Costa2001_a25	Costa2001_a10	Table 4	2	2	78.75	84.4	4.1	4.6	2.89914	3.25269	CABI dmpp and EPPO PRA
JR	Costa2001	a173	Costa	2001	Environmental Entomology	Effect of host plant ozone stress on Colorado potato beetles	USA	O3	O3	O3	OTC	30 nl/L	30	73 nl/L	73	Significant pest	chewer	Coleoptera	Chrysomelidae	Leptinotarsa decemlineata	Colorado potato beetle	larva	no	specialist	survival	emergence	% (av of 2 cultivars)	Solanales	Solanaceae	Solanum tuberosum	Potato		perennial	dicot	Field	Costa2001_a25	Costa2001_a11	Table 4	2	2	78.75	68.95	4.1	8.7	2.89914	6.15183	CABI dmpp and EPPO PRA
JR	Costa2001	a174	Costa	2001	Environmental Entomology	Effect of host plant ozone stress on Colorado potato beetles	USA	O3	O3	O3	OTC	30 nl/L	30	86 nl/L	86	Significant pest	chewer	Coleoptera	Chrysomelidae	Leptinotarsa decemlineata	Colorado potato beetle	larva	no	specialist	survival	emergence	% (av of 2 cultivars)	Solanales	Solanaceae	Solanum tuberosum	Potato		perennial	dicot	Field	Costa2001_a25	Costa2001_a12	Table 4	2	2	78.75	78.35	4.1	2.5	2.89914	1.76777	CABI dmpp and EPPO PRA
JR	Awmack2004	a175	Awmack	2004	Global Change Biology	Aphid individual performance may not predict population responses to elevated CO2 or O-3	USA	O3	O3	O3	FAE	ambient (35 ppb)	35	1.5 x ambient (55 ppb)	55	Other herbivore	cell-feeder	Hemiptera	Aphididae	Cepegillettea betulaefoliae		adult	no		growth/development	RGR		Fagales	Betulaceae	Betula papyrifera	Paper birch	mature	perennial	dicot		Awmack2004_a1	Awmack2004_a1	Figure 1A	3	3	0.136405	0.135036	0.0100365	0.00775547	0.0173837	0.0134329	none
JR	Awmack2004	a176	Awmack	2004	Global Change Biology	Aphid individual performance may not predict population responses to elevated CO2 or O-3	USA	O3xCO2	O3interaction	O3*CO2	FAE	ambient (35 ppb)	35	1.5 x ambient (55 ppb)	55	Other herbivore	cell-feeder	Hemiptera	Aphididae	Cepegillettea betulaefoliae		adult	no		growth/development	RGR		Fagales	Betulaceae	Betula papyrifera	Paper birch	mature	perennial	dicot		Awmack2004_a1	Awmack2004_a2	Figure 1A	3	3	0.136405	0.135036	0.0100365	0.0141423	0.0173837	0.0244952	none
JR	Awmack2004	a177	Awmack	2004	Global Change Biology	Aphid individual performance may not predict population responses to elevated CO2 or O-3	USA	O3	O3	O3	FAE	ambient (35 ppb)	35	1.5 x ambient (55 ppb)	55	Other herbivore	cell-feeder	Hemiptera	Aphididae	Cepegillettea betulaefoliae		adult	no		reproduction	Embryo number		Fagales	Betulaceae	Betula papyrifera	Paper birch	mature	perennial	dicot		Awmack2004_a2	Awmack2004_a1	Figure 1D	3	3	7.78909	8.77091	0.392727	0.589091	0.680224	1.02034	none
JR	Awmack2004	a178	Awmack	2004	Global Change Biology	Aphid individual performance may not predict population responses to elevated CO2 or O-3	USA	O3xCO2	O3interaction	O3*CO2	FAE	ambient (35 ppb)	35	1.5 x ambient (55 ppb)	55	Other herbivore	cell-feeder	Hemiptera	Aphididae	Cepegillettea betulaefoliae		adult	no		reproduction	Embryo number		Fagales	Betulaceae	Betula papyrifera	Paper birch	mature	perennial	dicot		Awmack2004_a2	Awmack2004_a2	Figure 1D	3	3	7.78909	8.81455	0.392727	0.872727	0.680224	1.51161	none
JR	Awmack2004	a179	Awmack	2004	Global Change Biology	Aphid individual performance may not predict population responses to elevated CO2 or O-3	USA	O3	O3	O3	FAE	ambient (35 ppb)	35	1.5 x ambient (55 ppb)	55	Other herbivore	cell-feeder	Hemiptera	Aphididae	Cepegillettea betulaefoliae		adult	no		reproduction	Fecundity	cumulative after 16 days	Fagales	Betulaceae	Betula papyrifera	Paper birch	mature	perennial	dicot		Awmack2004_a3	Awmack2004_a1	Figure 2	3	3	29.9865	16.491	1.51351	0.630631	2.62148	1.09228	none
JR	Awmack2004	a180	Awmack	2004	Global Change Biology	Aphid individual performance may not predict population responses to elevated CO2 or O-3	USA	O3xCO2	O3interaction	O3*CO2	FAE	ambient (35 ppb)	35	1.5 x ambient (55 ppb)	55	Other herbivore	cell-feeder	Hemiptera	Aphididae	Cepegillettea betulaefoliae		adult	no		reproduction	Fecundity	cumulative after 16 days	Fagales	Betulaceae	Betula papyrifera	Paper birch	mature	perennial	dicot		Awmack2004_a3	Awmack2004_a2	Figure 2	3	3	29.9865	12.0135	1.51351	1.26126	2.62148	2.18457	none
JR	Awmack2004	a181	Awmack	2004	Global Change Biology	Aphid individual performance may not predict population responses to elevated CO2 or O-3	USA	O3	O3	O3	FAE	ambient (35 ppb)	35	1.5 x ambient (55 ppb)	55	Other herbivore	cell-feeder	Hemiptera	Aphididae	Cepegillettea betulaefoliae		adult	no		abundance	abundance	final populations	Fagales	Betulaceae	Betula papyrifera	Paper birch	mature	perennial	dicot		Awmack2004_a4	Awmack2004_a1	Figure 3	3	3	20.5316	39.5223	1.65639	3.96764	2.86896	6.87216	none
JR	Awmack2004	a182	Awmack	2004	Global Change Biology	Aphid individual performance may not predict population responses to elevated CO2 or O-3	USA	O3xCO2	O3interaction	O3*CO2	FAE	ambient (35 ppb)	35	1.5 x ambient (55 ppb)	55	Other herbivore	cell-feeder	Hemiptera	Aphididae	Cepegillettea betulaefoliae		adult	no		abundance	abundance	final populations	Fagales	Betulaceae	Betula papyrifera	Paper birch	mature	perennial	dicot		Awmack2004_a4	Awmack2004_a2	Figure 3	3	3	20.5316	24.2296	1.65639	7.70416	2.86896	13.344	none
JR	Awmack2004	a183	Awmack	2004	Global Change Biology	Aphid individual performance may not predict population responses to elevated CO2 or O-3	USA	O3	O3	O3	FAE	ambient (35 ppb)	35	1.5 x ambient (55 ppb)	55	Other herbivore	cell-feeder	Hemiptera	Aphididae	Cepegillettea betulaefoliae		adult	both		abundance	abundance	average of 13 dates	Fagales	Betulaceae	Betula papyrifera	Paper birch	mature	perennial	dicot		Awmack2004_a5	Awmack2004_a3	Figure 4	13	13	17.7466	25.1256	4.84914	8.84742	17.4838	31.8998	none
JR	Awmack2004	a184	Awmack	2004	Global Change Biology	Aphid individual performance may not predict population responses to elevated CO2 or O-3	USA	O3xCO2	O3interaction	O3*CO2	FAE	ambient (35 ppb)	35	1.5 x ambient (55 ppb)	55	Other herbivore	cell-feeder	Hemiptera	Aphididae	Cepegillettea betulaefoliae		adult	both		abundance	abundance	average of 13 dates	Fagales	Betulaceae	Betula papyrifera	Paper birch	mature	perennial	dicot		Awmack2004_a5	Awmack2004_a4	Figure 4	13	13	17.7466	14.018	4.84914	4.20697	17.4838	15.1684	none
JR	Awmack2004	a185	Awmack	2004	Global Change Biology	Aphid individual performance may not predict population responses to elevated CO2 or O-3	USA	O3	O3	O3	FAE	ambient (35 ppb)	35	1.5 x ambient (55 ppb)	55	Beneficial	multiple	Multiple	Multiple	Multiple		adult	both		abundance	abundance	average of 13 dates	Fagales	Betulaceae	Betula papyrifera	Paper birch	mature	perennial	dicot		Awmack2004_a6	Awmack2004_a5	Figure 4	13	13	6.36678	7.92424	2.21625	3.68135	7.99079	13.2733
JR	Awmack2004	a186	Awmack	2004	Global Change Biology	Aphid individual performance may not predict population responses to elevated CO2 or O-3	USA	O3xCO2	O3interaction	O3*CO2	FAE	ambient (35 ppb)	35	1.5 x ambient (55 ppb)	55	Beneficial	multiple	Multiple	Multiple	Multiple		adult	both		abundance	abundance	average of 13 dates	Fagales	Betulaceae	Betula papyrifera	Paper birch	mature	perennial	dicot		Awmack2004_a6	Awmack2004_a6	Figure 4	13	13	6.36678	7.04803	2.21625	2.88444	7.99079	10.4
JR	Endress1985	a187	Endress	1985	Environmental Pollution Series A - Ecological and Biological	Altered feeding preference of mexican bean bettle Epilachna - varivestis for ozonated soybean foliage	USA	O3	O3	O3	lab	2.5 pphm	25	5 pphm	50	Significant pest	chewer	Coleoptera	Coccinellidae	Epilachna varivestis	Mexican bean beetle	adult	yes	specialist	feeding efficiency	feeding preference index		Fabales	Fabaceae	Glycine max	Soybean	62 days	annual	dicot	9 days after exposure	Endress1985_a1	Endress1985_a1	Table 1	30	30	0.533333	0.466667	0.0911	0.0911	0.498975	0.498975	CABI dmpp
JR	Endress1985	a188	Endress	1985	Environmental Pollution Series A - Ecological and Biological	Altered feeding preference of mexican bean bettle Epilachna - varivestis for ozonated soybean foliage	USA	O3	O3	O3	lab	2.5 pphm	25	7.8 pphm	78	Significant pest	chewer	Coleoptera	Coccinellidae	Epilachna varivestis	Mexican bean beetle	adult	yes	specialist	feeding efficiency	feeding preference index		Fabales	Fabaceae	Glycine max	Soybean	62 days	annual	dicot	9 days after exposure	Endress1985_a2	Endress1985_a2	Table 1	30	30	0.266667	0.733333	0.0807	0.0807	0.442012	0.442012	CABI dmpp
JR	Endress1985	a189	Endress	1985	Environmental Pollution Series A - Ecological and Biological	Altered feeding preference of mexican bean bettle Epilachna - varivestis for ozonated soybean foliage	USA	O3	O3	O3	lab	2.5 pphm	25	11.4 pphm	114	Significant pest	chewer	Coleoptera	Coccinellidae	Epilachna varivestis	Mexican bean beetle	adult	yes	specialist	feeding efficiency	feeding preference index		Fabales	Fabaceae	Glycine max	Soybean	62 days	annual	dicot	9 days after exposure	Endress1985_a3	Endress1985_a3	Table 1	28	28	0.25	0.75	0.0818	0.0818	0.432845	0.432845	CABI dmpp
JR	Schrader2009	a190	Schrader	2009	Environmental Pollution	Ozone exposure of field-grown winter wheat affects soil mesofauna in the rhizosphere	Germany	O3	O3	O3	OTC	36 ppb	36	58 ppb	58	Beneficial	detritivore	Haplotaxida	Enchytraeidae			adult	no		abundance	Density	1000 individuals/m2	Poales	Poaceae	Triticum aestivum	Winter wheat		annual	monocot	mid-season (8 June) 2006	Schrader2009_a1	Schrader2009_a1	Figure 3	6	6	8.98438	2.69531	2.5	0.742188	6.12372	1.81798
JR	Schrader2009	a191	Schrader	2009	Environmental Pollution	Ozone exposure of field-grown winter wheat affects soil mesofauna in the rhizosphere	Germany	O3	O3	O3	OTC	36 ppb	36	58 ppb	58	Beneficial	multiple	Collembola			Springtails	adult	no		abundance	Density	1000 individuals/m2	Poales	Poaceae	Triticum aestivum	Winter wheat		annual	monocot	mid-season (8 June) 2006	Schrader2009_a2	Schrader2009_a2	Figure 3	6	6	12.0703	7.14844	1.13281	1.21094	2.77481	2.96618
JR	Schrader2009	a192	Schrader	2009	Environmental Pollution	Ozone exposure of field-grown winter wheat affects soil mesofauna in the rhizosphere	Germany	O3	O3	O3	OTC	36 ppb	36	58 ppb	58	Beneficial	multiple	Acari			Soil mites	adult	no		abundance	Density	1000 individuals/m2	Poales	Poaceae	Triticum aestivum	Winter wheat		annual	monocot	mid-season (8 June) 2006	Schrader2009_a3	Schrader2009_a3	Figure 3	6	6	7.30469	3.24219	1.05469	0.429688	2.58345	1.05252
JR	Schrader2009	a193	Schrader	2009	Environmental Pollution	Ozone exposure of field-grown winter wheat affects soil mesofauna in the rhizosphere	Germany	O3	O3	O3	OTC	36 ppb	36	58 ppb	58	Beneficial	detritivore	Haplotaxida	Enchytraeidae			adult	no		abundance	Density	1000 individuals/m2	Poales	Poaceae	Triticum aestivum	Winter wheat		annual	monocot	end-season (20 July) 2006	Schrader2009_a4	Schrader2009_a4	Figure 3	6	6	2.53906	0.585938	0.78125	0.15625	1.91366	0.382733
JR	Schrader2009	a194	Schrader	2009	Environmental Pollution	Ozone exposure of field-grown winter wheat affects soil mesofauna in the rhizosphere	Germany	O3	O3	O3	OTC	36 ppb	36	58 ppb	58	Beneficial	multiple	Collembola			Springtails	adult	no		abundance	Density	1000 individuals/m2	Poales	Poaceae	Triticum aestivum	Winter wheat		annual	monocot	end-season (20 July) 2006	Schrader2009_a5	Schrader2009_a5	Figure 3	6	6	1.52344	1.21094	0.234375	0.3125	0.574099	0.765466
JR	Schrader2009	a195	Schrader	2009	Environmental Pollution	Ozone exposure of field-grown winter wheat affects soil mesofauna in the rhizosphere	Germany	O3	O3	O3	OTC	36 ppb	36	58 ppb	58	Beneficial	multiple	Acari			Soil mites	adult	no		abundance	Density	1000 individuals/m2	Poales	Poaceae	Triticum aestivum	Winter wheat		annual	monocot	end-season (20 July) 2006	Schrader2009_a6	Schrader2009_a6	Figure 3	6	6	3.24219	1.21094	0.703125	0.390625	1.7223	0.956832
JR	Schrader2009	a196	Schrader	2009	Environmental Pollution	Ozone exposure of field-grown winter wheat affects soil mesofauna in the rhizosphere	Germany	O3	O3	O3	OTC	33.8 ppb	33.8	48.9 ppb	48.9	Beneficial	detritivore	Haplotaxida	Enchytraeidae			adult	no		abundance	Density	1000 individuals/m2	Poales	Poaceae	Triticum aestivum	Winter wheat		annual	monocot	mid-season (1 June) 2007	Schrader2009_a7	Schrader2009_a7	Figure 3	6	6	13.615	6.57277	1.56495	0.938967	3.83332	2.29999
JR	Schrader2009	a197	Schrader	2009	Environmental Pollution	Ozone exposure of field-grown winter wheat affects soil mesofauna in the rhizosphere	Germany	O3	O3	O3	OTC	33.8 ppb	33.8	48.9 ppb	48.9	Beneficial	multiple	Collembola			Springtails	adult	no		abundance	Density	1000 individuals/m2	Poales	Poaceae	Triticum aestivum	Winter wheat		annual	monocot	mid-season (1 June) 2007	Schrader2009_a8	Schrader2009_a8	Figure 3	6	6	93.8967	49.6088	63.5733	6.25978	155.722	15.3333
JR	Schrader2009	a198	Schrader	2009	Environmental Pollution	Ozone exposure of field-grown winter wheat affects soil mesofauna in the rhizosphere	Germany	O3	O3	O3	OTC	33.8 ppb	33.8	48.9 ppb	48.9	Beneficial	multiple	Acari			Soil mites	adult	no		abundance	Density	1000 individuals/m2	Poales	Poaceae	Triticum aestivum	Winter wheat		annual	monocot	mid-season (1 June) 2007	Schrader2009_a9	Schrader2009_a9	Figure 3	6	6	25.0391	10.9546	4.06886	1.87793	9.96662	4.59998
JR	Schrader2009	a199	Schrader	2009	Environmental Pollution	Ozone exposure of field-grown winter wheat affects soil mesofauna in the rhizosphere	Germany	O3	O3	O3	OTC	33.8 ppb	33.8	48.9 ppb	48.9	Beneficial	detritivore	Haplotaxida	Enchytraeidae			adult	no		abundance	Density	1000 individuals/m2	Poales	Poaceae	Triticum aestivum	Winter wheat		annual	monocot	end-season (10 July) 2007	Schrader2009_a10	Schrader2009_a10	Figure 3	6	6	3.75587	1.72144	1.09546	0.625978	2.68332	1.53333
JR	Schrader2009	a200	Schrader	2009	Environmental Pollution	Ozone exposure of field-grown winter wheat affects soil mesofauna in the rhizosphere	Germany	O3	O3	O3	OTC	33.8 ppb	33.8	48.9 ppb	48.9	Beneficial	multiple	Collembola			Springtails	adult	no		abundance	Density	1000 individuals/m2	Poales	Poaceae	Triticum aestivum	Winter wheat		annual	monocot	end-season (10 July) 2007	Schrader2009_a11	Schrader2009_a11	Figure 3	6	6	56.4945	35.3678	6.41628	4.53834	15.7166	11.1166
JR	Schrader2009	a201	Schrader	2009	Environmental Pollution	Ozone exposure of field-grown winter wheat affects soil mesofauna in the rhizosphere	Germany	O3	O3	O3	OTC	33.8 ppb	33.8	48.9 ppb	48.9	Beneficial	multiple	Acari			Soil mites	adult	no		abundance	Density	1000 individuals/m2	Poales	Poaceae	Triticum aestivum	Winter wheat		annual	monocot	end-season (10 July) 2007	Schrader2009_a12	Schrader2009_a12	Figure 3	6	6	14.554	9.38967	1.09546	1.56495	2.68332	3.83332
JR	Vigue2010	a202	Vigue	2010	Agricultural and Forest Entomology	Effects of genotype, elevated CO2 and elevated O-3 on aspen phytochemistry and aspen leaf beetle Chrysomela crotchi performance	USA	O3	O3	O3	FAE	32 nl/L	32	1.5 x ambient (51 nl/L)	51	Other herbivore	chewer	Coleoptera	Chrysomelidae	Chrysomela crotchi	Aspen leaf beetle	adult		specialist	growth/development	Mass	mg	Malpighiales	Salicaceae	Populus tremuloides	Trembling aspen		perennial	dicot	Female, cv.216	Vigue2010_a1	Vigue2010_a1	Figure 2	6	6	33.3032	26.4253	1.56863	0.723982	3.84234	1.77339	none
JR	Vigue2010	a203	Vigue	2010	Agricultural and Forest Entomology	Effects of genotype, elevated CO2 and elevated O-3 on aspen phytochemistry and aspen leaf beetle Chrysomela crotchi performance	USA	O3xCO2	O3interaction	O3*CO2	FAE					Other herbivore	chewer	Coleoptera	Chrysomelidae	Chrysomela crotchi	Aspen leaf beetle	adult		specialist	growth/development	Mass	mg	Malpighiales	Salicaceae	Populus tremuloides	Trembling aspen		perennial	dicot	Female, cv.216	Vigue2010_a1	Vigue2010_a2	Figure 2	6	6	33.3032	31.6139	1.56863	0.422323	3.84234	1.03448	none
JR	Vigue2010	a204	Vigue	2010	Agricultural and Forest Entomology	Effects of genotype, elevated CO2 and elevated O-3 on aspen phytochemistry and aspen leaf beetle Chrysomela crotchi performance	USA	O3	O3	O3	FAE	32 nl/L	32	1.5 x ambient (51 nl/L)	51	Other herbivore	chewer	Coleoptera	Chrysomelidae	Chrysomela crotchi	Aspen leaf beetle	adult		specialist	growth/development	Mass	mg	Malpighiales	Salicaceae	Populus tremuloides	Trembling aspen		perennial	dicot	Female, cv.271	Vigue2010_a2	Vigue2010_a3	Figure 2	6	6	35.1131	33.7858	1.3273	1.38763	3.25121	3.39899	none
JR	Vigue2010	a205	Vigue	2010	Agricultural and Forest Entomology	Effects of genotype, elevated CO2 and elevated O-3 on aspen phytochemistry and aspen leaf beetle Chrysomela crotchi performance	USA	O3xCO2	O3interaction	O3*CO2	FAE					Other herbivore	chewer	Coleoptera	Chrysomelidae	Chrysomela crotchi	Aspen leaf beetle	adult		specialist	growth/development	Mass	mg	Malpighiales	Salicaceae	Populus tremuloides	Trembling aspen		perennial	dicot	Female, cv.271	Vigue2010_a2	Vigue2010_a4	Figure 2	6	6	35.1131	30.5279	1.3273	1.62896	3.25121	3.99012	none
JR	Vigue2010	a206	Vigue	2010	Agricultural and Forest Entomology	Effects of genotype, elevated CO2 and elevated O-3 on aspen phytochemistry and aspen leaf beetle Chrysomela crotchi performance	USA	O3	O3	O3	FAE	32 nl/L	32	1.5 x ambient (51 nl/L)	51	Other herbivore	chewer	Coleoptera	Chrysomelidae	Chrysomela crotchi	Aspen leaf beetle	adult		specialist	growth/development	Mass	mg	Malpighiales	Salicaceae	Populus tremuloides	Trembling aspen		perennial	dicot	Female, cv.42E	Vigue2010_a3	Vigue2010_a5	Figure 2	6	6	29.5626	22.0814	1.20664	0.965309	2.95564	2.36451	none
JR	Vigue2010	a207	Vigue	2010	Agricultural and Forest Entomology	Effects of genotype, elevated CO2 and elevated O-3 on aspen phytochemistry and aspen leaf beetle Chrysomela crotchi performance	USA	O3xCO2	O3interaction	O3*CO2	FAE					Other herbivore	chewer	Coleoptera	Chrysomelidae	Chrysomela crotchi	Aspen leaf beetle	adult		specialist	growth/development	Mass	mg	Malpighiales	Salicaceae	Populus tremuloides	Trembling aspen		perennial	dicot	Female, cv.42E	Vigue2010_a3	Vigue2010_a6	Figure 2	6	6	29.5626	20.0302	1.20664	1.56863	2.95564	3.84234	none
JR	Vigue2010	a208	Vigue	2010	Agricultural and Forest Entomology	Effects of genotype, elevated CO2 and elevated O-3 on aspen phytochemistry and aspen leaf beetle Chrysomela crotchi performance	USA	O3	O3	O3	FAE	32 nl/L	32	1.5 x ambient (51 nl/L)	51	Other herbivore	chewer	Coleoptera	Chrysomelidae	Chrysomela crotchi	Aspen leaf beetle	adult		specialist	growth/development	Mass	mg	Malpighiales	Salicaceae	Populus tremuloides	Trembling aspen		perennial	dicot	Male, cv.216	Vigue2010_a4	Vigue2010_a7	Figure 2	6	6	26.184	21.4329	0.633484	0.633484	1.55171	1.55171	none
JR	Vigue2010	a209	Vigue	2010	Agricultural and Forest Entomology	Effects of genotype, elevated CO2 and elevated O-3 on aspen phytochemistry and aspen leaf beetle Chrysomela crotchi performance	USA	O3xCO2	O3interaction	O3*CO2	FAE					Other herbivore	chewer	Coleoptera	Chrysomelidae	Chrysomela crotchi	Aspen leaf beetle	adult		specialist	growth/development	Mass	mg	Malpighiales	Salicaceae	Populus tremuloides	Trembling aspen		perennial	dicot	Male, cv.216	Vigue2010_a4	Vigue2010_a8	Figure 2	6	6	26.184	26.184	0.633484	0.633484	1.55171	1.55171	none
JR	Vigue2010	a210	Vigue	2010	Agricultural and Forest Entomology	Effects of genotype, elevated CO2 and elevated O-3 on aspen phytochemistry and aspen leaf beetle Chrysomela crotchi performance	USA	O3	O3	O3	FAE	32 nl/L	32	1.5 x ambient (51 nl/L)	51	Other herbivore	chewer	Coleoptera	Chrysomelidae	Chrysomela crotchi	Aspen leaf beetle	adult		specialist	growth/development	Mass	mg	Malpighiales	Salicaceae	Populus tremuloides	Trembling aspen		perennial	dicot	Male, cv.271	Vigue2010_a5	Vigue2010_a9	Figure 2	6	6	27.9789	26.2896	0.950226	1.16139	2.32757	2.84481	none
JR	Vigue2010	a211	Vigue	2010	Agricultural and Forest Entomology	Effects of genotype, elevated CO2 and elevated O-3 on aspen phytochemistry and aspen leaf beetle Chrysomela crotchi performance	USA	O3xCO2	O3interaction	O3*CO2	FAE					Other herbivore	chewer	Coleoptera	Chrysomelidae	Chrysomela crotchi	Aspen leaf beetle	adult		specialist	growth/development	Mass	mg	Malpighiales	Salicaceae	Populus tremuloides	Trembling aspen		perennial	dicot	Male, cv.271	Vigue2010_a5	Vigue2010_a10	Figure 2	6	6	27.9789	24.8115	0.950226	1.16139	2.32757	2.84481	none
JR	Vigue2010	a212	Vigue	2010	Agricultural and Forest Entomology	Effects of genotype, elevated CO2 and elevated O-3 on aspen phytochemistry and aspen leaf beetle Chrysomela crotchi performance	USA	O3	O3	O3	FAE	32 nl/L	32	1.5 x ambient (51 nl/L)	51	Other herbivore	chewer	Coleoptera	Chrysomelidae	Chrysomela crotchi	Aspen leaf beetle	adult		specialist	growth/development	Mass	mg	Malpighiales	Salicaceae	Populus tremuloides	Trembling aspen		perennial	dicot	Male, cv.42E	Vigue2010_a6	Vigue2010_a11	Figure 2	6	6	21.2217	18.1599	2.1644	1.16139	5.30169	2.84481	none
JR	Vigue2010	a213	Vigue	2010	Agricultural and Forest Entomology	Effects of genotype, elevated CO2 and elevated O-3 on aspen phytochemistry and aspen leaf beetle Chrysomela crotchi performance	USA	O3xCO2	O3interaction	O3*CO2	FAE					Other herbivore	chewer	Coleoptera	Chrysomelidae	Chrysomela crotchi	Aspen leaf beetle	adult		specialist	growth/development	Mass	mg	Malpighiales	Salicaceae	Populus tremuloides	Trembling aspen		perennial	dicot	Male, cv.42E	Vigue2010_a6	Vigue2010_a12	Figure 2	6	6	21.2217	19.0045	2.1644	1.47813	5.30169	3.62066	none
JR	Vigue2010	a214	Vigue	2010	Agricultural and Forest Entomology	Effects of genotype, elevated CO2 and elevated O-3 on aspen phytochemistry and aspen leaf beetle Chrysomela crotchi performance	USA	O3	O3	O3	FAE	32 nl/L	32	1.5 x ambient (51 nl/L)	51	Other herbivore	chewer	Coleoptera	Chrysomelidae	Chrysomela crotchi	Aspen leaf beetle	larva	no	specialist	survival	Survivorship	%	Malpighiales	Salicaceae	Populus tremuloides	Trembling aspen		perennial	dicot	cv.216	Vigue2010_a7	Vigue2010_a13	Figure 2	6	6	60.9063	36.7372	6.0423	9.42598	14.8005	23.0888	none
JR	Vigue2010	a215	Vigue	2010	Agricultural and Forest Entomology	Effects of genotype, elevated CO2 and elevated O-3 on aspen phytochemistry and aspen leaf beetle Chrysomela crotchi performance	USA	O3xCO2	O3interaction	O3*CO2	FAE					Other herbivore	chewer	Coleoptera	Chrysomelidae	Chrysomela crotchi	Aspen leaf beetle	larva	no	specialist	survival	Survivorship	%	Malpighiales	Salicaceae	Populus tremuloides	Trembling aspen		perennial	dicot	cv.216	Vigue2010_a7	Vigue2010_a14	Figure 2	6	6	60.9063	49.0634	6.0423	10.3927	14.8005	25.4569	none
JR	Vigue2010	a216	Vigue	2010	Agricultural and Forest Entomology	Effects of genotype, elevated CO2 and elevated O-3 on aspen phytochemistry and aspen leaf beetle Chrysomela crotchi performance	USA	O3	O3	O3	FAE	32 nl/L	32	1.5 x ambient (51 nl/L)	51	Other herbivore	chewer	Coleoptera	Chrysomelidae	Chrysomela crotchi	Aspen leaf beetle	larva	no	specialist	survival	Survivorship	%	Malpighiales	Salicaceae	Populus tremuloides	Trembling aspen		perennial	dicot	cv.271	Vigue2010_a8	Vigue2010_a15	Figure 2	6	6	66.4653	47.9758	8.9426	8.45921	21.9048	20.7208	none
JR	Vigue2010	a217	Vigue	2010	Agricultural and Forest Entomology	Effects of genotype, elevated CO2 and elevated O-3 on aspen phytochemistry and aspen leaf beetle Chrysomela crotchi performance	USA	O3xCO2	O3interaction	O3*CO2	FAE					Other herbivore	chewer	Coleoptera	Chrysomelidae	Chrysomela crotchi	Aspen leaf beetle	larva	no	specialist	survival	Survivorship	%	Malpighiales	Salicaceae	Populus tremuloides	Trembling aspen		perennial	dicot	cv.271	Vigue2010_a8	Vigue2010_a16	Figure 2	6	6	66.4653	36.2538	8.9426	4.59215	21.9048	11.2484	none
JR	Vigue2010	a218	Vigue	2010	Agricultural and Forest Entomology	Effects of genotype, elevated CO2 and elevated O-3 on aspen phytochemistry and aspen leaf beetle Chrysomela crotchi performance	USA	O3	O3	O3	FAE	32 nl/L	32	1.5 x ambient (51 nl/L)	51	Other herbivore	chewer	Coleoptera	Chrysomelidae	Chrysomela crotchi	Aspen leaf beetle	larva	no	specialist	survival	Survivorship	%	Malpighiales	Salicaceae	Populus tremuloides	Trembling aspen		perennial	dicot	cv.42E	Vigue2010_a9	Vigue2010_a17	Figure 2	6	6	25.136	14.139	10.3927	6.40483	25.4569	15.6886	none
JR	Vigue2010	a219	Vigue	2010	Agricultural and Forest Entomology	Effects of genotype, elevated CO2 and elevated O-3 on aspen phytochemistry and aspen leaf beetle Chrysomela crotchi performance	USA	O3xCO2	O3interaction	O3*CO2	FAE					Other herbivore	chewer	Coleoptera	Chrysomelidae	Chrysomela crotchi	Aspen leaf beetle	larva	no	specialist	survival	Survivorship	%	Malpighiales	Salicaceae	Populus tremuloides	Trembling aspen		perennial	dicot	cv.42E	Vigue2010_a9	Vigue2010_a18	Figure 2	6	6	25.136	30.9366	10.3927	10.1511	25.4569	24.8649	none
JR	Cannon1990	a220	Cannon	1990	Journal of Chemical Ecology	Olfactory Response of Eastern Spruce Budworm Larvae to Red Spruce Needles Exposed to Acid-Rain and Elevated Levels of Ozone	USA	O3	O3	O3	lab	charcoal-filtered air	0	CF air + 0.15 ppm	150	Significant pest	chewer	Lepidoptera	Tortricidae	Choristoneura fumiferana	Eastern spruce budworm	larva	no	specialist	feeding efficiency	feeding preference		Pinales	Pinaceae	Picea rubens	Red spruce		perennial	gymnosperm		Cannon1990_a1	Cannon1990_a1	Table 1	20	20	0.75	0.25	0.0968	0.0968	0.432903	0.432903	CABI dmpp and EPPO PRA
JR	Girling2013	a221	Girling	2013	Scientific Reports	Diesel exhaust rapidly degrades floral odours used by honeybees	UK	NOx	NOx	NOx	lab	0 ppm	0	20 ppm	20000	Beneficial	nectar/pollen-feeder	Hymenoptera	Apidae	Apis mellifera	Western honey bee	adult	yes	generalist	searching efficiency	PER response	%	Brassicales	Brassicaceae	Brassica napus	Oilseed rape		annual	dicot	compound blend as proxy	Girling2013_a1	Girling2013_a1	Figure 1	30	30	0.7	0.3	0.0837	0.0837	0.4583	0.4583	none
JR	Endress1991	a222	Endress	1991	Journal of Environmental Horitculure	Ozone-induced Acceptability of Yellow-Poplar and Black Cherry to Gypsy Moth Larvae	USA	O3	O3	O3	lab	71 ug/m3	36	212 ug/m3	108	Significant pest	chewer	Lepidoptera	Erebidae	Lymantria dispar	Gypsy moth	larva	no	generalist	feeding efficiency	consumption	cm2	Rosales	Rosaceae	Prunus serotina	Black cherry	seedling	perennial	dicot		Endress1991_a1	Endress1991_a1	Fig 4	8	8	1.29509	0.910959	0.205347	0.202337	0.580809	0.572295	CABI dmpp and EPPO PRA
JR	Endress1991	a223	Endress	1991	Journal of Environmental Horitculure	Ozone-induced Acceptability of Yellow-Poplar and Black Cherry to Gypsy Moth Larvae	USA	O3	O3	O3	lab	71 ug/m3	36	212 ug/m3	108	Significant pest	chewer	Lepidoptera	Erebidae	Lymantria dispar	Gypsy moth	larva	no	generalist	feeding efficiency	consumption	cm2	Magnoliales	Magnoliaceae	Liriodendron tulipifera	Yellow poplar	seedling	perennial	dicot		Endress1991_a2	Endress1991_a2	Fig 4	8	8	4.53074	4.52049	0.870762	0.874987	2.46289	2.47484	CABI dmpp and EPPO PRA
JR	Endress1991	a224	Endress	1991	Journal of Environmental Horitculure	Ozone-induced Acceptability of Yellow-Poplar and Black Cherry to Gypsy Moth Larvae	USA	O3	O3	O3	lab	71 ug/m3	36	337 ug/m3	172	Significant pest	chewer	Lepidoptera	Erebidae	Lymantria dispar	Gypsy moth	larva	no	generalist	feeding efficiency	consumption	cm2	Rosales	Rosaceae	Prunus serotina	Black cherry	seedling	perennial	dicot		Endress1991_a1	Endress1991_a3	Fig 4	8	8	1.29509	1.01852	0.205347	0.223492	0.580809	0.632132	CABI dmpp and EPPO PRA
JR	Endress1991	a225	Endress	1991	Journal of Environmental Horitculure	Ozone-induced Acceptability of Yellow-Poplar and Black Cherry to Gypsy Moth Larvae	USA	O3	O3	O3	lab	71 ug/m3	36	337 ug/m3	172	Significant pest	chewer	Lepidoptera	Erebidae	Lymantria dispar	Gypsy moth	larva	no	generalist	feeding efficiency	consumption	cm2	Magnoliales	Magnoliaceae	Liriodendron tulipifera	Yellow poplar	seedling	perennial	dicot		Endress1991_a2	Endress1991_a4	Fig 4	8	8	4.53074	4.51844	0.870762	0.871272	2.46289	2.46433	CABI dmpp and EPPO PRA
JR	Endress1991	a226	Endress	1991	Journal of Environmental Horitculure	Ozone-induced Acceptability of Yellow-Poplar and Black Cherry to Gypsy Moth Larvae	USA	O3	O3	O3	lab	71 ug/m3	36	212 ug/m3	108	Significant pest	chewer	Lepidoptera	Erebidae	Lymantria dispar	Gypsy moth	larva	no	generalist	feeding efficiency	consumption rate	cm2/hour	Rosales	Rosaceae	Prunus serotina	Black cherry	seedling	perennial	dicot		Endress1991_a3	Endress1991_a1	Fig 5	8	8	4.50098	4.50293	0.858217	0.857258	2.4274	2.42469	CABI dmpp and EPPO PRA
JR	Endress1991	a227	Endress	1991	Journal of Environmental Horitculure	Ozone-induced Acceptability of Yellow-Poplar and Black Cherry to Gypsy Moth Larvae	USA	O3	O3	O3	lab	71 ug/m3	36	212 ug/m3	108	Significant pest	chewer	Lepidoptera	Erebidae	Lymantria dispar	Gypsy moth	larva	no	generalist	feeding efficiency	consumption rate	cm2/hour	Magnoliales	Magnoliaceae	Liriodendron tulipifera	Yellow poplar	seedling	perennial	dicot		Endress1991_a4	Endress1991_a2	Fig 5	8	8	4.5187	4.5128	0.865147	0.864001	2.44701	2.44376	CABI dmpp and EPPO PRA
JR	Endress1991	a228	Endress	1991	Journal of Environmental Horitculure	Ozone-induced Acceptability of Yellow-Poplar and Black Cherry to Gypsy Moth Larvae	USA	O3	O3	O3	lab	71 ug/m3	36	337 ug/m3	172	Significant pest	chewer	Lepidoptera	Erebidae	Lymantria dispar	Gypsy moth	larva	no	generalist	feeding efficiency	consumption rate	cm2/hour	Rosales	Rosaceae	Prunus serotina	Black cherry	seedling	perennial	dicot		Endress1991_a3	Endress1991_a3	Fig 5	8	8	4.50098	4.50195	0.858217	0.858135	2.4274	2.42717	CABI dmpp and EPPO PRA
JR	Endress1991	a229	Endress	1991	Journal of Environmental Horitculure	Ozone-induced Acceptability of Yellow-Poplar and Black Cherry to Gypsy Moth Larvae	USA	O3	O3	O3	lab	71 ug/m3	36	337 ug/m3	172	Significant pest	chewer	Lepidoptera	Erebidae	Lymantria dispar	Gypsy moth	larva	no	generalist	feeding efficiency	consumption rate	cm2/hour	Magnoliales	Magnoliaceae	Liriodendron tulipifera	Yellow poplar	seedling	perennial	dicot		Endress1991_a4	Endress1991_a4	Fig 5	8	8	4.5187	4.51673	0.865147	0.864976	2.44701	2.44652	CABI dmpp and EPPO PRA
JR	Percy2002	a230	Percy	2002	Nature	Altered performance of forest pests under atmospheres enriched by CO2 and O-3	USA	O3	O3	O3	FAE	30 nl/L	30	50.5 nl/l	50.5	Significant pest	chewer	Lepidoptera	Lasiocampidae	Malacosoma disstria	Forest tent caterpillar	larva	no	generalist	growth/development	pupal mass	mg	Malpighiales	Salicaceae	Populus tremuloides	Quaking aspen	4 years		dicot		Percy2002_a1	Percy2002_a1	Figure 3b	3	3	333.874	438.412	28.363	28.363	49.1262	49.1262	CABI dmpp and EPPO PRA
JR	Percy2002	a231	Percy	2002	Nature	Altered performance of forest pests under atmospheres enriched by CO2 and O-3	USA	O3xCO2	O3interaction	O3*CO2	FAE	30 nl/L	30	50.5 nl/l	50.5	Significant pest	chewer	Lepidoptera	Lasiocampidae	Malacosoma disstria	Forest tent caterpillar	larva	no	generalist	growth/development	pupal mass	mg	Malpighiales	Salicaceae	Populus tremuloides	Quaking aspen	4 years		dicot		Percy2002_a1	Percy2002_a2	Figure 3b	3	3	333.874	281.199	28.363	29.1734	49.1262	50.5298	CABI dmpp and EPPO PRA
JR	Percy2002	a232	Percy	2002	Nature	Altered performance of forest pests under atmospheres enriched by CO2 and O-4	USA	O3	O3	O3	FAE	30 nl/L	30	50.5 nl/l	50.5	Other herbivore	cell-feeder	Hemiptera	Aphididae	Chaitophorus stevensis	Speckled poplar aphid		no	specialist	abundance	abundance		Malpighiales	Salicaceae	Populus tremuloides	Quaking aspen	4 years		dicot		Percy2002_a2	Percy2002_a3	Figure 3c	3	3	1.71845	11.0097	0.669903	5.21359	1.16031	9.03021	none
JR	Percy2002	a233	Percy	2002	Nature	Altered performance of forest pests under atmospheres enriched by CO2 and O-4	USA	O3xCO2	O3interaction	O3*CO2	FAE	30 nl/L	30	50.5 nl/l	50.5	Other herbivore	cell-feeder	Hemiptera	Aphididae	Chaitophorus stevensis	Speckled poplar aphid		no	specialist	abundance	abundance		Malpighiales	Salicaceae	Populus tremuloides	Quaking aspen	4 years		dicot		Percy2002_a2	Percy2002_a4	Figure 3c	3	3	1.71845	6.96117	0.669903	2.35922	1.16031	4.08629	none
JR	Percy2002	a234	Percy	2002	Nature	Altered performance of forest pests under atmospheres enriched by CO2 and O-4	USA	O3	O3	O3	FAE	30 nl/L	30	50.5 nl/l	50.5	Beneficial	multiple	Multiple	Multiple	Multiple			both		abundance	abundance								dicot		Percy2002_a3	Percy2002_a5	Figure 3c	3	3	3.29126	0.932039	0.524272	0.203883	0.908065	0.353137
JR	Percy2002	a235	Percy	2002	Nature	Altered performance of forest pests under atmospheres enriched by CO2 and O-4	USA	O3xCO2	O3interaction	O3*CO2	FAE	30 nl/L	30	50.5 nl/l	50.5	Beneficial	multiple	Multiple	Multiple	Multiple			both		abundance	abundance								dicot		Percy2002_a3	Percy2002_a6	Figure 3c	3	3	3.29126	4.31068	0.524272	0.990291	0.908065	1.71523
JR	Ginevan1980	a236	Ginevan	1980	Proceedings of the National Academy of Sciences of the United States of America- Biological Sciences	Ambient Air Concentraiton of Sulfur-Dioxide afffects Flight Activity in Bees	USA	SO2	SO2	SO2	lab	0	0	0.14 ppm	140	Beneficial	nectar/pollen-feeder	Hymenoptera	Halictidae	Lasioglossum zephyrum	Sweat bee	adult	yes		survival	proportion of bees surviving (after 15 days fumigation)										Ginevan1980_a1	Ginevan1980_a1	Table 1	10	10	0.4	0.8	0.1549	0.1265	0.489837	0.400028	none
JR	Ginevan1980	a237	Ginevan	1980	Proceedings of the National Academy of Sciences of the United States of America- Biological Sciences	Ambient Air Concentraiton of Sulfur-Dioxide afffects Flight Activity in Bees	USA	SO2	SO2	SO2	lab	0	0	0.14 ppm	140	Beneficial	nectar/pollen-feeder	Hymenoptera	Halictidae	Lasioglossum zephyrum	Sweat bee	adult	yes		survival	proportion of bees surviving (after 25 days fumigation)										Ginevan1980_a2	Ginevan1980_a2	Table 1	11	11	0.818182	0.363636	0.1163	0.145	0.385723	0.480911	none
JR	Ginevan1980	a238	Ginevan	1980	Proceedings of the National Academy of Sciences of the United States of America- Biological Sciences	Ambient Air Concentraiton of Sulfur-Dioxide afffects Flight Activity in Bees	USA	SO2	SO2	SO2	lab	0	0	0.28 ppm	140	Beneficial	nectar/pollen-feeder	Hymenoptera	Halictidae	Lasioglossum zephyrum	Sweat bee	adult	yes		survival	proportion of bees surviving (after 28 days fumigation)										Ginevan1980_a3	Ginevan1980_a3	Table 1	12	12	0.416667	0.333333	0.1423	0.1361	0.492942	0.471464	none
AM	Fuentes2013	a239	Fuentes	2013	Environmental Research Letters	Ozone impedes the ability of a herbivore to find its host	USA	O3	O3	O3	lab	0	0	20-60ppb	40	Significant pest	chewer	Coleoptera	Chrysomelidae	Acalymma vittatum	Striped cucumber beetle		yes	specialist	searching efficiency	Y-tube choice	Number of choices	Cucurbitales	Cucurbitaceae	Wild pumpkin	Cucurbita foetidissima		perennial	dicot		Fuentes2013_a1	Fuentes2013_a1	Figure 3	3	3	17.06	13	1.05	1	1.81865	1.73205	EPPO A1 list
AM	Fuentes2013	a240	Fuentes	2013	Environmental Research Letters	Ozone impedes the ability of a herbivore to find its host	USA	O3	O3	O3	lab	0	0	80-120ppb	100	Significant pest	chewer	Coleoptera	Chrysomelidae	Acalymma vittatum	Striped cucumber beetle		yes	specialist	searching efficiency	Y-tube choice	Number of choices	Cucurbitales	Cucurbitaceae	Wild pumpkin	Cucurbita foetidissima		perennial	dicot		Fuentes2013_a2	Fuentes2013_a2	Figure 3	3	3	22.3	7.71	0.33	0.36	0.571577	0.623538	EPPO A1 list
AM	Cannon1993	a241	Cannon	1993	Environmental Entomology	Gypsy-Moth (Lepidoptera, Lymantriidae) Consumption and Utilization of Northern Red Oak and White Oak Foliage Exposed to Simulated Acid-Rain and Ozone	USA	O3	O3	O3	lab	0 + 4.2pH rain	0	150ppb O3 + 4.2pH rain	150	Significant pest	chewer	Lepidoptera	Erebidae	Lymantria dispar	Gypsy-Moth	larva	no	generalist	feeding efficiency	damage intensity	mm2	Fagales	Fagaceae	Quercus alba	Red Oak			dicot		Cannon1993_a1	Cannon1993_a1	Table 2	12	12	177	184	8.37158	7.79423	29	27	CABI dmpp and EPPO PRA
AM	Cannon1993	a242	Cannon	1993	Environmental Entomology	Gypsy-Moth (Lepidoptera, Lymantriidae) Consumption and Utilization of Northern Red Oak and White Oak Foliage Exposed to Simulated Acid-Rain and Ozone	USA	O3	O3	O3	lab	0 + 3.0pH rain	0	150ppb O3 + 3.0pH rain	150	Significant pest	chewer	Lepidoptera	Erebidae	Lymantria dispar	Gypsy-Moth	larva	no	generalist	feeding efficiency	damage intensity	mm2	Fagales	Fagaceae	Quercus alba	Red Oak			dicot		Cannon1993_a2	Cannon1993_a2	Table 2	12	12	147	173	8.0829	8.66025	28	30	CABI dmpp and EPPO PRA
AM	Cannon1993	a243	Cannon	1993	Environmental Entomology	Gypsy-Moth (Lepidoptera, Lymantriidae) Consumption and Utilization of Northern Red Oak and White Oak Foliage Exposed to Simulated Acid-Rain and Ozone	USA	O3	O3	O3	lab	0 + 4.2pH rain	0	150ppb O3 + 4.2pH rain	150	Significant pest	chewer	Lepidoptera	Erebidae	Lymantria dispar	Gypsy-Moth	larva	no	generalist	feeding efficiency	damage intensity	mm2	Fagales	Fagaceae	Quercus rubra	White oak			dicot		Cannon1993_a3	Cannon1993_a3	Table 2	12	12	157	163	5.19615	10.9697	18	38	CABI dmpp and EPPO PRA
AM	Cannon1993	a244	Cannon	1993	Environmental Entomology	Gypsy-Moth (Lepidoptera, Lymantriidae) Consumption and Utilization of Northern Red Oak and White Oak Foliage Exposed to Simulated Acid-Rain and Ozone	USA	O3	O3	O3	lab	0 + 3.0pH rain	0	150ppb O3 + 3.0pH rain	150	Significant pest	chewer	Lepidoptera	Erebidae	Lymantria dispar	Gypsy-Moth	larva	no	generalist	feeding efficiency	damage intensity	mm2	Fagales	Fagaceae	Quercus rubra	White oak			dicot		Cannon1993_a4	Cannon1993_a4	Table 2	12	12	155	141	4.90748	5.7735	17	20	CABI dmpp and EPPO PRA
AM	Cannon1993	a245	Cannon	1993	Environmental Entomology	Gypsy-Moth (Lepidoptera, Lymantriidae) Consumption and Utilization of Northern Red Oak and White Oak Foliage Exposed to Simulated Acid-Rain and Ozone	USA	O3	O3	O3	lab	0 + 4.2pH rain	0	150ppb O3 + 4.2pH rain	150	Significant pest	chewer	Lepidoptera	Erebidae	Lymantria dispar	Gypsy-Moth	larva	no	generalist	feeding efficiency	food assimilated	mg/day	Fagales	Fagaceae	Quercus alba	Red Oak			dicot		Cannon1993_a5	Cannon1993_a1	Table 2	12	12	22.1	11.5	1.0681	0.69282	3.7	2.4	CABI dmpp and EPPO PRA
AM	Cannon1993	a246	Cannon	1993	Environmental Entomology	Gypsy-Moth (Lepidoptera, Lymantriidae) Consumption and Utilization of Northern Red Oak and White Oak Foliage Exposed to Simulated Acid-Rain and Ozone	USA	O3	O3	O3	lab	0 + 3.0pH rain	0	150ppb O3 + 3.0pH rain	150	Significant pest	chewer	Lepidoptera	Erebidae	Lymantria dispar	Gypsy-Moth	larva	no	generalist	feeding efficiency	food assimilated	mg/day	Fagales	Fagaceae	Quercus alba	Red Oak			dicot		Cannon1993_a6	Cannon1993_a2	Table 2	12	12	12.3	10.5	0.894893	0.92376	3.1	3.2	CABI dmpp and EPPO PRA
AM	Cannon1993	a247	Cannon	1993	Environmental Entomology	Gypsy-Moth (Lepidoptera, Lymantriidae) Consumption and Utilization of Northern Red Oak and White Oak Foliage Exposed to Simulated Acid-Rain and Ozone	USA	O3	O3	O3	lab	0 + 4.2pH rain	0	150ppb O3 + 4.2pH rain	150	Significant pest	chewer	Lepidoptera	Erebidae	Lymantria dispar	Gypsy-Moth	larva	no	generalist	feeding efficiency	food assimilated	mg/day	Fagales	Fagaceae	Quercus rubra	White oak			dicot		Cannon1993_a7	Cannon1993_a3	Table 2	12	12	7.5	11.2	0.57735	0.894893	2	3.1	CABI dmpp and EPPO PRA
AM	Cannon1993	a248	Cannon	1993	Environmental Entomology	Gypsy-Moth (Lepidoptera, Lymantriidae) Consumption and Utilization of Northern Red Oak and White Oak Foliage Exposed to Simulated Acid-Rain and Ozone	USA	O3	O3	O3	lab	0 + 3.0pH rain	0	150ppb O3 + 3.0pH rain	150	Significant pest	chewer	Lepidoptera	Erebidae	Lymantria dispar	Gypsy-Moth	larva	no	generalist	feeding efficiency	food assimilated	mg/day	Fagales	Fagaceae	Quercus rubra	White oak			dicot		Cannon1993_a8	Cannon1993_a4	Table 2	12	12	15.8	9.6	1.2413	0.663953	4.3	2.3	CABI dmpp and EPPO PRA
AM	Cannon1993	a249	Cannon	1993	Environmental Entomology	Gypsy-Moth (Lepidoptera, Lymantriidae) Consumption and Utilization of Northern Red Oak and White Oak Foliage Exposed to Simulated Acid-Rain and Ozone	USA	O3	O3	O3	lab	0 + 4.2pH rain	0	150ppb O3 + 4.2pH rain	150	Significant pest	chewer	Lepidoptera	Erebidae	Lymantria dispar	Gypsy-Moth	larva	no	generalist	growth/development	Weight gain	mg	Fagales	Fagaceae	Quercus alba	Red Oak			dicot		Cannon1993_a9	Cannon1993_a1	Table 2	12	12	30.6	21.1	1.1547	0.837158	4	2.9	CABI dmpp and EPPO PRA
AM	Cannon1993	a250	Cannon	1993	Environmental Entomology	Gypsy-Moth (Lepidoptera, Lymantriidae) Consumption and Utilization of Northern Red Oak and White Oak Foliage Exposed to Simulated Acid-Rain and Ozone	USA	O3	O3	O3	lab	0 + 3.0pH rain	0	150ppb O3 + 3.0pH rain	150	Significant pest	chewer	Lepidoptera	Erebidae	Lymantria dispar	Gypsy-Moth	larva	no	generalist	growth/development	Weight gain	mg	Fagales	Fagaceae	Quercus alba	Red Oak			dicot		Cannon1993_a10	Cannon1993_a2	Table 2	12	12	21.5	24	0.80829	1.27017	2.8	4.4	CABI dmpp and EPPO PRA
AM	Cannon1993	a251	Cannon	1993	Environmental Entomology	Gypsy-Moth (Lepidoptera, Lymantriidae) Consumption and Utilization of Northern Red Oak and White Oak Foliage Exposed to Simulated Acid-Rain and Ozone	USA	O3	O3	O3	lab	0 + 4.2pH rain	0	150ppb O3 + 4.2pH rain	150	Significant pest	chewer	Lepidoptera	Erebidae	Lymantria dispar	Gypsy-Moth	larva	no	generalist	growth/development	Weight gain	mg	Fagales	Fagaceae	Quercus rubra	White oak			dicot		Cannon1993_a11	Cannon1993_a3	Table 2	12	12	16.9	20.1	0.69282	1.03923	2.4	3.6	CABI dmpp and EPPO PRA
AM	Cannon1993	a252	Cannon	1993	Environmental Entomology	Gypsy-Moth (Lepidoptera, Lymantriidae) Consumption and Utilization of Northern Red Oak and White Oak Foliage Exposed to Simulated Acid-Rain and Ozone	USA	O3	O3	O3	lab	0 + 3.0pH rain	0	150ppb O3 + 3.0pH rain	150	Significant pest	chewer	Lepidoptera	Erebidae	Lymantria dispar	Gypsy-Moth	larva	no	generalist	growth/development	Weight gain	mg	Fagales	Fagaceae	Quercus rubra	White oak			dicot		Cannon1993_a12	Cannon1993_a4	Table 2	12	12	24	18.5	0.80829	0.894893	2.8	3.1	CABI dmpp and EPPO PRA
AM	Cannon1993	a253	Cannon	1993	Environmental Entomology	Gypsy-Moth (Lepidoptera, Lymantriidae) Consumption and Utilization of Northern Red Oak and White Oak Foliage Exposed to Simulated Acid-Rain and Ozone	USA	O3	O3	O3	lab	0 + 4.2pH rain	0	150ppb O3 + 4.2pH rain	150	Significant pest	chewer	Lepidoptera	Erebidae	Lymantria dispar	Gypsy-Moth	larva	no	generalist	growth/development	rgr	mg/mg/day	Fagales	Fagaceae	Quercus alba	Red Oak			dicot		Cannon1993_a13	Cannon1993_a1	Table 2	12	12	0.26	0.19	0.0132791	0.0112583	0.046	0.039	CABI dmpp and EPPO PRA
AM	Cannon1993	a254	Cannon	1993	Environmental Entomology	Gypsy-Moth (Lepidoptera, Lymantriidae) Consumption and Utilization of Northern Red Oak and White Oak Foliage Exposed to Simulated Acid-Rain and Ozone	USA	O3	O3	O3	lab	0 + 3.0pH rain	0	150ppb O3 + 3.0pH rain	150	Significant pest	chewer	Lepidoptera	Erebidae	Lymantria dispar	Gypsy-Moth	larva	no	generalist	growth/development	rgr	mg/mg/day	Fagales	Fagaceae	Quercus alba	Red Oak			dicot		Cannon1993_a14	Cannon1993_a2	Table 2	12	12	0.209	0.223	0.0228053	0.0262694	0.079	0.091	CABI dmpp and EPPO PRA
AM	Cannon1993	a255	Cannon	1993	Environmental Entomology	Gypsy-Moth (Lepidoptera, Lymantriidae) Consumption and Utilization of Northern Red Oak and White Oak Foliage Exposed to Simulated Acid-Rain and Ozone	USA	O3	O3	O3	lab	0 + 4.2pH rain	0	150ppb O3 + 4.2pH rain	150	Significant pest	chewer	Lepidoptera	Erebidae	Lymantria dispar	Gypsy-Moth	larva	no	generalist	growth/development	rgr	mg/mg/day	Fagales	Fagaceae	Quercus rubra	White oak			dicot		Cannon1993_a15	Cannon1993_a3	Table 2	12	12	0.192	0.182	0.0216506	0.0187639	0.075	0.065	CABI dmpp and EPPO PRA
AM	Cannon1993	a256	Cannon	1993	Environmental Entomology	Gypsy-Moth (Lepidoptera, Lymantriidae) Consumption and Utilization of Northern Red Oak and White Oak Foliage Exposed to Simulated Acid-Rain and Ozone	USA	O3	O3	O3	lab	0 + 3.0pH rain	0	150ppb O3 + 3.0pH rain	150	Significant pest	chewer	Lepidoptera	Erebidae	Lymantria dispar	Gypsy-Moth	larva	no	generalist	growth/development	rgr	mg/mg/day	Fagales	Fagaceae	Quercus rubra	White oak			dicot		Cannon1993_a16	Cannon1993_a4	Table 2	12	12	0.217	0.171	0.0147224	0.0167432	0.051	0.058	CABI dmpp and EPPO PRA
AM	Reitmayer2019	a257	Reitmayer	2019	Scientific Reports	Acute exposure to diesel exhaust induces central nervous system stress and altered learning and memory in honey bees	UK	NOx	NOx	NOx	lab	0	0	17.5ppm	17500	Beneficial	nectar/pollen-feeder	Hymenoptera	Apidae	Apis mellifera	Honey bee	adult	yes	generalist	searching efficiency	PER response	%								1.5h post learning	Reitmayer2019_a1	Reitmayer2019_a1	Figure 1c	59	47	87.4	78.63	4.58	5.73	35.1796	39.2829	none
AM	Reitmayer2019	a258	Reitmayer	2019	Scientific Reports	Acute exposure to diesel exhaust induces central nervous system stress and altered learning and memory in honey bees	UK	NOx	NOx	NOx	lab	0	0	17.5ppm	17500	Beneficial	nectar/pollen-feeder	Hymenoptera	Apidae	Apis mellifera	Honey bee	adult	yes	generalist	searching efficiency	PER response	%								24h post learning	Reitmayer2019_a2	Reitmayer2019_a1	Figure 1c	55	42	79.01	68.7	8.02	10.31	59.4779	66.8164	none
AM	Reitmayer2019	a259	Reitmayer	2019	Scientific Reports	Acute exposure to diesel exhaust induces central nervous system stress and altered learning and memory in honey bees	UK	NOx	NOx	NOx	lab	0	0	17.5ppm	17500	Beneficial	nectar/pollen-feeder	Hymenoptera	Apidae	Apis mellifera	Honey bee	adult	yes	generalist	searching efficiency	PER response	%								48h post learning	Reitmayer2019_a3	Reitmayer2019_a1	Figure 1c	47	37	72.52	49.23	11.45	12.98	78.4972	78.9543	none
AM	Reitmayer2019	a260	Reitmayer	2019	Scientific Reports	Acute exposure to diesel exhaust induces central nervous system stress and altered learning and memory in honey bees	UK	NOx	NOx	NOx	lab	0	0	17.5ppm	17500	Beneficial	nectar/pollen-feeder	Hymenoptera	Apidae	Apis mellifera	Honey bee	adult	yes	generalist	searching efficiency	PER response	%								72h post learning	Reitmayer2019_a4	Reitmayer2019_a1	Figure 1c	29	23	59.54	33.97	9.54	14.12	51.3745	67.7171	none
AM	Reitmayer2019	a261	Reitmayer	2019	Scientific Reports	Acute exposure to diesel exhaust induces central nervous system stress and altered learning and memory in honey bees	UK	NOx	NOx	NOx	lab	0	0	17.5ppm	17500	Beneficial	nectar/pollen-feeder	Hymenoptera	Apidae	Apis mellifera	Honey bee	adult	yes	generalist	survival	survival	%								24h post exposure	Reitmayer2019_a5	Reitmayer2019_a2	Figure 3a	12	12	90.05	10.19	93.6	6.6	324.24	22.8631	none
AM	Reitmayer2019	a262	Reitmayer	2019	Scientific Reports	Acute exposure to diesel exhaust induces central nervous system stress and altered learning and memory in honey bees	UK	NOx	NOx	NOx	lab	0	0	17.5ppm	17500	Beneficial	nectar/pollen-feeder	Hymenoptera	Apidae	Apis mellifera	Honey bee	adult	yes	generalist	survival	survival	%								48h post exposure	Reitmayer2019_a6	Reitmayer2019_a2	Figure 3a	12	12	90.04	10.19	83.64	11.85	289.737	41.0496	none
AM	Reitmayer2019	a263	Reitmayer	2019	Scientific Reports	Acute exposure to diesel exhaust induces central nervous system stress and altered learning and memory in honey bees	UK	NOx	NOx	NOx	lab	0	0	17.5ppm	17500	Beneficial	nectar/pollen-feeder	Hymenoptera	Apidae	Apis mellifera	Honey bee	adult	yes	generalist	survival	survival	%								72h post exposure	Reitmayer2019_a7	Reitmayer2019_a2	Figure 3a	12	12	80.09	15.17	70.61	10.9	244.6	37.7587	none
AM	Agathokleous2019	a264	Agathokleous	2019	Science of the Total Environment	Effects of ozone and ammonium sulfate on cauliflower: Emphasis on the interaction between plants and insect herbivores	Japan	O3	O3	O3	lab	20ppb	20	55ppb	55	Significant pest	chewer	Lepidoptera	Plutellidae	Plutella xylostella	Diamondback moth	larva	no	specialist	feeding efficiency	fed area	%	Brassicales	Brassicaceae	Brassica oleracea	Cauliflower	2 weeks		dicot	without (NH4)2SO4	Agathokleous2019_a1	Agathokleous2019_a1	Figure 3b	3	3	4.17	5.63	1.88	1.25	3.25626	2.16506	CABI dmpp
AM	Agathokleous2019	a265	Agathokleous	2019	Science of the Total Environment	Effects of ozone and ammonium sulfate on cauliflower: Emphasis on the interaction between plants and insect herbivores	Japan	O3	O3	O3	lab	20ppb	20	55ppb	55	Significant pest	chewer	Lepidoptera	Plutellidae	Plutella xylostella	Diamondback moth	larva	no	specialist	feeding efficiency	fed area	%	Brassicales	Brassicaceae	Brassica oleracea	Cauliflower	2 weeks		dicot	with 50 kg/ha (NH4)2SO4	Agathokleous2019_a2	Agathokleous2019_a2	Figure 3b	3	3	30.21	13.96	9.79	7.08	16.9568	12.2629	CABI dmpp
AM	Agathokleous2019	a266	Agathokleous	2019	Science of the Total Environment	Effects of ozone and ammonium sulfate on cauliflower: Emphasis on the interaction between plants and insect herbivores	Japan	O3	O3	O3	lab	20ppb	20	55ppb	55	Other herbivore	chewer	Lepidoptera	Saturniidae	Samia ricini	Eri silkworm	larva	no	generalist	searching efficiency	Number of larvae on plants	number	Brassicales	Brassicaceae	Brassica oleracea	Cauliflower	2 weeks		dicot	without (NH4)2SO4 @ 20min	Agathokleous2019_a3	Agathokleous2019_a3	Figure 7a	3	3	0.81	1.09	0.28	1.09	0.484974	1.88794	none
AM	Agathokleous2019	a267	Agathokleous	2019	Science of the Total Environment	Effects of ozone and ammonium sulfate on cauliflower: Emphasis on the interaction between plants and insect herbivores	Japan	O3	O3	O3	lab	20ppb	20	55ppb	55	Other herbivore	chewer	Lepidoptera	Saturniidae	Samia ricini	Eri silkworm	larva	no	generalist	searching efficiency	Number of larvae on plants	number	Brassicales	Brassicaceae	Brassica oleracea	Cauliflower	2 weeks		dicot	with 50 kg/ha (NH4)2SO4 @ 20 min	Agathokleous2019_a4	Agathokleous2019_a4	Figure 7a	3	3	3.67	2.9	2.94	1.65	5.09223	2.85788	none
AM	Agathokleous2019	a268	Agathokleous	2019	Science of the Total Environment	Effects of ozone and ammonium sulfate on cauliflower: Emphasis on the interaction between plants and insect herbivores	Japan	O3	O3	O3	lab	20ppb	20	55ppb	55	Other herbivore	chewer	Lepidoptera	Saturniidae	Samia ricini	Eri silkworm	larva	no	generalist	searching efficiency	Number of larvae on plants	number	Brassicales	Brassicaceae	Brassica oleracea	Cauliflower	2 weeks		dicot	without (NH4)2SO5 @ 60 min	Agathokleous2019_a5	Agathokleous2019_a5	Figure 7a	3	3	1.57	0.73	1.089	1.33	1.8862	2.30363	none
AM	Agathokleous2019	a269	Agathokleous	2019	Science of the Total Environment	Effects of ozone and ammonium sulfate on cauliflower: Emphasis on the interaction between plants and insect herbivores	Japan	O3	O3	O3	lab	20ppb	20	55ppb	55	Other herbivore	chewer	Lepidoptera	Saturniidae	Samia ricini	Eri silkworm	larva	no	generalist	searching efficiency	Number of larvae on plants	number	Brassicales	Brassicaceae	Brassica oleracea	Cauliflower	2 weeks		dicot	with 50 kg/ha (NH4)2SO5 @ 60 min	Agathokleous2019_a6	Agathokleous2019_a6	Figure 7a	3	3	3.83	2.66	1.33	0.65	2.30363	1.12583	none
AM	Agathokleous2019	a270	Agathokleous	2019	Science of the Total Environment	Effects of ozone and ammonium sulfate on cauliflower: Emphasis on the interaction between plants and insect herbivores	Japan	O3	O3	O3	lab	20ppb	20	55ppb	55	Other herbivore	chewer	Lepidoptera	Saturniidae	Samia ricini	Eri silkworm	larva	no	generalist	searching efficiency	Number of larvae on plants	number	Brassicales	Brassicaceae	Brassica oleracea	Cauliflower	2 weeks		dicot	without (NH4)2SO5 @ 1080min	Agathokleous2019_a7	Agathokleous2019_a7	Figure 7a	3	3	1.16	0.08	0.48	0.24	0.831384	0.415692	none
AM	Agathokleous2019	a271	Agathokleous	2019	Science of the Total Environment	Effects of ozone and ammonium sulfate on cauliflower: Emphasis on the interaction between plants and insect herbivores	Japan	O3	O3	O3	lab	20ppb	20	55ppb	55	Other herbivore	chewer	Lepidoptera	Saturniidae	Samia ricini	Eri silkworm	larva	no	generalist	searching efficiency	Number of larvae on plants	number	Brassicales	Brassicaceae	Brassica oleracea	Cauliflower	2 weeks		dicot	with 50 kg/ha (NH4)2SO5@ 1080 min	Agathokleous2019_a8	Agathokleous2019_a8	Figure 7a	3	3	5.93	2.42	0.92	1.73	1.59349	2.99645	none
AM	Agathokleous2019	a272	Agathokleous	2019	Science of the Total Environment	Effects of ozone and ammonium sulfate on cauliflower: Emphasis on the interaction between plants and insect herbivores	Japan	O3	O3	O3	lab	20ppb	20	55ppb	55	Other herbivore	chewer	Lepidoptera	Saturniidae	Samia ricini	Eri silkworm	larva	no	generalist	growth/development	Final larval weight	mg	Brassicales	Brassicaceae	Brassica oleracea	Cauliflower	2 weeks		dicot	without (NH4)2SO5 @ No choice test	Agathokleous2019_a9	Agathokleous2019_a9	Figure 7b	3	3	61.65	30.18	3.53	1.93	6.11414	3.34286	none
AM	Agathokleous2019	a273	Agathokleous	2019	Science of the Total Environment	Effects of ozone and ammonium sulfate on cauliflower: Emphasis on the interaction between plants and insect herbivores	Japan	O3	O3	O3	lab	20ppb	20	55ppb	55	Other herbivore	chewer	Lepidoptera	Saturniidae	Samia ricini	Eri silkworm	larva	no	generalist	growth/development	Final larval weight	mg	Brassicales	Brassicaceae	Brassica oleracea	Cauliflower	2 weeks		dicot	with 50 kg/ha (NH4)2SO5@ No choice test	Agathokleous2019_a10	Agathokleous2019_a10	Figure 7b	3	3	22.8	28.58	0.64	0.32	1.10851	0.554256	none
AM	Holopainen1998	a274	Holopainen	1998	Entomologia Experimentalis Et Applicata	Variable growth and reproduction response of the spruce shoot aphid, Cinara pilicornis, to increasing ozone concentrations	Finland	O3	O3	O3	lab	0ppb	0	40ppb	40	Other herbivore	cell-feeder	Hemiptera	Aphididae	Cinara pilicornis	Spruce shoot aphid	nymph	both	specialist	reproduction	prereproductive time	days	Pinales	Pinaceae	Picea abies	Norway spruce	4 years	perennial	gymnosperm	During shoot elongation	Holopainen1998_a1	Holopainen1998_a1	Table 1	14	15	22.9	21.6	0.988867	0.877876	3.7	3.4	none
AM	Holopainen1998	a275	Holopainen	1998	Entomologia Experimentalis Et Applicata	Variable growth and reproduction response of the spruce shoot aphid, Cinara pilicornis, to increasing ozone concentrations	Finland	O3	O3	O3	lab	0ppb	0	80ppb	80	Other herbivore	cell-feeder	Hemiptera	Aphididae	Cinara pilicornis	Spruce shoot aphid	nymph	both	specialist	reproduction	prereproductive time	days	Pinales	Pinaceae	Picea abies	Norway spruce	4 years	perennial	gymnosperm	During shoot elongation	Holopainen1998_a1	Holopainen1998_a2	Table 1	14	13	22.9	19.4	0.988867	0.637905	3.7	2.3	none
AM	Holopainen1998	a276	Holopainen	1998	Entomologia Experimentalis Et Applicata	Variable growth and reproduction response of the spruce shoot aphid, Cinara pilicornis, to increasing ozone concentrations	Finland	O3	O3	O3	lab	0ppb	0	160ppb	160	Other herbivore	cell-feeder	Hemiptera	Aphididae	Cinara pilicornis	Spruce shoot aphid	nymph	both	specialist	reproduction	prereproductive time	days	Pinales	Pinaceae	Picea abies	Norway spruce	4 years	perennial	gymnosperm	During shoot elongation	Holopainen1998_a1	Holopainen1998_a3	Table 1	14	10	22.9	20.7	0.988867	0.948683	3.7	3	none
AM	Holopainen1998	a277	Holopainen	1998	Entomologia Experimentalis Et Applicata	Variable growth and reproduction response of the spruce shoot aphid, Cinara pilicornis, to increasing ozone concentrations	Finland	O3	O3	O3	lab	0ppb	0	40ppb	40	Other herbivore	cell-feeder	Hemiptera	Aphididae	Cinara pilicornis	Spruce shoot aphid	nymph	both	specialist	reproduction	prereproductive time	days	Pinales	Pinaceae	Picea abies	Norway spruce	4 years	perennial	gymnosperm	Post fumigation	Holopainen1998_a2	Holopainen1998_a1	Table 2	5	7	25.8	27.6	0.98387	2.98592	2.2	7.9	none
AM	Holopainen1998	a278	Holopainen	1998	Entomologia Experimentalis Et Applicata	Variable growth and reproduction response of the spruce shoot aphid, Cinara pilicornis, to increasing ozone concentrations	Finland	O3	O3	O3	lab	0ppb	0	80ppb	80	Other herbivore	cell-feeder	Hemiptera	Aphididae	Cinara pilicornis	Spruce shoot aphid	nymph	both	specialist	reproduction	prereproductive time	days	Pinales	Pinaceae	Picea abies	Norway spruce	4 years	perennial	gymnosperm	Post fumigation	Holopainen1998_a2	Holopainen1998_a2	Table 2	5	5	25.8	19.4	0.98387	3.93548	2.2	8.8	none
AM	Holopainen1998	a279	Holopainen	1998	Entomologia Experimentalis Et Applicata	Variable growth and reproduction response of the spruce shoot aphid, Cinara pilicornis, to increasing ozone concentrations	Finland	O3	O3	O3	lab	0ppb	0	160ppb	160	Other herbivore	cell-feeder	Hemiptera	Aphididae	Cinara pilicornis	Spruce shoot aphid	nymph	both	specialist	reproduction	prereproductive time	days	Pinales	Pinaceae	Picea abies	Norway spruce	4 years	perennial	gymnosperm	Post fumigation	Holopainen1998_a2	Holopainen1998_a3	Table 2	5	6	25.8	32.5	0.98387	1.46969	2.2	3.6	none
AM	Holopainen1998	a280	Holopainen	1998	Entomologia Experimentalis Et Applicata	Variable growth and reproduction response of the spruce shoot aphid, Cinara pilicornis, to increasing ozone concentrations	Finland	O3	O3	O3	lab	0ppb	0	40ppb	40	Other herbivore	cell-feeder	Hemiptera	Aphididae	Cinara pilicornis	Spruce shoot aphid	nymph	both	specialist	growth/development	rgr		Pinales	Pinaceae	Picea abies	Norway spruce	4 years	perennial	gymnosperm	During shoot elongation	Holopainen1998_a3	Holopainen1998_a4	Table 3	13	16	0.126	0.064	0.0199692	0.016	0.072	0.064	none
AM	Holopainen1998	a281	Holopainen	1998	Entomologia Experimentalis Et Applicata	Variable growth and reproduction response of the spruce shoot aphid, Cinara pilicornis, to increasing ozone concentrations	Finland	O3	O3	O3	lab	0ppb	0	80ppb	80	Other herbivore	cell-feeder	Hemiptera	Aphididae	Cinara pilicornis	Spruce shoot aphid	nymph	both	specialist	growth/development	rgr		Pinales	Pinaceae	Picea abies	Norway spruce	4 years	perennial	gymnosperm	During shoot elongation	Holopainen1998_a3	Holopainen1998_a5	Table 3	13	16	0.126	0.058	0.0199692	0.0145	0.072	0.058	none
AM	Holopainen1998	a282	Holopainen	1998	Entomologia Experimentalis Et Applicata	Variable growth and reproduction response of the spruce shoot aphid, Cinara pilicornis, to increasing ozone concentrations	Finland	O3	O3	O3	lab	0ppb	0	160ppb	160	Other herbivore	cell-feeder	Hemiptera	Aphididae	Cinara pilicornis	Spruce shoot aphid	nymph	both	specialist	growth/development	rgr		Pinales	Pinaceae	Picea abies	Norway spruce	4 years	perennial	gymnosperm	During shoot elongation	Holopainen1998_a3	Holopainen1998_a6	Table 3	13	16	0.126	0.038	0.0199692	0.0095	0.072	0.038	none
AM	Holopainen1998	a283	Holopainen	1998	Entomologia Experimentalis Et Applicata	Variable growth and reproduction response of the spruce shoot aphid, Cinara pilicornis, to increasing ozone concentrations	Finland	O3	O3	O3	lab	0ppb	0	40ppb	40	Other herbivore	cell-feeder	Hemiptera	Aphididae	Cinara pilicornis	Spruce shoot aphid	nymph	both	specialist	growth/development	rgr		Pinales	Pinaceae	Picea abies	Norway spruce	4 years	perennial	gymnosperm	Post fumigation	Holopainen1998_a4	Holopainen1998_a4	Table 3	13	12	0.069	0.072	0.0199692	0.0112583	0.072	0.039	none
AM	Holopainen1998	a284	Holopainen	1998	Entomologia Experimentalis Et Applicata	Variable growth and reproduction response of the spruce shoot aphid, Cinara pilicornis, to increasing ozone concentrations	Finland	O3	O3	O3	lab	0ppb	0	80ppb	80	Other herbivore	cell-feeder	Hemiptera	Aphididae	Cinara pilicornis	Spruce shoot aphid	nymph	both	specialist	growth/development	rgr		Pinales	Pinaceae	Picea abies	Norway spruce	4 years	perennial	gymnosperm	Post fumigation	Holopainen1998_a4	Holopainen1998_a5	Table 3	13	12	0.069	0.014	0.0199692	0.0170318	0.072	0.059	none
AM	Holopainen1998	a285	Holopainen	1998	Entomologia Experimentalis Et Applicata	Variable growth and reproduction response of the spruce shoot aphid, Cinara pilicornis, to increasing ozone concentrations	Finland	O3	O3	O3	lab	0ppb	0	160ppb	160	Other herbivore	cell-feeder	Hemiptera	Aphididae	Cinara pilicornis	Spruce shoot aphid	nymph	both	specialist	growth/development	rgr		Pinales	Pinaceae	Picea abies	Norway spruce	4 years	perennial	gymnosperm	Post fumigation	Holopainen1998_a4	Holopainen1998_a6	Table 3	13	12	0.069	0.02	0.0199692	0.0204959	0.072	0.071	none
AM	Campbell2018	a286	Campbell	2018	Nature Communications	Plant defences mediate interactions between herbivory and the direct foliar uptake of atmospheric reactive nitrogen	USA	NO2	NOx	NOx	lab	0ppb	0	40ppb	40	Significant pest	chewer	Lepidoptera	Sphingidae	Manduca sexta	Tobacco hawkmoth	larva	yes	specialist	growth/development	larval growth	mg	Solanales	Solanaceae	Nicotiana tabacum	Tobacco		annual	dicot	Low root available NO3	Campbell2018_a1	Campbell2018_a1	Figure 1	3	3	35.44	18.97	13.39	2.22	23.1922	3.84515	CABI dmpp and EPPO PRA
AM	Campbell2018	a287	Campbell	2018	Nature Communications	Plant defences mediate interactions between herbivory and the direct foliar uptake of atmospheric reactive nitrogen	USA	NO2	NOx	NOx	lab	0ppb	0	40ppb	40	Significant pest	chewer	Lepidoptera	Sphingidae	Manduca sexta	Tobacco hawkmoth	larva	yes	specialist	growth/development	larval growth	mg	Solanales	Solanaceae	Nicotiana tabacum	Tobacco		annual	dicot	High root available NO3	Campbell2018_a2	Campbell2018_a2	Figure 1	3	3	16.95	8.28	1.83	4.14	3.16965	7.17069	CABI dmpp and EPPO PRA
AM	Jackson1999	a288	Jackson	1999	Environmental Entomology	Ovipositional response of tobacco hornworm moths (Lepidoptera : Sphingidae) to tobacco plants grown under elevated levels of ozone	USA	O3	O3	O3	OTC	charcoal filtered ambient (24ppb)	0	Non Filtered (34ppb)	34	Significant pest	chewer	Lepidoptera	Sphingidae	Manduca sexta	Tobacco hawkmoth	adult	yes	specialist	reproduction	oviposition	No of Eggs/night	Solanales	Solanaceae	Nicotiana tabacum	Tobacco		annual	dicot	Figure 2	Jackson1999_a1	Jackson1999_a1	Figure 2	4	4	1.7	5.28	0.38	1.32	0.76	2.64	CABI dmpp and EPPO PRA
AM	Jackson1999	a289	Jackson	1999	Environmental Entomology	Ovipositional response of tobacco hornworm moths (Lepidoptera : Sphingidae) to tobacco plants grown under elevated levels of ozone	USA	O3	O3	O3	OTC	charcoal filtered ambient (24ppb)	0	46ppb	46	Significant pest	chewer	Lepidoptera	Sphingidae	Manduca sexta	Tobacco hawkmoth	adult	yes	specialist	reproduction	oviposition	No of Eggs/night	Solanales	Solanaceae	Nicotiana tabacum	Tobacco		annual	dicot	Figure 2	Jackson1999_a1	Jackson1999_a2	Figure 2	4	4	1.7	8.49	0.38	1.32	0.76	2.64	CABI dmpp and EPPO PRA
AM	Jackson1999	a290	Jackson	1999	Environmental Entomology	Ovipositional response of tobacco hornworm moths (Lepidoptera : Sphingidae) to tobacco plants grown under elevated levels of ozone	USA	O3	O3	O3	OTC	charcoal filtered ambient (24ppb)	0	57ppb	57	Significant pest	chewer	Lepidoptera	Sphingidae	Manduca sexta	Tobacco hawkmoth	adult	yes	specialist	reproduction	oviposition	No of Eggs/night	Solanales	Solanaceae	Nicotiana tabacum	Tobacco		annual	dicot	Figure 2	Jackson1999_a1	Jackson1999_a3	Figure 2	4	4	1.7	24.9	0.38	7.92	0.76	15.84	CABI dmpp and EPPO PRA
AM	Abu Elela2018	a291	Abu Elela	2018	Environmental Science and Pollution Research	Growth and nutrition of Agelastica coerulea (Coleoptera: Chrysomelidae) larvae changed when fed with leaves obtained from an O-3-enriched atmosphere	Japan	O3	O3	O3	FAE	5.5 nmol/mol	5.5	62.2 nmol/mol	62.2	Other herbivore	chewer	Coleoptera	Chrysomelidae	Agelastica coerulea	Leaf Beetle	larva		generalist	growth/development	Growth rate	mg/mg/day	Fagales	Betulaceae	Betula platyphylla	Japanese white birch		perennial	dicot	2nd Instar	Abu Elela2018_a1	Abu Elela2018_a1	Figure 1a	4	4	0.068	0.047	0.021	0.012	0.042	0.024	none
AM	Abu Elela2018	a292	Abu Elela	2018	Environmental Science and Pollution Research	Growth and nutrition of Agelastica coerulea (Coleoptera: Chrysomelidae) larvae changed when fed with leaves obtained from an O-3-enriched atmosphere	Japan	O3	O3	O3	FAE	5.5 nmol/mol	5.5	62.2 nmol/mol	62.2	Other herbivore	chewer	Coleoptera	Chrysomelidae	Agelastica coerulea	Leaf Beetle	larva		generalist	growth/development	Growth rate	mg/mg/day	Fagales	Betulaceae	Betula platyphylla	Japanese white birch		perennial	dicot	3rd Instar	Abu Elela2018_a2	Abu Elela2018_a1	Figure 1b	4	4	0.0059	0.029	0.0001	0.014	0.0002	0.028	none
AM	Abu Elela2018	a293	Abu Elela	2018	Environmental Science and Pollution Research	Growth and nutrition of Agelastica coerulea (Coleoptera: Chrysomelidae) larvae changed when fed with leaves obtained from an O-3-enriched atmosphere	Japan	O3	O3	O3	FAE	5.5 nmol/mol	5.5	62.2 nmol/mol	62.2	Other herbivore	chewer	Coleoptera	Chrysomelidae	Agelastica coerulea	Leaf Beetle	larva		generalist	growth/development	Growth rate	mg/mg/day	Fagales	Betulaceae	Betula platyphylla	Japanese white birch		perennial	dicot	4th Instar	Abu Elela2018_a3	Abu Elela2018_a1	Figure 1c	4	4	0.041	0.062	0.0065	0.008	0.013	0.016	none
AM	Abu Elela2018	a294	Abu Elela	2018	Environmental Science and Pollution Research	Growth and nutrition of Agelastica coerulea (Coleoptera: Chrysomelidae) larvae changed when fed with leaves obtained from an O-3-enriched atmosphere	Japan	O3	O3	O3	FAE	5.5 nmol/mol	5.5	62.2 nmol/mol	62.2	Other herbivore	chewer	Coleoptera	Chrysomelidae	Agelastica coerulea	Leaf Beetle	larva		generalist	growth/development	Growth rate	mg/mg/day	Fagales	Betulaceae	Betula platyphylla	Japanese white birch		perennial	dicot	5th Instar	Abu Elela2018_a4	Abu Elela2018_a1	Figure 1d	4	4	0.013	0.014	0.0015	0.0001	0.003	0.0002	none
AM	Abu Elela2018	a295	Abu Elela	2018	Environmental Science and Pollution Research	Growth and nutrition of Agelastica coerulea (Coleoptera: Chrysomelidae) larvae changed when fed with leaves obtained from an O-3-enriched atmosphere	Japan	O3	O3	O3	FAE	5.5 nmol/mol	5.5	62.2 nmol/mol	62.2	Other herbivore	chewer	Coleoptera	Chrysomelidae	Agelastica coerulea	Leaf Beetle	larva		generalist	growth/development	Growth rate	mg/mg/day	Fagales	Betulaceae	Betula platyphylla	Japanese white birch		perennial	dicot	6th Instar	Abu Elela2018_a5	Abu Elela2018_a1	Figure 1e	4	4	0.005	0.024	0.0015	0.016	0.003	0.032	none
AM	Abu Elela2018	a296	Abu Elela	2018	Environmental Science and Pollution Research	Growth and nutrition of Agelastica coerulea (Coleoptera: Chrysomelidae) larvae changed when fed with leaves obtained from an O-3-enriched atmosphere	Japan	O3	O3	O3	FAE	5.5 nmol/mol	5.5	62.2 nmol/mol	62.2	Other herbivore	chewer	Coleoptera	Chrysomelidae	Agelastica coerulea	Leaf Beetle	larva		generalist	growth/development	Growth rate	mg/mg/day	Fagales	Betulaceae	Betula platyphylla	Japanese white birch		perennial	dicot	7th Instar	Abu Elela2018_a6	Abu Elela2018_a1	Figure 1f	4	4	0.002	0.006	0.0005	0.0015	0.001	0.003	none
AM	Abu Elela2018	a297	Abu Elela	2018	Environmental Science and Pollution Research	Growth and nutrition of Agelastica coerulea (Coleoptera: Chrysomelidae) larvae changed when fed with leaves obtained from an O-3-enriched atmosphere	Japan	O3	O3	O3	FAE	5.5 nmol/mol	5.5	62.2 nmol/mol	62.2	Other herbivore	chewer	Coleoptera	Chrysomelidae	Agelastica coerulea	Leaf Beetle	larva		generalist	feeding efficiency	Efficiency conversion on ingested food	%	Fagales	Betulaceae	Betula platyphylla	Japanese white birch		perennial	dicot	2nd Instar	Abu Elela2018_a7	Abu Elela2018_a2	Figure 2a	4	4	10.4	8.31	1.88	0.89	3.76	1.78	none
AM	Abu Elela2018	a298	Abu Elela	2018	Environmental Science and Pollution Research	Growth and nutrition of Agelastica coerulea (Coleoptera: Chrysomelidae) larvae changed when fed with leaves obtained from an O-3-enriched atmosphere	Japan	O3	O3	O3	FAE	5.5 nmol/mol	5.5	62.2 nmol/mol	62.2	Other herbivore	chewer	Coleoptera	Chrysomelidae	Agelastica coerulea	Leaf Beetle	larva		generalist	feeding efficiency	Efficiency conversion on ingested food	%	Fagales	Betulaceae	Betula platyphylla	Japanese white birch		perennial	dicot	3rd Instar	Abu Elela2018_a8	Abu Elela2018_a2	Figure 2b	4	4	2.48	11.49	0.99	0.69	1.98	1.38	none
AM	Abu Elela2018	a299	Abu Elela	2018	Environmental Science and Pollution Research	Growth and nutrition of Agelastica coerulea (Coleoptera: Chrysomelidae) larvae changed when fed with leaves obtained from an O-3-enriched atmosphere	Japan	O3	O3	O3	FAE	5.5 nmol/mol	5.5	62.2 nmol/mol	62.2	Other herbivore	chewer	Coleoptera	Chrysomelidae	Agelastica coerulea	Leaf Beetle	larva		generalist	feeding efficiency	Efficiency conversion on ingested food	%	Fagales	Betulaceae	Betula platyphylla	Japanese white birch		perennial	dicot	4th Instar	Abu Elela2018_a9	Abu Elela2018_a2	Figure 2c	4	4	12.77	15.84	1.98	1.58	3.96	3.16	none
AM	Abu Elela2018	a300	Abu Elela	2018	Environmental Science and Pollution Research	Growth and nutrition of Agelastica coerulea (Coleoptera: Chrysomelidae) larvae changed when fed with leaves obtained from an O-3-enriched atmosphere	Japan	O3	O3	O3	FAE	5.5 nmol/mol	5.5	62.2 nmol/mol	62.2	Other herbivore	chewer	Coleoptera	Chrysomelidae	Agelastica coerulea	Leaf Beetle	larva		generalist	feeding efficiency	Efficiency conversion on ingested food	%	Fagales	Betulaceae	Betula platyphylla	Japanese white birch		perennial	dicot	5th Instar	Abu Elela2018_a10	Abu Elela2018_a2	Figure 2d	4	4	4.65	4.05	1.39	0.89	2.78	1.78	none
AM	Abu Elela2018	a301	Abu Elela	2018	Environmental Science and Pollution Research	Growth and nutrition of Agelastica coerulea (Coleoptera: Chrysomelidae) larvae changed when fed with leaves obtained from an O-3-enriched atmosphere	Japan	O3	O3	O3	FAE	5.5 nmol/mol	5.5	62.2 nmol/mol	62.2	Other herbivore	chewer	Coleoptera	Chrysomelidae	Agelastica coerulea	Leaf Beetle	larva		generalist	feeding efficiency	Efficiency conversion on ingested food	%	Fagales	Betulaceae	Betula platyphylla	Japanese white birch		perennial	dicot	6th Instar	Abu Elela2018_a11	Abu Elela2018_a2	Figure 2e	4	4	4.06	3.56	0.3	0.3	0.6	0.6	none
AM	Abu Elela2018	a302	Abu Elela	2018	Environmental Science and Pollution Research	Growth and nutrition of Agelastica coerulea (Coleoptera: Chrysomelidae) larvae changed when fed with leaves obtained from an O-3-enriched atmosphere	Japan	O3	O3	O3	FAE	5.5 nmol/mol	5.5	62.2 nmol/mol	62.2	Other herbivore	chewer	Coleoptera	Chrysomelidae	Agelastica coerulea	Leaf Beetle	larva		generalist	feeding efficiency	Efficiency conversion on ingested food	%	Fagales	Betulaceae	Betula platyphylla	Japanese white birch		perennial	dicot	7th Instar	Abu Elela2018_a12	Abu Elela2018_a2	Figure 2f	4	4	0.99	2.48	0.01	0.2	0.02	0.4	none
AM	Jones2011	a303	Jones	2011	Arthropod-Plant Interactions	The effect of nitrogen additions on bracken fern and its insect herbivores at sites with high and low atmospheric pollution	USA	O3	O3	O3	field	60.9	60.9	67.5	67.5	Other herbivore	multiple			multiple					diversity	herbivore richness		Polypodiales	Dennstaedtiaceae	Pteridium aquilinumvar	Bracken Fern				no N addition	Jones2011_a1	Jones2011_a1	Figure 3a	37	36	5.53	11.54	2.43	1.46	14.7811	8.76
AM	Jones2011	a304	Jones	2011	Arthropod-Plant Interactions	The effect of nitrogen additions on bracken fern and its insect herbivores at sites with high and low atmospheric pollution	USA	O3	O3	O3	field	60.9	60.9	67.5	67.5	Other herbivore	multiple			multiple					diversity	herbivore richness		Polypodiales	Dennstaedtiaceae	Pteridium aquilinumvar	Bracken Fern				N addition	Jones2011_a2	Jones2011_a2	Figure 3a	37	36	7.35	13.79	2.61	1.21	15.876	7.26
AM	Jones2011	a305	Jones	2011	Arthropod-Plant Interactions	The effect of nitrogen additions on bracken fern and its insect herbivores at sites with high and low atmospheric pollution	USA	O3	O3	O3	field	60.9	60.9	67.5	67.5	Other herbivore	borer/miner	Lepidoptera		multiple					abundance	abundance	individual/0.5m2	Polypodiales	Dennstaedtiaceae	Pteridium aquilinumvar	Bracken Fern				no N addition	Jones2011_a3	Jones2011_a3	Table 3	3	3	0.8	3.7	0.2	1.1	0.34641	1.90526
AM	Jones2011	a306	Jones	2011	Arthropod-Plant Interactions	The effect of nitrogen additions on bracken fern and its insect herbivores at sites with high and low atmospheric pollution	USA	O3	O3	O3	field	60.9	60.9	67.5	67.5	Other herbivore	borer/miner	Lepidoptera		multiple					abundance	abundance	individual/0.5m2	Polypodiales	Dennstaedtiaceae	Pteridium aquilinumvar	Bracken Fern				N addition	Jones2011_a4	Jones2011_a4	Table 3	3	3	0.3	3.9	0.1	0.7	0.173205	1.21244
AM	Jones2011	a307	Jones	2011	Arthropod-Plant Interactions	The effect of nitrogen additions on bracken fern and its insect herbivores at sites with high and low atmospheric pollution	USA	O3	O3	O3	field	60.9	60.9	67.5	67.5	Other herbivore	chewer	Hymenoptera		multiple	sawfly	larva			abundance	abundance	individual/0.5m2	Polypodiales	Dennstaedtiaceae	Pteridium aquilinumvar	Bracken Fern				no N addition	Jones2011_a5	Jones2011_a5	Table 3	3	3	1.7	5.6	0.5	0.2	0.866025	0.34641
AM	Jones2011	a308	Jones	2011	Arthropod-Plant Interactions	The effect of nitrogen additions on bracken fern and its insect herbivores at sites with high and low atmospheric pollution	USA	O3	O3	O3	field	60.9	60.9	67.5	67.5	Other herbivore	chewer	Hymenoptera		multiple	sawfly	larva			abundance	abundance	individual/0.5m2	Polypodiales	Dennstaedtiaceae	Pteridium aquilinumvar	Bracken Fern				N addition	Jones2011_a6	Jones2011_a6	Table 3	3	3	5.6	5.1	0.2	1.1	0.34641	1.90526
AM	Khaling2020	a309	Khaling	2020	Environemntal pollution	The phytotoxic air-pollutant O3 enhances the emission of herbivore-induced volatile organic compounds (VOCs) and affects the susceptibility of black mustard plants to pest attack.	Finland	O3	O3	O3	FAE	26.5	26.5	41	41	Significant pest	chewer	Lepidoptera	Plutellidae	Plutella xylostella	Diamondback moth	larva		specialist	abundance	abundance		Brassicales	Brassicaceae	Brassica nigra	Black mustard		annual	dicot	June	Khaling2020_a1	Khaling2020_a1		4	4	39.43	22.04	6.81	1.97	13.62	3.94	CABI dmpp
AM	Khaling2020	a310	Khaling	2020	Environemntal pollution	The phytotoxic air-pollutant O3 enhances the emission of herbivore-induced volatile organic compounds (VOCs) and affects the susceptibility of black mustard plants to pest attack.	Finland	O3	O3	O3	FAE	26.5	26.5	41	41	Significant pest	chewer	Lepidoptera	Plutellidae	Plutella xylostella	Diamondback moth	larva		specialist	abundance	abundance		Brassicales	Brassicaceae	Brassica nigra	Black mustard		annual	dicot	July	Khaling2020_a2	Khaling2020_a2		4	4	8.24	5.02	4.48	0.54	8.96	1.08	CABI dmpp
AM	Khaling2020	a311	Khaling	2020	Environemntal pollution	The phytotoxic air-pollutant O3 enhances the emission of herbivore-induced volatile organic compounds (VOCs) and affects the susceptibility of black mustard plants to pest attack.	Finland	O3	O3	O3	FAE	26.5	26.5	41	41	Significant pest	chewer	Lepidoptera	Plutellidae	Plutella xylostella	Diamondback moth	larva		specialist	abundance	abundance		Brassicales	Brassicaceae	Brassica nigra	Black mustard		annual	dicot	August	Khaling2020_a3	Khaling2020_a3		4	4	4.48	3.23	2.32	0.36	4.64	0.72	CABI dmpp
AM	Khaling2020	a312	Khaling	2020	Environemntal pollution	The phytotoxic air-pollutant O3 enhances the emission of herbivore-induced volatile organic compounds (VOCs) and affects the susceptibility of black mustard plants to pest attack.	Finland	O3	O3	O3	FAE	26.5	26.5	41	41	Significant pest	chewer	Lepidoptera	Plutellidae	Plutella xylostella	Diamondback moth	larva			feeding efficiency	damage intensity	cm2	Brassicales	Brassicaceae	Brassica nigra	Black mustard		annual	dicot	June	Khaling2020_a4	Khaling2020_a4		4	4	4.08	1.66	0.99	0.35	1.98	0.7	CABI dmpp
AM	Khaling2020	a313	Khaling	2020	Environemntal pollution	The phytotoxic air-pollutant O3 enhances the emission of herbivore-induced volatile organic compounds (VOCs) and affects the susceptibility of black mustard plants to pest attack.	Finland	O3	O3	O3	FAE	26.5	26.5	41	41	Significant pest	chewer	Lepidoptera	Plutellidae	Plutella xylostella	Diamondback moth	larva			feeding efficiency	damage intensity	cm3	Brassicales	Brassicaceae	Brassica nigra	Black mustard		annual	dicot	July	Khaling2020_a5	Khaling2020_a5		4	4	5.93	2.95	1.1	0.7	2.2	1.4	CABI dmpp
AM	Khaling2020	a314	Khaling	2020	Environemntal pollution	The phytotoxic air-pollutant O3 enhances the emission of herbivore-induced volatile organic compounds (VOCs) and affects the susceptibility of black mustard plants to pest attack.	Finland	O3	O3	O3	FAE	26.5	26.5	41	41	Significant pest	chewer	Lepidoptera	Plutellidae	Plutella xylostella	Diamondback moth	larva			feeding efficiency	damage intensity	cm4	Brassicales	Brassicaceae	Brassica nigra	Black mustard		annual	dicot	August	Khaling2020_a6	Khaling2020_a6		4	4	2.47	2.84	0.59	0.51	1.18	1.02	CABI dmpp
AM	Jackson2000	a315	Jackson	2000	Journal of Chemical Ecology	Survival and development of tobacco hornworm larvae on tobacco plants grown under elevated levels of ozone	USA	O3	O3	O3	OTC	charcoal filtered ambient (20-30ppb)	0	1.7*O3	90	Significant pest	chewer	Lepidoptera	Sphingidae	Manduca sexta	Tobacco hawkmoth	larva		specialist	survival	survival	%	Solanales	Solanaceae	Nicotiana tabacum	Tobacco		annual	dicot	Variety NC 2326	Jackson2000_a1	Jackson2000_a1	Table 6	3	3	83.3	76.7	3.34863	3.34863	5.8	5.8	CABI dmpp and EPPO PRA
AM	Jackson2000	a316	Jackson	2000	Journal of Chemical Ecology	Survival and development of tobacco hornworm larvae on tobacco plants grown under elevated levels of ozone	USA	O3	O3	O3	OTC	charcoal filtered ambient (20-30ppb)	0	1.7*O3	90	Significant pest	chewer	Lepidoptera	Sphingidae	Manduca sexta	Tobacco hawkmoth	larva		specialist	growth/development	Larval weight	g	Solanales	Solanaceae	Nicotiana tabacum	Tobacco		annual	dicot	Variety NC 2326	Jackson2000_a2	Jackson2000_a1	Table 6	3	3	0.222	0.336	0.0132791	0.0254034	0.023	0.044	CABI dmpp and EPPO PRA
AM	Jackson2000	a317	Jackson	2000	Journal of Chemical Ecology	Survival and development of tobacco hornworm larvae on tobacco plants grown under elevated levels of ozone	USA	O3	O3	O3	OTC	charcoal filtered ambient (20-30ppb)	0	1.7*O3	90	Significant pest	chewer	Lepidoptera	Sphingidae	Manduca sexta	Tobacco hawkmoth	larva		specialist	survival	survival	%	Solanales	Solanaceae	Nicotiana tabacum	Tobacco		annual	dicot	Variety TI 1068	Jackson2000_a3	Jackson2000_a2	Table 6	3	3	33.33	53.3	18.5907	16.6854	32.2	28.9	CABI dmpp and EPPO PRA
AM	Jackson2000	a318	Jackson	2000	Journal of Chemical Ecology	Survival and development of tobacco hornworm larvae on tobacco plants grown under elevated levels of ozone	USA	O3	O3	O3	OTC	charcoal filtered ambient (20-30ppb)	0	1.7*O3	90	Significant pest	chewer	Lepidoptera	Sphingidae	Manduca sexta	Tobacco hawkmoth	larva		specialist	growth/development	Larval weight	g	Solanales	Solanaceae	Nicotiana tabacum	Tobacco		annual	dicot	Variety TI 1068	Jackson2000_a4	Jackson2000_a2	Table 6	3	3	0.139	0.126	0.0392598	0.0427239	0.068	0.074	CABI dmpp and EPPO PRA
AM	Jackson2000	a319	Jackson	2000	Journal of Chemical Ecology	Survival and development of tobacco hornworm larvae on tobacco plants grown under elevated levels of ozone	USA	O3	O3	O3	OTC	charcoal filtered ambient (20-30ppb)	0	1.7*O3	84	Significant pest	chewer	Lepidoptera	Sphingidae	Manduca sexta	Tobacco hawkmoth	larva		specialist	survival	survival	%	Solanales	Solanaceae	Nicotiana tabacum	Tobacco		annual	dicot	Moved to clean chamber post exposure	Jackson2000_a5	Jackson2000_a3	Table 7	4	4	69	81	5.25	6.15	10.5	12.3	CABI dmpp and EPPO PRA
AM	Jackson2000	a320	Jackson	2000	Journal of Chemical Ecology	Survival and development of tobacco hornworm larvae on tobacco plants grown under elevated levels of ozone	USA	O3	O3	O3	OTC	charcoal filtered ambient (20-30ppb)	0	1.7*O3	84	Significant pest	chewer	Lepidoptera	Sphingidae	Manduca sexta	Tobacco hawkmoth	larva		specialist	survival	survival	%	Solanales	Solanaceae	Nicotiana tabacum	Tobacco		annual	dicot	Remained in exposure chamber during experiment	Jackson2000_a6	Jackson2000_a4	Table 7	4	4	64	86	4.85	5.95	9.7	11.9	CABI dmpp and EPPO PRA
AM	Jackson2000	a321	Jackson	2000	Journal of Chemical Ecology	Survival and development of tobacco hornworm larvae on tobacco plants grown under elevated levels of ozone	USA	O3	O3	O3	OTC	charcoal filtered ambient (20-30ppb)	0	1.7*O3	84	Significant pest	chewer	Lepidoptera	Sphingidae	Manduca sexta	Tobacco hawkmoth	larva		specialist	growth/development	Larval weight	g	Solanales	Solanaceae	Nicotiana tabacum	Tobacco		annual	dicot	Moved to clean chamber post exposure	Jackson2000_a7	Jackson2000_a3	Table 7	4	4	0.182	0.2	0.0165	0.034	0.033	0.068	CABI dmpp and EPPO PRA
AM	Jackson2000	a322	Jackson	2000	Journal of Chemical Ecology	Survival and development of tobacco hornworm larvae on tobacco plants grown under elevated levels of ozone	USA	O3	O3	O3	OTC	charcoal filtered ambient (20-30ppb)	0	1.7*O3	84	Significant pest	chewer	Lepidoptera	Sphingidae	Manduca sexta	Tobacco hawkmoth	larva		specialist	growth/development	Larval weight	g	Solanales	Solanaceae	Nicotiana tabacum	Tobacco		annual	dicot	Remained in exposure chamber during experiment	Jackson2000_a8	Jackson2000_a4	Table 7	4	4	0.149	0.217	0.0135	0.0295	0.027	0.059	CABI dmpp and EPPO PRA
AM	Jackson2000	a323	Jackson	2000	Journal of Chemical Ecology	Survival and development of tobacco hornworm larvae on tobacco plants grown under elevated levels of ozone	USA	O3	O3	O3	OTC	charcoal filtered ambient (20-30ppb)	0	Unfiltered O3	50	Significant pest	chewer	Lepidoptera	Sphingidae	Manduca sexta	Tobacco hawkmoth	larva		specialist	survival	survival	%	Solanales	Solanaceae	Nicotiana tabacum	Tobacco		annual	dicot	Remained in exposure chamber during experiment	Jackson2000_a9	Jackson2000_a5	Table 8	4	4	74.8	81.1	5.55	6.35	11.1	12.7	CABI dmpp and EPPO PRA
AM	Jackson2000	a324	Jackson	2000	Journal of Chemical Ecology	Survival and development of tobacco hornworm larvae on tobacco plants grown under elevated levels of ozone	USA	O3	O3	O3	OTC	charcoal filtered ambient (20-30ppb)	0	1.4*O3	83	Significant pest	chewer	Lepidoptera	Sphingidae	Manduca sexta	Tobacco hawkmoth	larva		specialist	survival	survival	%	Solanales	Solanaceae	Nicotiana tabacum	Tobacco		annual	dicot	Remained in exposure chamber during experiment	Jackson2000_a9	Jackson2000_a6	Table 8	4	4	74.8	79.2	5.55	8.45	11.1	16.9	CABI dmpp and EPPO PRA
AM	Jackson2000	a325	Jackson	2000	Journal of Chemical Ecology	Survival and development of tobacco hornworm larvae on tobacco plants grown under elevated levels of ozone	USA	O3	O3	O3	OTC	charcoal filtered ambient (20-30ppb)	0	1.7*O3	69	Significant pest	chewer	Lepidoptera	Sphingidae	Manduca sexta	Tobacco hawkmoth	larva		specialist	survival	survival	%	Solanales	Solanaceae	Nicotiana tabacum	Tobacco		annual	dicot	Remained in exposure chamber during experiment	Jackson2000_a9	Jackson2000_a7	Table 8	4	4	74.8	79.3	5.55	5.9	11.1	11.8	CABI dmpp and EPPO PRA
AM	Jackson2000	a326	Jackson	2000	Journal of Chemical Ecology	Survival and development of tobacco hornworm larvae on tobacco plants grown under elevated levels of ozone	USA	O3	O3	O3	OTC	charcoal filtered ambient (20-30ppb)	0	Unfiltered O3	50	Significant pest	chewer	Lepidoptera	Sphingidae	Manduca sexta	Tobacco hawkmoth	larva		specialist	growth/development	Larval weight	g	Solanales	Solanaceae	Nicotiana tabacum	Tobacco		annual	dicot	Moved to clean chamber post exposure	Jackson2000_a10	Jackson2000_a5	Table 8	4	4	0.296	0.308	0.0115	0.0165	0.023	0.033	CABI dmpp and EPPO PRA
AM	Jackson2000	a327	Jackson	2000	Journal of Chemical Ecology	Survival and development of tobacco hornworm larvae on tobacco plants grown under elevated levels of ozone	USA	O3	O3	O3	OTC	charcoal filtered ambient (20-30ppb)	0	1.4*O3	83	Significant pest	chewer	Lepidoptera	Sphingidae	Manduca sexta	Tobacco hawkmoth	larva		specialist	growth/development	Larval weight	g	Solanales	Solanaceae	Nicotiana tabacum	Tobacco		annual	dicot	Remained in exposure chamber during experiment	Jackson2000_a10	Jackson2000_a6	Table 8	4	4	0.296	0.307	0.0115	0.018	0.023	0.036	CABI dmpp and EPPO PRA
AM	Jackson2000	a328	Jackson	2000	Journal of Chemical Ecology	Survival and development of tobacco hornworm larvae on tobacco plants grown under elevated levels of ozone	USA	O3	O3	O3	OTC	charcoal filtered ambient (20-30ppb)	0	1.7*O3	69	Significant pest	chewer	Lepidoptera	Sphingidae	Manduca sexta	Tobacco hawkmoth	larva		specialist	growth/development	Larval weight	g	Solanales	Solanaceae	Nicotiana tabacum	Tobacco		annual	dicot	Remained in exposure chamber during experiment	Jackson2000_a10	Jackson2000_a7	Table 8	4	4	0.296	0.339	0.0115	0.0205	0.023	0.041	CABI dmpp and EPPO PRA
AM	Lyytikainen1996	a329	Lyytikainen	1996	Silva Fennica	Performance of pine sawflies under elevated tropospheric ozone	Finland	O3	O3	O3	FAE	31	31	44ppb	44	Significant pest	chewer	Hymenoptera	Diprionidae	Neodiprion sertifer	European pine sawfly	larva		specialist	growth/development	rgr	mg/mg/day	Pinales	Pinaceae	Pinus sylvestris	Scots pine	sapling	perennial	gymnosperm	Ozone block 1	Lyytikainen1996_a1	Lyytikainen1996_a1	Figure 1	10	10	0.103	0.105	0.003	0.004	0.00948683	0.0126491	CABI dmpp and EPPO PRA
AM	Lyytikainen1996	a330	Lyytikainen	1996	Silva Fennica	Performance of pine sawflies under elevated tropospheric ozone	Finland	O3	O3	O3	FAE	31	31	52ppb	52	Significant pest	chewer	Hymenoptera	Diprionidae	Neodiprion sertifer	European pine sawfly	larva		specialist	growth/development	rgr	mg/mg/day	Pinales	Pinaceae	Pinus sylvestris	Scots pine	sapling	perennial	gymnosperm	Ozone block 2	Lyytikainen1996_a2	Lyytikainen1996_a2	Figure 1	10	10	0.108	0.107	0.003	0.002	0.00948683	0.00632455	CABI dmpp and EPPO PRA
AM	Lyytikainen1996	a331	Lyytikainen	1996	Silva Fennica	Performance of pine sawflies under elevated tropospheric ozone	Finland	O3	O3	O3	FAE	31	31	44ppb	44	Significant pest	chewer	Hymenoptera	Diprionidae	Neodiprion sertifer	European pine sawfly	larva		specialist	survival	survival	%	Pinales	Pinaceae	Pinus sylvestris	Scots pine	sapling	perennial	gymnosperm	Ozone block 1	Lyytikainen1996_a3	Lyytikainen1996_a1	Figure 1	10	10	88.79	90.99	3.63	2.42	11.4791	7.65271	CABI dmpp and EPPO PRA
AM	Lyytikainen1996	a332	Lyytikainen	1996	Silva Fennica	Performance of pine sawflies under elevated tropospheric ozone	Finland	O3	O3	O3	FAE	31	31	52ppb	52	Significant pest	chewer	Hymenoptera	Diprionidae	Neodiprion sertifer	European pine sawfly	larva		specialist	survival	survival	%	Pinales	Pinaceae	Pinus sylvestris	Scots pine	sapling	perennial	gymnosperm	Ozone block 2	Lyytikainen1996_a4	Lyytikainen1996_a2	Figure 1	10	10	87.8	89.01	1.53	4.29	4.83828	13.5662	CABI dmpp and EPPO PRA
AM	Lyytikainen1996	a333	Lyytikainen	1996	Silva Fennica	Performance of pine sawflies under elevated tropospheric ozone	Finland	O3	O3	O3	FAE	30	30	49ppb	49	Significant pest	chewer	Hymenoptera	Diprionidae	Gilpinia pallida	Sawfly	larva		specialist	growth/development	rgr	mg/mg/day	Pinales	Pinaceae	Pinus sylvestris	Scots pine	sapling	perennial	gymnosperm	Ozone block 1	Lyytikainen1996_a5	Lyytikainen1996_a3	Figure 2	10	10	0.227	0.234	0.009	0.008	0.0284605	0.0252982	EPPO A1 list
AM	Lyytikainen1996	a334	Lyytikainen	1996	Silva Fennica	Performance of pine sawflies under elevated tropospheric ozone	Finland	O3	O3	O3	FAE	30	30	50ppb	50	Significant pest	chewer	Hymenoptera	Diprionidae	Gilpinia pallida	Sawfly	larva		specialist	growth/development	rgr	mg/mg/day	Pinales	Pinaceae	Pinus sylvestris	Scots pine	sapling	perennial	gymnosperm	Ozone block 2	Lyytikainen1996_a6	Lyytikainen1996_a4	Figure 2	10	10	0.213	0.223	0.006	0.01	0.0189737	0.0316228	EPPO A1 list
AM	Holopainen1994	a335	Holopainen	1994	Environmental Pollution Series A - Ecological and Biological	The Response of Spruce Shoot Aphid Cinara-Pilicornis Hartig to Ambient and Filtered Air at 2 Elevations and Pollution Climates	Switzerland	O3	O3	O3	OTC	0	0	45 - 120 µg/m3	42.044	Other herbivore	cell-feeder	Hemiptera		Cinara pilicornis	Spruce shoot aphid	adult		specialist	growth/development	relative growth rate	µg/µg/day	Pinales	Pinaceae	Norway spruce (Picea abies Karst)		sapling	perennial	gymnosperm	Finnish Origin (1-5 day exposure)	Holopainen1994_a1	Holopainen1994_a1	Table 2	18	18	0.1	0.108	0.0153206	0.0113137	0.065	0.048	none
AM	Holopainen1994	a336	Holopainen	1994	Environmental Pollution Series A - Ecological and Biological	The Response of Spruce Shoot Aphid Cinara-Pilicornis Hartig to Ambient and Filtered Air at 2 Elevations and Pollution Climates	Switzerland	O3	O3	O3	OTC	0	0	45 - 120 µg/m3	42.044	Other herbivore	cell-feeder	Hemiptera		Cinara pilicornis	Spruce shoot aphid	adult		specialist	growth/development	relative growth rate	µg/µg/day	Pinales	Pinaceae	Norway spruce (Picea abies Karst)		sapling	perennial	gymnosperm	Finnish Origin (5-8 day exposure)	Holopainen1994_a2	Holopainen1994_a1	Table 2	11	11	0.011	0.072	0.0186937	0.0180907	0.062	0.06	none
AM	Holopainen1994	a337	Holopainen	1994	Environmental Pollution Series A - Ecological and Biological	The Response of Spruce Shoot Aphid Cinara-Pilicornis Hartig to Ambient and Filtered Air at 2 Elevations and Pollution Climates	Switzerland	O3	O3	O3	OTC	0	0	45 - 120 µg/m3	42.044	Other herbivore	cell-feeder	Hemiptera		Cinara pilicornis	Spruce shoot aphid	adult		specialist	growth/development	relative growth rate	µg/µg/day	Pinales	Pinaceae	Norway spruce (Picea abies Karst)		sapling	perennial	gymnosperm	Finnish Origin (1-8 day exposure)	Holopainen1994_a3	Holopainen1994_a1	Table 2	11	11	0.067	0.103	0.0156786	0.00964836	0.052	0.032	none
AM	Holopainen1994	a338	Holopainen	1994	Environmental Pollution Series A - Ecological and Biological	The Response of Spruce Shoot Aphid Cinara-Pilicornis Hartig to Ambient and Filtered Air at 2 Elevations and Pollution Climates	Switzerland	O3	O3	O3	OTC	0	0	45 - 120 µg/m3	42.044	Other herbivore	cell-feeder	Hemiptera		Cinara pilicornis	Spruce shoot aphid	adult		specialist	growth/development	relative growth rate	µg/µg/day	Pinales	Pinaceae	Norway spruce (Picea abies Karst)		sapling	perennial	gymnosperm	Schonenbueh Origin (1-5 day exposure)	Holopainen1994_a4	Holopainen1994_a2	Table 3	29	29	0.086	0.094	0.0118845	0.0113274	0.064	0.061	none
AM	Holopainen1994	a339	Holopainen	1994	Environmental Pollution Series A - Ecological and Biological	The Response of Spruce Shoot Aphid Cinara-Pilicornis Hartig to Ambient and Filtered Air at 2 Elevations and Pollution Climates	Switzerland	O3	O3	O3	OTC	0	0	45 - 120 µg/m3	42.044	Other herbivore	cell-feeder	Hemiptera		Cinara pilicornis	Spruce shoot aphid	adult		specialist	growth/development	relative growth rate	µg/µg/day	Pinales	Pinaceae	Norway spruce (Picea abies Karst)		sapling	perennial	gymnosperm	Schonenbueh Origin (5-8 day exposure)	Holopainen1994_a5	Holopainen1994_a2	Table 3	21	23	0.045	0.087	0.0137477	0.0123024	0.063	0.059	none
AM	Holopainen1994	a340	Holopainen	1994	Environmental Pollution Series A - Ecological and Biological	The Response of Spruce Shoot Aphid Cinara-Pilicornis Hartig to Ambient and Filtered Air at 2 Elevations and Pollution Climates	Switzerland	O3	O3	O3	OTC	0	0	45 - 120 µg/m3	42.044	Other herbivore	cell-feeder	Hemiptera		Cinara pilicornis	Spruce shoot aphid	adult		specialist	growth/development	relative growth rate	µg/µg/day	Pinales	Pinaceae	Norway spruce (Picea abies Karst)		sapling	perennial	gymnosperm	Schonenbueh (1-8 day exposure)	Holopainen1994_a6	Holopainen1994_a2	Table 3	21	23	0.077	0.098	0.0111291	0.00959166	0.051	0.046	none
AM	Holopainen1994	a341	Holopainen	1994	Environmental Pollution Series A - Ecological and Biological	The Response of Spruce Shoot Aphid Cinara-Pilicornis Hartig to Ambient and Filtered Air at 2 Elevations and Pollution Climates	Switzerland	O3	O3	O3	OTC	0	0	45 - 120 µg/m3	42.044	Other herbivore	cell-feeder	Hemiptera		Cinara pilicornis	Spruce shoot aphid	adult		specialist	reproduction	Nymphs/female	(n+1)	Pinales	Pinaceae	Norway spruce (Picea abies Karst)		sapling	perennial	gymnosperm	Day 12	Holopainen1994_a7	Holopainen1994_a3	Figure 2	29	29	0.98	0.79	0.00668503	0.00891338	0.036	0.048	none
AM	Duque2019	a342	Duque	2019	Scientific Reports	Plant-mediated effects of ozone on herbivores depend on exposure duration and temperature	Germany	O3	O3	O3	lab	0	0	200ppb	200	Significant pest	chewer	Lepidoptera	Pieridae	Pieris brassicae	Large cabbage white butterfly		yes	specialist	reproduction	Number of eggs		Brassicales	Brassicaceae	Sinapis arvensis	wild mustard		annual	dicot	1 day exposure	Duque2019_a1	Duque2019_a1	Figure 2A	6	6	67.53	57.14	42.2333	36.7383	103.45	89.99	CABI dmpp
AM	Duque2019	a343	Duque	2019	Scientific Reports	Plant-mediated effects of ozone on herbivores depend on exposure duration and temperature	Germany	O3	O3	O3	lab	0	0	200ppb	200	Significant pest	chewer	Lepidoptera	Pieridae	Pieris brassicae	Large cabbage white butterfly		yes	specialist	reproduction	Number of eggs		Brassicales	Brassicaceae	Sinapis arvensis	wild mustard		annual	dicot	5 day exposure	Duque2019_a2	Duque2019_a2	Figure 2A	7	7	81.82	42.21	40.9071	22.179	108.23	58.68	CABI dmpp
AM	Duque2019	a344	Duque	2019	Scientific Reports	Plant-mediated effects of ozone on herbivores depend on exposure duration and temperature	Germany	O3	O3	O3	lab	0	0	200ppb	200	Significant pest	chewer	Lepidoptera	Pieridae	Pieris brassicae	Large cabbage white butterfly		yes	specialist	reproduction	Number of hatched eggs		Brassicales	Brassicaceae	Sinapis arvensis	wild mustard		annual	dicot	1 day exposure	Duque2019_a3	Duque2019_a1	Figure 2B	6	6	47.48	41.72	18.71	24.1479	45.83	59.15	CABI dmpp
AM	Duque2019	a345	Duque	2019	Scientific Reports	Plant-mediated effects of ozone on herbivores depend on exposure duration and temperature	Germany	O3	O3	O3	lab	0	0	200ppb	200	Significant pest	chewer	Lepidoptera	Pieridae	Pieris brassicae	Large cabbage white butterfly		yes	specialist	reproduction	Number of hatched eggs		Brassicales	Brassicaceae	Sinapis arvensis	wild mustard		annual	dicot	5 day exposure	Duque2019_a4	Duque2019_a2	Figure 2B	7	7	70.5	29.5	39.2781	12.0835	103.92	31.97	CABI dmpp
AM	Cui2016	a346	Cui	2016	International Journal of Molecular Sciences	Elevated O-3 and TYLCV Infection Reduce the Suitability of Tomato as a Host for the Whitefly Bemisia tabaci	China	O3	O3	O3	OTC	37.3 ppb	37.3	72.2 ppb	72.2	Significant pest	cell-feeder	Hemiptera	Aleyrodidae	Bemisia tabaci	Silverleaf whitefly	adult	yes	generalist	reproduction	fecundity @ 1 week		Solanales	Solanaceae	Solanum esculentum	Tomato		perennial	dicot	Wild Type(WT) @ 1 week	Cui2016_a1	Cui2016_a1	Figure 5A	6	6	59.53	40.44	3.49	1.44	8.54872	3.52727	CABI dmpp and EPPO PRA
AM	Cui2016	a347	Cui	2016	International Journal of Molecular Sciences	Elevated O-3 and TYLCV Infection Reduce the Suitability of Tomato as a Host for the Whitefly Bemisia tabaci	China	O3	O3	O3	OTC	37.3 ppb	37.3	72.2 ppb	72.2	Significant pest	cell-feeder	Hemiptera	Aleyrodidae	Bemisia tabaci	Silverleaf whitefly	adult	yes	generalist	reproduction	fecundity @ 1 week		Solanales	Solanaceae	Solanum esculentum	Tomato		perennial	dicot	Transgenic (35S) @ 1 week	Cui2016_a2	Cui2016_a2	Figure 5A	6	6	59.35	37.36	3.49	0.82	8.54872	2.00858	CABI dmpp and EPPO PRA
AM	Cui2016	a348	Cui	2016	International Journal of Molecular Sciences	Elevated O-3 and TYLCV Infection Reduce the Suitability of Tomato as a Host for the Whitefly Bemisia tabaci	China	O3	O3	O3	OTC	37.3 ppb	37.3	72.2 ppb	72.2	Significant pest	cell-feeder	Hemiptera	Aleyrodidae	Bemisia tabaci	Silverleaf whitefly	adult	yes	generalist	reproduction	fecundity @ 3 week		Solanales	Solanaceae	Solanum esculentum	Tomato		perennial	dicot	Wild Type(WT) @ 3 week	Cui2016_a3	Cui2016_a1	Figure 5B	6	6	80.71	53.11	5.34	2.08	13.0803	5.09494	CABI dmpp and EPPO PRA
AM	Cui2016	a349	Cui	2016	International Journal of Molecular Sciences	Elevated O-3 and TYLCV Infection Reduce the Suitability of Tomato as a Host for the Whitefly Bemisia tabaci	China	O3	O3	O3	OTC	37.3 ppb	37.3	72.2 ppb	72.2	Significant pest	cell-feeder	Hemiptera	Aleyrodidae	Bemisia tabaci	Silverleaf whitefly	adult	yes	generalist	reproduction	fecundity @ 3 week		Solanales	Solanaceae	Solanum esculentum	Tomato		perennial	dicot	Transgenic (35S) @ 3 week	Cui2016_a4	Cui2016_a2	Figure 5B	6	6	78.64	48.37	3.56	1.78	8.72018	4.36009	CABI dmpp and EPPO PRA
AM	Cui2016	a350	Cui	2016	International Journal of Molecular Sciences	Elevated O-3 and TYLCV Infection Reduce the Suitability of Tomato as a Host for the Whitefly Bemisia tabaci	China	O3	O3	O3	OTC	37.3 ppb	37.3	72.2 ppb	72.2	Significant pest	cell-feeder	Hemiptera	Aleyrodidae	Bemisia tabaci	Silverleaf whitefly	adult	yes	generalist	abundance	total number on plant @ 4 weeks		Solanales	Solanaceae	Solanum esculentum	Tomato		perennial	dicot	Wild Type(WT) @ 4 weeks	Cui2016_a5	Cui2016_a3	Figure 5C	6	6	275.28	155.97	9.38	7.67	22.9762	18.7876	CABI dmpp and EPPO PRA
AM	Cui2016	a351	Cui	2016	International Journal of Molecular Sciences	Elevated O-3 and TYLCV Infection Reduce the Suitability of Tomato as a Host for the Whitefly Bemisia tabaci	China	O3	O3	O3	OTC	37.3 ppb	37.3	72.2 ppb	72.2	Significant pest	cell-feeder	Hemiptera	Aleyrodidae	Bemisia tabaci	Silverleaf whitefly	adult	yes	generalist	abundance	total number on plant @ 4 weeks		Solanales	Solanaceae	Solanum esculentum	Tomato		perennial	dicot	Transgenic (35S) @ 4 weeks	Cui2016_a6	Cui2016_a4	Figure 5C	6	6	242.9	109.1	6.82	4.26	16.7055	10.4348	CABI dmpp and EPPO PRA
AM	Cui2016	a352	Cui	2016	International Journal of Molecular Sciences	Elevated O-3 and TYLCV Infection Reduce the Suitability of Tomato as a Host for the Whitefly Bemisia tabaci	China	O3	O3	O3	OTC	37.3 ppb	37.3	72.2 ppb	72.2	Significant pest	cell-feeder	Hemiptera	Aleyrodidae	Bemisia tabaci	Silverleaf whitefly	adult	yes	generalist	abundance	total number on plant @ 6 weeks		Solanales	Solanaceae	Solanum esculentum	Tomato		perennial	dicot	Wild Type(WT) @ 6 weeks	Cui2016_a7	Cui2016_a3	Figure 5D	6	6	503.15	284.82	23.8	6.57	58.2979	16.0931	CABI dmpp and EPPO PRA
AM	Cui2016	a353	Cui	2016	International Journal of Molecular Sciences	Elevated O-3 and TYLCV Infection Reduce the Suitability of Tomato as a Host for the Whitefly Bemisia tabaci	China	O3	O3	O3	OTC	37.3 ppb	37.3	72.2 ppb	72.2	Significant pest	cell-feeder	Hemiptera	Aleyrodidae	Bemisia tabaci	Silverleaf whitefly	adult	yes	generalist	abundance	total number on plant @ 6 weeks		Solanales	Solanaceae	Solanum esculentum	Tomato		perennial	dicot	Transgenic (35S) @ 6 weeks	Cui2016_a8	Cui2016_a4	Figure 5D	6	6	419.43	257.73	11.49	5.75	28.1446	14.0846	CABI dmpp and EPPO PRA
AM	Whittaker1989	a354	Whittaker	1989	Environmental Pollution	Responses to ozone of insects feeding on a crop and a weed species	UK	O3	O3	O3	lab	3.7	3.7	70ppb	70	Other herbivore	chewer	Coleoptera	Chrysomelidae	Gastrophysa viridula	Green dock beetle	adult	yes	specialist	reproduction	oviposition (number of eggs)		Caryophyllales	Polygonaceae	Rumex obtusifolius	Bitter dock	mature	perennial	monocot		Whittaker1989_a1	Whittaker1989_a1	Table 4	10	10	37.4	41.3	2.01	1.3	6.35618	4.11096	none
AM	Whittaker1989	a355	Whittaker	1989	Environmental Pollution	Responses to ozone of insects feeding on a crop and a weed species	UK	O3	O3	O3	lab	3.7	3.7	70ppb	70	Other herbivore	chewer	Coleoptera	Chrysomelidae	Gastrophysa viridula	Green dock beetle	adult	yes	specialist	feeding efficiency	accumulated leaf consumption	mm2	Caryophyllales	Polygonaceae	Rumex obtusifolius	Bitter dock	mature	perennial	monocot		Whittaker1989_a2	Whittaker1989_a2	Table 4	10	10	2147	313	1730	195	5470.74	616.644	none
AM	Leonard2019a	a359	Leonard	2019	Ecotoxicology	Acute exposure to urban air pollution impairs olfactory learning and memory in honeybees	Australia	PM	PM	PM	lab	0.03 mg/m3	30	2.49 mg/m3	2490	Beneficial	nectar/pollen-feeder	Hymenoptera	Apidae	Apis mellifera	Honey bee	adult	yes	generalist	searching efficiency	PER		Lamiales	Lamiaceae	Lavandula angustifolia	Lavender		perennial	monocot		Leonard2019a_a1	Leonard2019a_a1	Figure 1	3	3	0.711	0.311	0.13	0.116	0.225167	0.200918
AM	Leonard2019a	a360	Leonard	2019	Ecotoxicology	Acute exposure to urban air pollution impairs olfactory learning and memory in honeybees	Australia	PM	PM	PM	lab	0.03 mg/m3	30	4.52 mg/m3	4520	Beneficial	nectar/pollen-feeder	Hymenoptera	Apidae	Apis mellifera	Honey bee	adult	yes	generalist	searching efficiency	PER		Lamiales	Lamiaceae	Lavandula angustifolia	Lavender		perennial	monocot		Leonard2019a_a1	Leonard2019a_a2	Figure 1	3	3	0.711	0.235	0.13	0.132	0.225167	0.228631
AM	Leonard2019a	a361	Leonard	2019	Ecotoxicology	Acute exposure to urban air pollution impairs olfactory learning and memory in honeybees	Australia	PM	PM	PM	lab	0.03 mg/m3	30	10.34 mg/m3	10340	Beneficial	nectar/pollen-feeder	Hymenoptera	Apidae	Apis mellifera	Honey bee	adult	yes	generalist	searching efficiency	PER		Lamiales	Lamiaceae	Lavandula angustifolia	Lavender		perennial	monocot		Leonard2019a_a1	Leonard2019a_a3	Figure 1	3	3	0.711	0.281	0.13	0.102	0.225167	0.176669
AM	Mondor2004a	a362	Mondor	2004	Ecology Letters	Transgenerational phenotypic plasticity under future atmospheric conditions	USA	O3	O3	O3	FAE	38	38	51nL/L	51	Other herbivore	cell-feeder	Hemiptera	Aphididae	Uroleucon nigrotuberculatum	Red goldenrod aphid	adult			reproduction	winged morphs proportion	number	Asterales	Asteraceae	Solidago canadensis	Canada goldenrod		perennial	dicot	Under no cue	Mondor2004a_a1	Mondor2004a_a1	Figure 2	3	3	0.252	0.428	0.109	0.117	0.188794	0.20265	none
AM	Mondor2004a	a364	Mondor	2004	Ecology Letters	Transgenerational phenotypic plasticity under future atmospheric conditions	USA	O3xCO2	O3interaction	O3*CO2	FAE			interaction		Other herbivore	cell-feeder	Hemiptera	Aphididae	Uroleucon nigrotuberculatum	Red goldenrod aphid	adult			reproduction	winged morphs proportion	number	Asterales	Asteraceae	Solidago canadensis	Canada goldenrod		perennial	dicot	Under no cue	Mondor2004a_a1	Mondor2004a_a2	Figure 2	3	3	0.252	0.197	0.109	0.138	0.188794	0.239023	none
AM	Mondor2004a	a365	Mondor	2004	Ecology Letters	Transgenerational phenotypic plasticity under future atmospheric conditions	USA	O3	O3	O3	FAE	38	38	51nL/L	51	Other herbivore	cell-feeder	Hemiptera	Aphididae	Uroleucon nigrotuberculatum	Red goldenrod aphid	adult			reproduction	winged morphs proportion	number	Asterales	Asteraceae	Solidago canadensis	Canada goldenrod		perennial	dicot	Predator cue	Mondor2004a_a2	Mondor2004a_a3	Figure 2	3	3	0.806	0.495	0.117	0.109	0.20265	0.188794	none
AM	Mondor2004a	a367	Mondor	2004	Ecology Letters	Transgenerational phenotypic plasticity under future atmospheric conditions	USA	O3xCO2	O3interaction	O3*CO2	FAE			interaction		Other herbivore	cell-feeder	Hemiptera	Aphididae	Uroleucon nigrotuberculatum	Red goldenrod aphid	adult			reproduction	winged morphs proportion	number	Asterales	Asteraceae	Solidago canadensis	Canada goldenrod		perennial	dicot	Predator cue	Mondor2004a_a2	Mondor2004a_a4	Figure 2	3	3	0.806	0.94	0.117	0.143	0.20265	0.247683	none
AM	Mondor2004a	a368	Mondor	2004	Ecology Letters	Transgenerational phenotypic plasticity under future atmospheric conditions	USA	O3	O3	O3	FAE	38	38	51nL/L	51	Other herbivore	cell-feeder	Hemiptera	Aphididae	Uroleucon nigrotuberculatum	Red goldenrod aphid	adult			reproduction	winged morphs proportion	number	Asterales	Asteraceae	Solidago canadensis	Canada goldenrod		perennial	dicot	Predator cue	Mondor2004a_a3	Mondor2004a_a5	Figure 2	3	3	0.701	0.931	0.109	0.114	0.188794	0.197454	none
AM	Mondor2004a	a370	Mondor	2004	Ecology Letters	Transgenerational phenotypic plasticity under future atmospheric conditions	USA	O3xCO2	O3interaction	O3*CO2	FAE			interaction		Other herbivore	cell-feeder	Hemiptera	Aphididae	Uroleucon nigrotuberculatum	Red goldenrod aphid	adult			reproduction	winged morphs proportion	number	Asterales	Asteraceae	Solidago canadensis	Canada goldenrod		perennial	dicot	Predator cue	Mondor2004a_a3	Mondor2004a_a6	Figure 2	3	3	0.701	0.877	0.109	0.138	0.188794	0.239023	none
AM	Salt1995	a371	Salt	1995	Plant Cell and Environment	Populations of root?feeding aphids in the Liphook forest fumigation experiment	UK	SO2	SO2	SO2	FAE	4 nmol/mol	4	22	22	Other herbivore	cell-feeder	Hemiptera	Aphididae	Pachypappa spp	Root Aphid	adult			abundance	Mean number/sample		Pinales	Pinaceae	Picea abies	Norway Spruce		perennial	gymnosperm		Salt1995_a1	Salt1995_a1	Figure 2	10	10	50.468	23.266	14.276	13.378	45.1447	42.305	none
AM	Salt1995	a372	Salt	1995	Plant Cell and Environment	Populations of root?feeding aphids in the Liphook forest fumigation experiment	UK	O3	O3	O3	FAE	25nmol/mol	25	30	30	Other herbivore	cell-feeder	Hemiptera	Aphididae	Pachypappa spp	Root Aphid	adult			abundance	Mean number/sample		Pinales	Pinaceae	Picea abies	Norway Spruce		perennial	gymnosperm		Salt1995_a1	Salt1995_a2	Figure 2	10	10	50.468	18.382	14.276	7.587	45.1447	23.9922	none
AM	Salt1995	a373	Salt	1995	Plant Cell and Environment	Populations of root?feeding aphids in the Liphook forest fumigation experiment	UK	SO2xO3	O3interaction	O3*SO2	FAE			interaction		Other herbivore	cell-feeder	Hemiptera	Aphididae	Pachypappa spp	Root Aphid	adult			abundance	Mean number/sample		Pinales	Pinaceae	Picea abies	Norway Spruce		perennial	gymnosperm		Salt1995_a1	Salt1995_a3	Figure 2	10	10	50.468	15.332	14.276	5.191	45.1447	16.4154	none
AM	Salt1995	a374	Salt	1995	Plant Cell and Environment	Populations of root?feeding aphids in the Liphook forest fumigation experiment	UK	SO2	SO2	SO2	FAE	4 nmol/mol	4	22	22	Other herbivore	cell-feeder	Hemiptera	Aphididae	Prociphilus xylostei		adult			abundance	Mean number/sample		Pinales	Pinaceae	Picea abies	Norway Spruce		perennial	gymnosperm		Salt1995_a2	Salt1995_a4	Figure 2	10	10	16.506	3.643	9.085	1.797	28.7293	5.68261	none
AM	Salt1995	a375	Salt	1995	Plant Cell and Environment	Populations of root?feeding aphids in the Liphook forest fumigation experiment	UK	O3	O3	O3	FAE	25nmol/mol	25	30	30	Other herbivore	cell-feeder	Hemiptera	Aphididae	Prociphilus xylostei		adult			abundance	Mean number/sample		Pinales	Pinaceae	Picea abies	Norway Spruce		perennial	gymnosperm		Salt1995_a2	Salt1995_a5	Figure 2	10	10	16.506	73.071	9.085	32.545	28.7293	102.916	none
AM	Salt1995	a376	Salt	1995	Plant Cell and Environment	Populations of root?feeding aphids in the Liphook forest fumigation experiment	UK	SO2xO3	O3interaction	O3*SO2	FAE			interaction		Other herbivore	cell-feeder	Hemiptera	Aphididae	Prociphilus xylostei		adult			abundance	Mean number/sample		Pinales	Pinaceae	Picea abies	Norway Spruce		perennial	gymnosperm		Salt1995_a2	Salt1995_a6	Figure 2	10	10	16.506	0	9.085	0	28.7293	0	none
AM	Leonard2019b	a379	Leonard	2019	Oikos	Petrol exhaust pollution impairs honey bee learning and memory	Australia	NOx	NOx	NOx	lab	0	0	246ppm(CO),20.5ppb(NO), 20.93ppb(NO2)	41.2	Beneficial	nectar/pollen-feeder	Hymenoptera	Apidae	Apis mellifera	Honey bee	adult	yes	generalist	searching efficiency	Memory Recall	Linalool Recognition (%) and Polluted Linalool								1-48h post conditioning	Leonard2019b_a1	Leonard2019b_a1	Figure 2	3	3	84.75	67.425	5.466	11.311	9.46739	19.5912	none
AM	Leonard2019b	a380	Leonard	2019	Oikos	Petrol exhaust pollution impairs honey bee learning and memory	Australia	NOx	NOx	NOx	lab	0	0	246ppm(CO),20.5ppb(NO), 20.93ppb(NO2)	41.2	Beneficial	nectar/pollen-feeder	Hymenoptera	Apidae	Apis mellifera	Honey bee	adult	yes	generalist	searching efficiency	Memory Recall	Dipentene Recognition (%) and Polluted Dipentene								1-48h post conditioning	Leonard2019b_a2	Leonard2019b_a2	Figure 2	3	3	87.6	63.99	5.12	20.1	8.8681	34.8142	none
AM	Leonard2019b	a381	Leonard	2019	Oikos	Petrol exhaust pollution impairs honey bee learning and memory	Australia	NOx	NOx	NOx	lab	0	0	246ppm(CO),20.5ppb(NO), 20.93ppb(NO2)	41.2	Beneficial	nectar/pollen-feeder	Hymenoptera	Apidae	Apis mellifera	Honey bee	adult	yes	generalist	searching efficiency	Memory Recall	Myrcene Recognition (%) and Polluted Myrcene								1-48h post conditioning	Leonard2019b_a3	Leonard2019b_a3	Figure 2	3	3	88.184	56.806	3.97	12.523	6.87624	21.6905	none
AM	Leonard2019b	a382	Leonard	2019	Oikos	Petrol exhaust pollution impairs honey bee learning and memory	Australia	NOx	NOx	NOx	lab	0	0	246ppm(CO),20.5ppb(NO), 20.93ppb(NO2)	41.2	Beneficial	nectar/pollen-feeder	Hymenoptera	Apidae	Apis mellifera	Honey bee	adult	yes	generalist	searching efficiency	Memory Recall	Geranium Recognition (%) and Polluted Geranium								1-48h post conditioning	Leonard2019b_a4	Leonard2019b_a4	Figure 2	3	3	70.14	40.918	6.733	8.481	11.6619	14.6895	none
AM	Jondrup2002	a383	Jondrup	2002	Entomologia Experimentalis et Applicata	The effect of ozone fumigation and different Brassica rapa lines on the feeding behaviour of Pieris brassicae larvae	UK	O3	O3	O3	lab	0	0	75ppb	75	Significant pest	chewer	Lepidoptera	Pieridae	Pieris brassicae	Large cabbage white butterfly	larva	yes	specialist	feeding efficiency	plant material eaten	mg	Brassicales	Brassicaceae	Brassica rapa	Field mustard		biennial	dicot	wild type	Jondrup2002_a1	Jondrup2002_a1	Table 1	10	10	3632.93	4249.82	346.92	308.93	1097.06	976.922	CABI dmpp
AM	Jondrup2002	a384	Jondrup	2002	Entomologia Experimentalis et Applicata	The effect of ozone fumigation and different Brassica rapa lines on the feeding behaviour of Pieris brassicae larvae	UK	O3	O3	O3	lab	0	0	75ppb	75	Significant pest	chewer	Lepidoptera	Pieridae	Pieris brassicae	Large cabbage white butterfly	larva	yes	specialist	feeding efficiency	plant material eaten	mg	Brassicales	Brassicaceae	Brassica rapa	Field mustard		biennial	dicot	sensitive	Jondrup2002_a2	Jondrup2002_a2	Table 1	10	10	3837.49	2299.34	358.94	187.16	1135.07	591.852	CABI dmpp
AM	Jondrup2002	a385	Jondrup	2002	Entomologia Experimentalis et Applicata	The effect of ozone fumigation and different Brassica rapa lines on the feeding behaviour of Pieris brassicae larvae	UK	O3	O3	O3	lab	0	0	75ppb	75	Significant pest	chewer	Lepidoptera	Pieridae	Pieris brassicae	Large cabbage white butterfly	larva	yes	specialist	feeding efficiency	plant material eaten	mg	Brassicales	Brassicaceae	Brassica rapa	Field mustard		biennial	dicot	resistant	Jondrup2002_a3	Jondrup2002_a3	Table 1	10	10	1571.56	1542.7	72.68	43.79	229.834	138.476	CABI dmpp
AM	Jondrup2002	a386	Jondrup	2002	Entomologia Experimentalis et Applicata	The effect of ozone fumigation and different Brassica rapa lines on the feeding behaviour of Pieris brassicae larvae	UK	O3	O3	O3	lab	0	0	75ppb	75	Significant pest	chewer	Lepidoptera	Pieridae	Pieris brassicae	Large cabbage white butterfly	larva	yes	specialist	growth/development	Larval weight	mg	Brassicales	Brassicaceae	Brassica rapa	Field mustard		biennial	dicot	wild type	Jondrup2002_a4	Jondrup2002_a1	Table 1	10	10	257.95	249.18	27.31	21.9	86.3618	69.2539	CABI dmpp
AM	Jondrup2002	a387	Jondrup	2002	Entomologia Experimentalis et Applicata	The effect of ozone fumigation and different Brassica rapa lines on the feeding behaviour of Pieris brassicae larvae	UK	O3	O3	O3	lab	0	0	75ppb	75	Significant pest	chewer	Lepidoptera	Pieridae	Pieris brassicae	Large cabbage white butterfly	larva	yes	specialist	growth/development	Larval weight	mg	Brassicales	Brassicaceae	Brassica rapa	Field mustard		biennial	dicot	sensitive	Jondrup2002_a5	Jondrup2002_a2	Table 1	10	10	290.45	177.42	23.48	21.21	74.2503	67.0719	CABI dmpp
AM	Jondrup2002	a388	Jondrup	2002	Entomologia Experimentalis et Applicata	The effect of ozone fumigation and different Brassica rapa lines on the feeding behaviour of Pieris brassicae larvae	UK	O3	O3	O3	lab	0	0	75ppb	75	Significant pest	chewer	Lepidoptera	Pieridae	Pieris brassicae	Large cabbage white butterfly	larva	yes	specialist	growth/development	Larval weight	mg	Brassicales	Brassicaceae	Brassica rapa	Field mustard		biennial	dicot	resistant	Jondrup2002_a6	Jondrup2002_a3	Table 1	10	10	139.72	177.56	12.68	12.67	40.0977	40.0661	CABI dmpp
AM	Jondrup2002	a389	Jondrup	2002	Entomologia Experimentalis et Applicata	The effect of ozone fumigation and different Brassica rapa lines on the feeding behaviour of Pieris brassicae larvae	UK	O3	O3	O3	lab	0	0	75ppb	75	Significant pest	chewer	Lepidoptera	Pieridae	Pieris brassicae	Large cabbage white butterfly	larva	yes	specialist	growth/development	Final weight	mg	Brassicales	Brassicaceae	Brassica rapa	Field mustard		biennial	dicot	wild type	Jondrup2002_a7	Jondrup2002_a1	Table 1	10	10	292.25	281.19	0.52	13.73	1.64438	43.4181	CABI dmpp
AM	Jondrup2002	a390	Jondrup	2002	Entomologia Experimentalis et Applicata	The effect of ozone fumigation and different Brassica rapa lines on the feeding behaviour of Pieris brassicae larvae	UK	O3	O3	O3	lab	0	0	75ppb	75	Significant pest	chewer	Lepidoptera	Pieridae	Pieris brassicae	Large cabbage white butterfly	larva	yes	specialist	growth/development	Final weight	mg	Brassicales	Brassicaceae	Brassica rapa	Field mustard		biennial	dicot	sensitive	Jondrup2002_a8	Jondrup2002_a2	Table 1	10	10	290.45	284.24	23.48	13.51	74.2503	42.7224	CABI dmpp
AM	Jondrup2002	a391	Jondrup	2002	Entomologia Experimentalis et Applicata	The effect of ozone fumigation and different Brassica rapa lines on the feeding behaviour of Pieris brassicae larvae	UK	O3	O3	O3	lab	0	0	75ppb	75	Significant pest	chewer	Lepidoptera	Pieridae	Pieris brassicae	Large cabbage white butterfly	larva	yes	specialist	growth/development	Final weight	mg	Brassicales	Brassicaceae	Brassica rapa	Field mustard		biennial	dicot	resistant	Jondrup2002_a9	Jondrup2002_a3	Table 1	10	10	334.92	304.71	24.45	22.92	77.3177	72.4794	CABI dmpp
AM	Viskari2000a	a392	Viskari	2000	Environmental Pollution	Responses of spruce seedlings (Picea abies) to exhaust gas under laboratory conditions - I - plant-insect interactions	Finland	NOx	NOx	NOx	lab	0	0	50ppb	50	Other herbivore	cell-feeder	Hemiptera	Aphididae	Cinara pilicornis	Spruce shoot aphid	adult	yes	specialist	reproduction	cummulative number of offsprings	Number	Pinales	Pinaceae	Picea abies	Norway spruce	sapling	perennial	gymnosperm		Viskari2000a_a1	Viskari2000a_a1	Figure 4	8	8	104.7	96.2	2.43952	1.83848	6.9	5.2	none
AM	Viskari2000a	a393	Viskari	2000	Environmental Pollution	Responses of spruce seedlings (Picea abies) to exhaust gas under laboratory conditions - I - plant-insect interactions	Finland	NOx	NOx	NOx	lab	0	0	100ppb	100	Other herbivore	cell-feeder	Hemiptera	Aphididae	Cinara pilicornis	Spruce shoot aphid	adult	yes	specialist	reproduction	cummulative number of offsprings	Number	Pinales	Pinaceae	Picea abies	Norway spruce	sapling	perennial	gymnosperm		Viskari2000a_a1	Viskari2000a_a2	Figure 4	8	8	104.7	143	2.43952	4.10122	6.9	11.6	none
AM	Viskari2000a	a394	Viskari	2000	Environmental Pollution	Responses of spruce seedlings (Picea abies) to exhaust gas under laboratory conditions - I - plant-insect interactions	Finland	NOx	NOx	NOx	lab	0	0	200ppb	200	Other herbivore	cell-feeder	Hemiptera	Aphididae	Cinara pilicornis	Spruce shoot aphid	adult	yes	specialist	reproduction	cummulative number of offsprings	Number	Pinales	Pinaceae	Picea abies	Norway spruce	sapling	perennial	gymnosperm		Viskari2000a_a1	Viskari2000a_a3	Figure 4	8	8	104.7	153	2.43952	4.278	6.9	12.1	none
AM	Mofikoya2018	a395	Mofikoya	2018	Environmental Pollution	Ozone disrupts adsorption of Rhododendron tomentosum volatiles to neighbouring plant surfaces, but does not disturb herbivore repellency	Finland	O3	O3	O3	lab	0	0	100ppb	100	Significant pest	chewer	Lepidoptera	Plutellidae	Plutella xylostella	Diamondback moth		yes	specialist	reproduction	oviposition rate		Brassicales	Brassicaceae	Brassica oleracea	Cabbage		biennial	dicot	Exposed to repellent VOC	Mofikoya2018_a1	Mofikoya2018_a1	Figure 2	5	5	19.03	9.826	2.861	1.617	6.39739	3.61572	CABI dmpp
AM	Mofikoya2018	a396	Mofikoya	2018	Environmental Pollution	Ozone disrupts adsorption of Rhododendron tomentosum volatiles to neighbouring plant surfaces, but does not disturb herbivore repellency	Finland	O3	O3	O3	lab	0	0	100ppb	100	Significant pest	chewer	Lepidoptera	Plutellidae	Plutella xylostella	Diamondback moth		yes	specialist	reproduction	oviposition rate		Brassicales	Brassicaceae	Brassica oleracea	Cabbage		biennial	dicot	Exposed to repellent VOC + O3	Mofikoya2018_a1	Mofikoya2018_a2	Figure 2	5	5	19.03	7.836	2.861	1.244	6.39739	2.78167	CABI dmpp
AM	Agrell2005	a397	Agrell	2005	Global Change Biology	CO2 and O-3 effects on host plant preferences of the forest tent caterpillar (Malacosoma disstria)	USA	O3	O3	O3	FAE	35 - 60nL/L	47.5	1.5*ambient	71.25	Significant pest	chewer	Lepidoptera	Lasiocampidae	Malacosoma disstria	Forest tent caterpillar	larva	yes	generalist	feeding efficiency	Feeding preference	% total dry mass consumed	Fagales	Betulaceae	Betula papyrifera	Paper birch		perennial	dicot	Preference in comparison to Aspen (Birch consumed)	Agrell2005_a1	Agrell2005_a1	Figure 1	3	3	59.84	89.77	14.39	7.57	24.9242	13.1116	CABI dmpp and EPPO PRA
AM	Agrell2005	a398	Agrell	2005	Global Change Biology	CO2 and O-3 effects on host plant preferences of the forest tent caterpillar (Malacosoma disstria)	USA	O3xCO2	O3interaction	O3*CO2	FAE	ambient		interaction		Significant pest	chewer	Lepidoptera	Lasiocampidae	Malacosoma disstria	Forest tent caterpillar	larva	yes	generalist	feeding efficiency	Feeding preference	% total dry mass consumed	Fagales	Betulaceae	Betula papyrifera	Paper birch		perennial	dicot	Preference in comparison to Birch (Aspen Consumed)	Agrell2005_a1	Agrell2005_a2	Figure 1	3	3	59.84	67.05	14.39	7.57	24.9242	13.1116	CABI dmpp and EPPO PRA
AM	Agrell2005	a399	Agrell	2005	Global Change Biology	CO2 and O-3 effects on host plant preferences of the forest tent caterpillar (Malacosoma disstria)	USA	O3	O3	O3	FAE	35 - 60nL/L	47.5	1.5*ambient	71.25	Significant pest	chewer	Lepidoptera	Lasiocampidae	Malacosoma disstria	Forest tent caterpillar	larva	yes	generalist	feeding efficiency	Feeding preference	% total dry mass consumed	Malpighiales	Salicaceae	Populus tremuloides	Quaking aspen		perennial	dicot	Preference in comparison to Aspen	Agrell2005_a2	Agrell2005_a3	Figure 1	3	3	40.53	10.23	14.39	7.57	24.9242	13.1116	CABI dmpp and EPPO PRA
AM	Agrell2005	a400	Agrell	2005	Global Change Biology	CO2 and O-3 effects on host plant preferences of the forest tent caterpillar (Malacosoma disstria)	USA	O3xCO2	O3interaction	O3*CO2	FAE	ambient		interaction		Significant pest	chewer	Lepidoptera	Lasiocampidae	Malacosoma disstria	Forest tent caterpillar	larva	yes	generalist	feeding efficiency	Feeding preference	% total dry mass consumed	Malpighiales	Salicaceae	Populus tremuloides	Quaking aspen		perennial	dicot	Preference in comparison to Aspen	Agrell2005_a2	Agrell2005_a4	Figure 1	3	3	40.53	32.95	14.39	7.57	24.9242	13.1116	CABI dmpp and EPPO PRA
AM	Agrell2005	a401	Agrell	2005	Global Change Biology	CO2 and O-3 effects on host plant preferences of the forest tent caterpillar (Malacosoma disstria)	USA	O3	O3	O3	FAE	35 - 60nL/L	47.5	1.5*ambient	71.25	Significant pest	chewer	Lepidoptera	Lasiocampidae	Malacosoma disstria	Forest tent caterpillar	larva	yes	generalist	feeding efficiency	Feeding preference	% total dry mass consumed	Malpighiales	Salicaceae	Populus tremuloides	Quaking aspen		perennial	dicot	Preference between 2 Aspen genotypes (216* & 259)	Agrell2005_a3	Agrell2005_a5	Figure 2	3	3	58.51	80.85	4.26	12.77	7.37854	22.1183	CABI dmpp and EPPO PRA
AM	Agrell2005	a402	Agrell	2005	Global Change Biology	CO2 and O-3 effects on host plant preferences of the forest tent caterpillar (Malacosoma disstria)	USA	O3xCO2	O3interaction	O3*CO2	FAE	ambient		interaction		Significant pest	chewer	Lepidoptera	Lasiocampidae	Malacosoma disstria	Forest tent caterpillar	larva	yes	generalist	feeding efficiency	Feeding preference	% total dry mass consumed	Malpighiales	Salicaceae	Populus tremuloides	Quaking aspen		perennial	dicot	Preference between 2 Aspen genotypes (216* & 259)	Agrell2005_a3	Agrell2005_a6	Figure 2	3	3	58.51	84.04	4.26	12.41	7.37854	21.4948	CABI dmpp and EPPO PRA
AM	Agrell2005	a403	Agrell	2005	Global Change Biology	CO2 and O-3 effects on host plant preferences of the forest tent caterpillar (Malacosoma disstria)	USA	O3	O3	O3	FAE	35 - 60nL/L	47.5	1.5*ambient	71.25	Significant pest	chewer	Lepidoptera	Lasiocampidae	Malacosoma disstria	Forest tent caterpillar	larva	yes	generalist	feeding efficiency	Feeding preference	% total dry mass consumed	Malpighiales	Salicaceae	Populus tremuloides	Quaking aspen		perennial	dicot	Preference between 2 Aspen genotypes (216 & 259*)	Agrell2005_a4	Agrell2005_a7	Figure 2	3	3	40.78	18.44	4.61	12.41	7.98475	21.4948	CABI dmpp and EPPO PRA
AM	Agrell2005	a404	Agrell	2005	Global Change Biology	CO2 and O-3 effects on host plant preferences of the forest tent caterpillar (Malacosoma disstria)	USA	O3xCO2	O3interaction	O3*CO2	FAE	ambient		interaction		Significant pest	chewer	Lepidoptera	Lasiocampidae	Malacosoma disstria	Forest tent caterpillar	larva	yes	generalist	feeding efficiency	Feeding preference	% total dry mass consumed	Malpighiales	Salicaceae	Populus tremuloides	Quaking aspen		perennial	dicot	Preference between 2 Aspen genotypes (216 & 259*)	Agrell2005_a4	Agrell2005_a8	Figure 2	3	3	40.78	15.6	4.61	11.7	7.98475	20.265	CABI dmpp and EPPO PRA
AM	Agrell2005	a405	Agrell	2005	Global Change Biology	CO2 and O-3 effects on host plant preferences of the forest tent caterpillar (Malacosoma disstria)	USA	O3	O3	O3	FAE	35 - 60nL/L	47.5	1.5*ambient	71.25	Significant pest	chewer	Lepidoptera	Lasiocampidae	Malacosoma disstria	Forest tent caterpillar	larva	yes	generalist	feeding efficiency	relative consumption rate (mg x mg-1 x day-1	mg x mg-1 x day-1	Fagales	Betulaceae	Betula papyrifera	Paper birch		perennial	dicot	Birch and Aspen Available	Agrell2005_a5	Agrell2005_a9	Figure 3	3	3	0.301	0.289	0.009	0.028	0.0155885	0.0484974	CABI dmpp and EPPO PRA
AM	Agrell2005	a406	Agrell	2005	Global Change Biology	CO2 and O-3 effects on host plant preferences of the forest tent caterpillar (Malacosoma disstria)	USA	O3xCO2	O3interaction	O3*CO2	FAE	ambient		interaction		Significant pest	chewer	Lepidoptera	Lasiocampidae	Malacosoma disstria	Forest tent caterpillar	larva	yes	generalist	feeding efficiency	relative consumption rate (mg x mg-1 x day-1	mg x mg-1 x day-1	Fagales	Betulaceae	Betula papyrifera	Paper birch		perennial	dicot	Birch and Aspen Available	Agrell2005_a5	Agrell2005_a10	Figure 3	3	3	0.301	0.28	0.009	0.012	0.0155885	0.0207846	CABI dmpp and EPPO PRA
AM	Agrell2005	a407	Agrell	2005	Global Change Biology	CO2 and O-3 effects on host plant preferences of the forest tent caterpillar (Malacosoma disstria)	USA	O3	O3	O3	FAE	35 - 60nL/L	47.5	1.5*ambient	71.25	Significant pest	chewer	Lepidoptera	Lasiocampidae	Malacosoma disstria	Forest tent caterpillar	larva	yes	generalist	feeding efficiency	relative consumption rate (mg x mg-1 x day-1	mg x mg-1 x day-1	Malpighiales	Salicaceae	Populus tremuloides	Quaking aspen		perennial	dicot	Aspen only available	Agrell2005_a6	Agrell2005_a11	Figure 3	3	3	0.292	0.344	0.06	0.05	0.103923	0.0866025	CABI dmpp and EPPO PRA
AM	Agrell2005	a408	Agrell	2005	Global Change Biology	CO2 and O-3 effects on host plant preferences of the forest tent caterpillar (Malacosoma disstria)	USA	O3xCO2	O3interaction	O3*CO2	FAE	ambient		interaction		Significant pest	chewer	Lepidoptera	Lasiocampidae	Malacosoma disstria	Forest tent caterpillar	larva	yes	generalist	feeding efficiency	relative consumption rate (mg x mg-1 x day-1	mg x mg-1 x day-1	Malpighiales	Salicaceae	Populus tremuloides	Quaking aspen		perennial	dicot	Aspen only available	Agrell2005_a6	Agrell2005_a12	Figure 3	3	3	0.292	0.396	0.06	0.066	0.103923	0.114315	CABI dmpp and EPPO PRA
AM	Agrell2005	a409	Agrell	2005	Global Change Biology	CO2 and O-3 effects on host plant preferences of the forest tent caterpillar (Malacosoma disstria)	USA	O3	O3	O3	FAE	35 - 60nL/L	47.5	1.5*ambient	71.25	Significant pest	chewer	Lepidoptera	Lasiocampidae	Malacosoma disstria	Forest tent caterpillar	larva	yes	generalist	feeding efficiency	relative preference	% consumed	Fagales	Betulaceae	Betula papyrifera	Paper birch		perennial	dicot	Preference between control vs CO2 treated	Agrell2005_a7	Agrell2005_a13	Figure 4	3	3	54.93	45.68	5.56	5.56	9.6302	9.6302	CABI dmpp and EPPO PRA
AM	Agrell2005	a410	Agrell	2005	Global Change Biology	CO2 and O-3 effects on host plant preferences of the forest tent caterpillar (Malacosoma disstria)	USA	O3	O3	O3	FAE	35 - 60nL/L	47.5	1.5*ambient	71.25	Significant pest	chewer	Lepidoptera	Lasiocampidae	Malacosoma disstria	Forest tent caterpillar	larva	yes	generalist	feeding efficiency	relative preference	% consumed	Malpighiales	Salicaceae	Populus tremuloides	Quaking aspen		perennial	dicot	Aspen 216	Agrell2005_a8	Agrell2005_a14	Figure 4	3	3	74.07	29.63	7.41	8.02	12.8345	13.891	CABI dmpp and EPPO PRA
AM	Agrell2005	a411	Agrell	2005	Global Change Biology	CO2 and O-3 effects on host plant preferences of the forest tent caterpillar (Malacosoma disstria)	USA	O3	O3	O3	FAE	35 - 60nL/L	47.5	1.5*ambient	71.25	Significant pest	chewer	Lepidoptera	Lasiocampidae	Malacosoma disstria	Forest tent caterpillar	larva	yes	generalist	feeding efficiency	relative preference	% consumed	Malpighiales	Salicaceae	Populus tremuloides	Quaking aspen		perennial	dicot	Aspen 259	Agrell2005_a9	Agrell2005_a15	Figure 4	3	3	67.28	32.71	4.32	4.43	7.48246	7.67299	CABI dmpp and EPPO PRA
AM	Mondor2004b	a412	Mondor	2004	Global Change Biology	Divergent pheromone-mediated insect behaviour under global atmospheric change	USA	O3	O3	O3	FAE	38 nL/L	38	51 nL/L	51	Other herbivore	cell-feeder	Hemiptera	Aphididae	Chaitophorus stevensis	Speckled poplar aphid	multiple	no	specialist	survival	proportion dispersal response to alarm pheromone	+1 SE	Malpighiales	Salicaceae	Populus tremuloides	Quaking aspen		perennial	dicot	First and Second Instar	Mondor2004b_a1	Mondor2004b_a1	Figure 1	5	5	0.691	0.874	0.117	0.117	0.26162	0.26162	none
AM	Mondor2004b	a413	Mondor	2004	Global Change Biology	Divergent pheromone-mediated insect behaviour under global atmospheric change	USA	O3xCO2	O3interaction	O3*CO2	FAE	ambient		interaction		Other herbivore	cell-feeder	Hemiptera	Aphididae	Chaitophorus stevensis	Speckled poplar aphid	multiple	no	specialist	survival	proportion dispersal response to alarm pheromone	+1 SE	Malpighiales	Salicaceae	Populus tremuloides	Quaking aspen		perennial	dicot	First and Second Instar	Mondor2004b_a1	Mondor2004b_a2	Figure 1	5	5	0.691	0.633	0.117	0.117	0.26162	0.26162	none
AM	Mondor2004b	a414	Mondor	2004	Global Change Biology	Divergent pheromone-mediated insect behaviour under global atmospheric change	USA	O3	O3	O3	FAE	38 nL/L	38	51 nL/L	51	Other herbivore	cell-feeder	Hemiptera	Aphididae	Chaitophorus stevensis	Speckled poplar aphid	multiple	no	specialist	survival	proportion dispersal response to alarm pheromone	+1 SE	Malpighiales	Salicaceae	Populus tremuloides	Quaking aspen		perennial	dicot	Third and Fourth Instar	Mondor2004b_a2	Mondor2004b_a3	Figure 1	5	5	0.831	0.94	0.121	0.124	0.270564	0.277272	none
AM	Mondor2004b	a415	Mondor	2004	Global Change Biology	Divergent pheromone-mediated insect behaviour under global atmospheric change	USA	O3xCO2	O3interaction	O3*CO2	FAE	ambient		interaction		Other herbivore	cell-feeder	Hemiptera	Aphididae	Chaitophorus stevensis	Speckled poplar aphid	multiple	no	specialist	survival	proportion dispersal response to alarm pheromone	+1 SE	Malpighiales	Salicaceae	Populus tremuloides	Quaking aspen		perennial	dicot	Third and Fourth Instar	Mondor2004b_a2	Mondor2004b_a4	Figure 1	5	5	0.831	0.75	0.121	0.118	0.270564	0.263856	none
AM	Mondor2004b	a416	Mondor	2004	Global Change Biology	Divergent pheromone-mediated insect behaviour under global atmospheric change	USA	O3	O3	O3	FAE	38 nL/L	38	51 nL/L	51	Other herbivore	cell-feeder	Hemiptera	Aphididae	Chaitophorus stevensis	Speckled poplar aphid	multiple	no	specialist	survival	proportion dispersal response to alarm pheromone	+1 SE	Malpighiales	Salicaceae	Populus tremuloides	Quaking aspen		perennial	dicot	adult	Mondor2004b_a3	Mondor2004b_a5	Figure 1	5	5	0.586	1.01	0.115	0	0.257148	0	none
AM	Mondor2004b	a417	Mondor	2004	Global Change Biology	Divergent pheromone-mediated insect behaviour under global atmospheric change	USA	O3xCO2	O3interaction	O3*CO2	FAE	ambient		interaction		Other herbivore	cell-feeder	Hemiptera	Aphididae	Chaitophorus stevensis	Speckled poplar aphid	multiple	no	specialist	survival	proportion dispersal response to alarm pheromone from leaf	+1 SE	Malpighiales	Salicaceae	Populus tremuloides	Quaking aspen		perennial	dicot	adult	Mondor2004b_a3	Mondor2004b_a6	Figure 1	5	5	0.586	0.949	0.115	0.112	0.257148	0.25044	none
AM	Mondor2004b	a418	Mondor	2004	Global Change Biology	Divergent pheromone-mediated insect behaviour under global atmospheric change	USA	O3	O3	O3	FAE	38 nL/L	38	51 nL/L	51	Other herbivore	cell-feeder	Hemiptera	Aphididae	Chaitophorus stevensis	Speckled poplar aphid	multiple	no	specialist	survival	proportion dispersal response to alarm pheromone	+1 SE	Malpighiales	Salicaceae	Populus tremuloides	Quaking aspen		perennial	dicot	First and Second Instar	Mondor2004b_a4	Mondor2004b_a1	Figure 2	5	5	0.218	0.4	0.125	0.118	0.279508	0.263856	none
AM	Mondor2004b	a419	Mondor	2004	Global Change Biology	Divergent pheromone-mediated insect behaviour under global atmospheric change	USA	O3xCO2	O3interaction	O3*CO2	FAE	ambient		interaction		Other herbivore	cell-feeder	Hemiptera	Aphididae	Chaitophorus stevensis	Speckled poplar aphid	multiple	no	specialist	survival	proportion dispersal response to alarm pheromone	+1 SE	Malpighiales	Salicaceae	Populus tremuloides	Quaking aspen		perennial	dicot	First and Second Instar	Mondor2004b_a4	Mondor2004b_a2	Figure 2	5	5	0.218	0.2	0.125	0.121	0.279508	0.270564	none
AM	Mondor2004b	a420	Mondor	2004	Global Change Biology	Divergent pheromone-mediated insect behaviour under global atmospheric change	USA	O3	O3	O3	FAE	38 nL/L	38	51 nL/L	51	Other herbivore	cell-feeder	Hemiptera	Aphididae	Chaitophorus stevensis	Speckled poplar aphid	multiple	no	specialist	survival	proportion dispersal response to alarm pheromone	+1 SE	Malpighiales	Salicaceae	Populus tremuloides	Quaking aspen		perennial	dicot	Third and Fourth Instar	Mondor2004b_a5	Mondor2004b_a3	Figure 2	5	5	0.464	0.386	0.118	0.114	0.263856	0.254912	none
AM	Mondor2004b	a421	Mondor	2004	Global Change Biology	Divergent pheromone-mediated insect behaviour under global atmospheric change	USA	O3xCO2	O3interaction	O3*CO2	FAE	ambient		interaction		Other herbivore	cell-feeder	Hemiptera	Aphididae	Chaitophorus stevensis	Speckled poplar aphid	multiple	no	specialist	survival	proportion dispersal response to alarm pheromone	+1 SE	Malpighiales	Salicaceae	Populus tremuloides	Quaking aspen		perennial	dicot	Third and Fourth Instar	Mondor2004b_a5	Mondor2004b_a4	Figure 2	5	5	0.464	0.254	0.118	0.118	0.263856	0.263856	none
AM	Mondor2004b	a422	Mondor	2004	Global Change Biology	Divergent pheromone-mediated insect behaviour under global atmospheric change	USA	O3	O3	O3	FAE	38 nL/L	38	51 nL/L	51	Other herbivore	cell-feeder	Hemiptera	Aphididae	Chaitophorus stevensis	Speckled poplar aphid	multiple	no	specialist	survival	proportion dispersal response to alarm pheromone	+1 SE	Malpighiales	Salicaceae	Populus tremuloides	Quaking aspen		perennial	dicot	adult	Mondor2004b_a6	Mondor2004b_a5	Figure 2	5	5	0.254	1	0.118	0	0.263856	0	none
AM	Mondor2004b	a423	Mondor	2004	Global Change Biology	Divergent pheromone-mediated insect behaviour under global atmospheric change	USA	O3xCO2	O3interaction	O3*CO2	FAE	ambient		interaction		Other herbivore	cell-feeder	Hemiptera	Aphididae	Chaitophorus stevensis	Speckled poplar aphid	multiple	no	specialist	survival	proportion dispersal response to alarm pheromone	+1 SE	Malpighiales	Salicaceae	Populus tremuloides	Quaking aspen		perennial	dicot	adult	Mondor2004b_a6	Mondor2004b_a6	Figure 2	5	5	0.254	0.668	0.118	0.121	0.263856	0.270564	none
AM	Dohmen1984	a424	Dohmen	1984	Nature	Air pollution increases Aphis fabae pest potential	UK	SO2	SO2	SO2	lab	0	0	400?g/m3	212.715	Significant pest	cell-feeder	Hemiptera	Aphididae	Aphis fabae	Black bean aphid	multiple	no	generalist	growth/development	Mrgr	?g/?g/day	Fabales	Fabaceae	Vicia faba	Faba bean		annual	dicot	plant	Dohmen1984_a1	Dohmen1984_a1	Table 1	5	5	0.507	0.54	0.0304851	0.0290093	0.0681667	0.0648667	CABI dmpp and EPPO PRA
AM	Dohmen1984	a425	Dohmen	1984	Nature	Air pollution increases Aphis fabae pest potential	UK	NO2	NOx	NOx	lab	0	0	400?g/m3	212.715	Significant pest	cell-feeder	Hemiptera	Aphididae	Aphis fabae	Black bean aphid	multiple	no	generalist	growth/development	Mrgr	?g/?g/day	Fabales	Fabaceae	Vicia faba	Faba bean		annual	dicot	plant	Dohmen1984_a2	Dohmen1984_a2	Table 1	4	4	0.53	0.575	0.0333375	0.030725	0.066675	0.06145	CABI dmpp and EPPO PRA
AM	Dohmen1984	a426	Dohmen	1984	Nature	Air pollution increases Aphis fabae pest potential	UK	SO2	SO2	SO2	lab	0	0	400?g/m3	212.715	Significant pest	cell-feeder	Hemiptera	Aphididae	Aphis fabae	Black bean aphid	multiple	no	generalist	growth/development	Mrgr	?g/?g/day								artificial diet	Dohmen1984_a3	Dohmen1984_a3	Table 1	2	2	0.394	0.395	0.0482011	0.0458677	0.0681667	0.0648667	CABI dmpp and EPPO PRA
AM	Dohmen1984	a427	Dohmen	1984	Nature	Air pollution increases Aphis fabae pest potential	UK	NO2	NOx	NOx	lab	0	0	400?g/m3	212.715	Significant pest	cell-feeder	Hemiptera	Aphididae	Aphis fabae	Black bean aphid	multiple	no	generalist	growth/development	Mrgr	?g/?g/day								artificial diet	Dohmen1984_a4	Dohmen1984_a4	Table 1	1	1	0.37	0.369	0.066675	0.06145	0.066675	0.06145	CABI dmpp and EPPO PRA
AM	Thimmegowda2020	a428	Thimmegowda	2020	PNAS	A field-based quantitative analysis of sublethal effects of air pollution on pollinators	India	PM	PM	PM	field	28.32?g/m3	28.32	33.73?g/m3	33.73	Beneficial	nectar/pollen-feeder	Hymenoptera	Apidae	Apis dorsata	Giant honey bee	multiple	yes	generalist	abundance	Average number observed/day										Thimmegowda2020_a1	Thimmegowda2020_a1	Figure 1D	20	20	4.52	2.93	0.86	0.45	3.84604	2.01246	none
AM	Thimmegowda2020	a429	Thimmegowda	2020	PNAS	A field-based quantitative analysis of sublethal effects of air pollution on pollinators	India	PM	PM	PM	field	28.32?g/m3	28.32	45.95?g/m3	45.95	Beneficial	nectar/pollen-feeder	Hymenoptera	Apidae	Apis dorsata	Giant honey bee	multiple	yes	generalist	abundance	Average number observed/day										Thimmegowda2020_a1	Thimmegowda2020_a2	Figure 1D	20	20	4.52	2.54	0.86	0.26	3.84604	1.16276	none
AM	Thimmegowda2020	a429	Thimmegowda	2020	PNAS	A field-based quantitative analysis of sublethal effects of air pollution on pollinators	India	PM	PM	PM	field	28.32?g/m3	28.32	98.59?g/m3	98.59	Beneficial	nectar/pollen-feeder	Hymenoptera	Apidae	Apis dorsata	Giant honey bee	multiple	yes	generalist	abundance	Average number observed/day										Thimmegowda2020_a1	Thimmegowda2020_a3	Figure 1D	20	20	4.52	1.56	0.86	0.38	2.01246	1.69941	none
AM	Cho2021	a430	Cho	2021	Ecology and Evolution	Foraging trip duration of honeybee increases during a poor air quality episode and the increase persists thereafter	China	PM	PM	PM	field	48?g/m3	48	573?g/m3	573	Beneficial	nectar/pollen-feeder	Hymenoptera	Apidae	Apis mellifera	Honey bee	multiple	yes	generalist	searching efficiency	foraging duration	min(time)									Cho2021_a1	Cho2021_a1	Figure 1	12	12	36.77	80.65	7.75093	3.90866	26.85	13.54	none
AM	Sterzynska2018	a431	Sterzynska	2018	ECOLOGICAL INDICATORS	Urban springtail species richness decreases with increasing air pollution	Poland	PM	PM	PM	field	13.2?g/m3	13.2	17.2?g/m3	17.2	Beneficial	multiple	Collembola			Springtails		no	generalist	diversity	species richness										Sterzynska2018_a1	Sterzynska2018_a1	Figure 2a	11	12	19.8	12	0.49	0.53	1.62515	1.83597
AM	Sterzynska2018	a432	Sterzynska	2018	ECOLOGICAL INDICATORS	Urban springtail species richness decreases with increasing air pollution	Poland	PM	PM	PM	field	13.2?g/m3	13.2	32.4?g/m3	32.4	Beneficial	multiple	Collembola			Springtails		no	generalist	diversity	species richness										Sterzynska2018_a1	Sterzynska2018_a2	Figure 2a	11	27	19.8	11.8	0.49	0.8	1.62515	4.15692
AM	Sterzynska2018	a433	Sterzynska	2018	ECOLOGICAL INDICATORS	Urban springtail species richness decreases with increasing air pollution	Poland	PM	PM	PM	field	13.2?g/m3	13.2	17.2?g/m3	17.2	Beneficial	multiple	Collembola			Springtails		no	generalist	abundance	abundance										Sterzynska2018_a2	Sterzynska2018_a1	Figure 2d	11	12	787	661	125.3	140.2	415.573	485.667
AM	Sterzynska2018	a434	Sterzynska	2018	ECOLOGICAL INDICATORS	Urban springtail species richness decreases with increasing air pollution	Poland	PM	PM	PM	field	13.2?g/m3	13.2	32.4?g/m3	32.4	Beneficial	multiple	Collembola			Springtails		no	generalist	abundance	abundance										Sterzynska2018_a2	Sterzynska2018_a2	Figure 2d	11	27	787	619	125.3	161.1	415.573	837.1
AM	Cook2020	a435	Cook	2020	Journal of Chemical Ecology	Pollination in the Anthropocene: a Moth Can Learn Ozone-Altered Floral Blends	Germany	O3	O3	O3	lab	0	0	115ppb	115	Significant pest	nectar/pollen-feeder	Lepidoptera	Sphingidae	Manduca sexta	Tobacco hawkmoth	adult	yes	specialist	searching efficiency	Time spent on source	seconds	Solanales	Solanaceae	Nicotiana alata	Jasmine tobacco		annual	dicot		Cook2020_a1	Cook2020_a1	Figure 1D	31	31	22.34	2.92	4.84575	0.662744	26.98	3.69	CABI dmpp and EPPO PRA
AM	Kozlov1996a	a436	Kozlov	1996	Entomologica Fennica	Abundance of day-flying Lepidoptera along an air pollution gradient in the northern boreal forest zone	Russia	SO2	SO2	SO2	field	0 - 40?g/m3	10.193	55 - 120?g/m3	31.5	Beneficial	nectar/pollen-feeder	Lepidoptera	Nymphalidae	Clossiana euphrosyne	Pearl-bordered fritillary	adult	yes	specialist	abundance	density	specimen/gradient line	multiple								Kozlov1996a_a1	Kozlov1996a_a1	Figure 1	5	4	0.145	0.208	0.019	0.079	0.0424853	0.158	none
AM	Kozlov1996a	a437	Kozlov	1996	Entomologica Fennica	Abundance of day-flying Lepidoptera along an air pollution gradient in the northern boreal forest zone	Russia	SO2	SO2	SO2	field	0 - 40?g/m3	10.193	400 - 1000?g/m3	267	Beneficial	nectar/pollen-feeder	Lepidoptera	Nymphalidae	Clossiana euphrosyne	Pearl-bordered fritillary	adult	yes	specialist	abundance	density	specimen/gradient line	multiple								Kozlov1996a_a1	Kozlov1996a_a2	Figure 1	5	4	0.145	0.019	0.019	0.0017	0.0424853	0.0034	none
AM	Kozlov1996a	a438	Kozlov	1996	Entomologica Fennica	Abundance of day-flying Lepidoptera along an air pollution gradient in the northern boreal forest zone	Russia	SO2	SO2	SO2	field	0 - 40?g/m3	10.193	55 - 120?g/m3	31.5	Beneficial	nectar/pollen-feeder	Lepidoptera	Lycaenidae	Vicciniina optilete	Cranberry blue butterfly	adult	yes	specialist	abundance	density	specimen/gradient line	multiple								Kozlov1996a_a2	Kozlov1996a_a3	Figure 2	5	4	0.142	0.151	0.021	0.066	0.0469574	0.132	none
AM	Kozlov1996a	a439	Kozlov	1996	Entomologica Fennica	Abundance of day-flying Lepidoptera along an air pollution gradient in the northern boreal forest zone	Russia	SO2	SO2	SO2	field	0 - 40?g/m3	10.193	400 - 1000?g/m3	267	Beneficial	nectar/pollen-feeder	Lepidoptera	Lycaenidae	Vicciniina optilete	Cranberry blue butterfly	adult	yes	specialist	abundance	density	specimen/gradient line	multiple								Kozlov1996a_a2	Kozlov1996a_a4	Figure 2	5	4	0.142	0.04	0.021	0.025	0.0469574	0.05	none
AM	Kozlov1996a	a440	Kozlov	1996	Entomologica Fennica	Abundance of day-flying Lepidoptera along an air pollution gradient in the northern boreal forest zone	Russia	SO2	SO2	SO2	field	0 - 40?g/m3	10.193	55 - 120?g/m3	31.5	Beneficial	nectar/pollen-feeder	Lepidoptera	Geometridae	Rheumaptera subhastata	White-banded black moth	adult	yes	specialist	abundance	density	specimen/gradient line	multiple								Kozlov1996a_a3	Kozlov1996a_a5	Figure 3	5	4	0.283	0.463	0.071	0.167	0.158761	0.334	none
AM	Kozlov1996a	a441	Kozlov	1996	Entomologica Fennica	Abundance of day-flying Lepidoptera along an air pollution gradient in the northern boreal forest zone	Russia	SO2	SO2	SO2	field	0 - 40?g/m3	10.193	400 - 1000?g/m3	267	Beneficial	nectar/pollen-feeder	Lepidoptera	Geometridae	Rheumaptera subhastata	White-banded black moth	adult	yes	specialist	abundance	density	specimen/gradient line	multiple								Kozlov1996a_a3	Kozlov1996a_a6	Figure 3	5	4	0.283	0.079	0.071	0.047	0.158761	0.094	none
AM	Kozlov1996a	a442	Kozlov	1996	Entomologica Fennica	Abundance of day-flying Lepidoptera along an air pollution gradient in the northern boreal forest zone	Russia	SO2	SO2	SO2	field	0 - 40?g/m3	10.193	55 - 120?g/m3	31.5	Beneficial	nectar/pollen-feeder	Lepidoptera	Geometridae	Ematurga atomaria	Common heath	adult	yes	specialist	abundance	density	specimen/gradient line	multiple								Kozlov1996a_a4	Kozlov1996a_a7	Figure 4	5	4	0.273	0.198	0.108	0.134	0.241495	0.268	none
AM	Kozlov1996a	a443	Kozlov	1996	Entomologica Fennica	Abundance of day-flying Lepidoptera along an air pollution gradient in the northern boreal forest zone	Russia	SO2	SO2	SO2	field	0 - 40?g/m3	10.193	400 - 1000?g/m3	267	Beneficial	nectar/pollen-feeder	Lepidoptera	Geometridae	Ematurga atomaria	Common heath	adult	yes	specialist	abundance	density	specimen/gradient line	multiple								Kozlov1996a_a4	Kozlov1996a_a8	Figure 4	5	4	0.273	0.075	0.108	0.046	0.241495	0.092	none
AM	Kozlov1996a	a444	Kozlov	1996	Entomologica Fennica	Abundance of day-flying Lepidoptera along an air pollution gradient in the northern boreal forest zone	Russia	SO2	SO2	SO2	field	0 - 40?g/m3	10.193	55 - 120?g/m3	31.5	Beneficial	nectar/pollen-feeder	Lepidoptera	Noctuidae	Sympistis heliophila		adult	yes	specialist	abundance	density	specimen/gradient line	multiple								Kozlov1996a_a5	Kozlov1996a_a9	Figure 5	5	4	0.103	0.199	0.031	0.084	0.0693181	0.168	none
AM	Kozlov1996a	a445	Kozlov	1996	Entomologica Fennica	Abundance of day-flying Lepidoptera along an air pollution gradient in the northern boreal forest zone	Russia	SO2	SO2	SO2	field	0 - 40?g/m3	10.193	400 - 1000?g/m3	267	Beneficial	nectar/pollen-feeder	Lepidoptera	Noctuidae	Sympistis heliophila		adult	yes	specialist	abundance	density	specimen/gradient line	multiple								Kozlov1996a_a5	Kozlov1996a_a10	Figure 5	5	4	0.103	0.047	0.031	0.022	0.0693181	0.044	none
AM	Ueno2016	a446	Ueno	2016	Functional Ecology	Mutualism effectiveness of a fungal endophyte in an annual grass is impaired by ozone	Argentina	O3	O3	O3	OTC	1.5ppb	1.5	120ppb	120	Significant pest	cell-feeder	Hemiptera	Aphididae	Rhopalosiphum padi	Bird cherry oat aphid	multiple	both	generalist	abundance	Population size	#/plant	Poales	Poaceae	Lolium multiforum	Italian ryegrass		perennial	monocot	With Fungal Endophyte (2010)	Ueno2016_a1	Ueno2016_a1	Figure 1a	4	4	1766.36	2733.64	294.392	651.869	588.784	1303.74	CABI dmpp
AM	Ueno2016	a447	Ueno	2016	Functional Ecology	Mutualism effectiveness of a fungal endophyte in an annual grass is impaired by ozone	Argentina	O3	O3	O3	OTC	1.5ppb	1.5	120ppb	120	Significant pest	cell-feeder	Hemiptera	Aphididae	Rhopalosiphum padi	Bird cherry oat aphid	multiple	both	generalist	abundance	Population size	#/plant	Poales	Poaceae	Lolium multiforum	Italian ryegrass		perennial	monocot	Without Fungal Endophyte (2010)	Ueno2016_a2	Ueno2016_a2	Figure 1a	4	4	4026.87	3280.37	452.103	746.495	904.206	1492.99	CABI dmpp
AM	Ueno2016	a448	Ueno	2016	Functional Ecology	Mutualism effectiveness of a fungal endophyte in an annual grass is impaired by ozone	Argentina	O3	O3	O3	OTC	1.5ppb	1.5	120ppb	120	Significant pest	cell-feeder	Hemiptera	Aphididae	Rhopalosiphum padi	Bird cherry oat aphid	multiple	both	generalist	abundance	Population size	#/plant	Poales	Poaceae	Lolium multiforum	Italian ryegrass		perennial	monocot	With Fungal Endophyte (2011)	Ueno2016_a3	Ueno2016_a3	Figure 1a	8	8	830.61	1429.91	73.59	115.64	208.144	327.079	CABI dmpp
AM	Ueno2016	a449	Ueno	2016	Functional Ecology	Mutualism effectiveness of a fungal endophyte in an annual grass is impaired by ozone	Argentina	O3	O3	O3	OTC	1.5ppb	1.5	120ppb	120	Significant pest	cell-feeder	Hemiptera	Aphididae	Rhopalosiphum padi	Bird cherry oat aphid	multiple	both	generalist	abundance	Population size	#/plant	Poales	Poaceae	Lolium multiforum	Italian ryegrass		perennial	monocot	Without Fungal Endophyte (2011)	Ueno2016_a4	Ueno2016_a4	Figure 1a	8	8	2302.57	1682.24	178.738	189.25	505.547	535.28	CABI dmpp
AM	Kozlov2003	a450	Kozlov	2003	Environmental Pollution	Density fluctuations of the leafminer Phyllonorycter strigulatella (Lepidoptera : Gracillariidae) in the impact zone of a power plant	Russia	SO2	SO2	SO2	field	> 5km from source		within 2km from source		Other herbivore	borer/miner	Lepidoptera	Gracillariidae	Phyllonorycter strigulatella	Phyllonorycter strigulatella		no	specialist	abundance	population density	mine/leaf	Fagales	Betulaceae	Alnus incana	Grey alder		perennial	dicot	Latent Density	Kozlov2003_a1	Kozlov2003_a1	Figure 4a	4	5	0.053	0.064	0.0105	0.0205718	0.021	0.046	none
AM	Kozlov2003	a451	Kozlov	2003	Environmental Pollution	Density fluctuations of the leafminer Phyllonorycter strigulatella (Lepidoptera : Gracillariidae) in the impact zone of a power plant	Russia	SO2	SO2	SO2	field	> 5km from source		within 2km from source		Other herbivore	borer/miner	Lepidoptera	Gracillariidae	Phyllonorycter strigulatella	Phyllonorycter strigulatella		no	specialist	abundance	population density	mine/leaf	Fagales	Betulaceae	Alnus incana	Grey alder		perennial	dicot	Outbreak Density	Kozlov2003_a2	Kozlov2003_a1	Figure 4b	4	5	0.218	0.945	0.009	0.183358	0.018	0.41	none
AM	Kozlov2003	a452	Kozlov	2003	Environmental Pollution	Density fluctuations of the leafminer Phyllonorycter strigulatella (Lepidoptera : Gracillariidae) in the impact zone of a power plant	Russia	SO2	SO2	SO2	field	> 5km from source		within 2km from source		Other herbivore	borer/miner	Lepidoptera	Gracillariidae	Phyllonorycter strigulatella	Phyllonorycter strigulatella		no	specialist	abundance	spatial aggregation	variance/mean ratio of mine numbers/leaf	Fagales	Betulaceae	Alnus incana	Grey alder		perennial	dicot		Kozlov2003_a3	Kozlov2003_a1	Figure 5	4	5	1.526	2.485	0.1995	0.156525	0.399	0.35	none
AM	Holton2003	a453	Holton	2003	OECOLOGIA	Foliar quality influences tree-herbivore-parasitoid interactions: effects of elevated CO2, O-3, and plant genotype	USA	O3	O3	O3	FAE	30-60 nl/L	45	50-100nl/L	75	Significant pest	chewer	Lepidoptera	Lasiocampidae	Malacosoma disstria	Forest tent caterpillar	larva	no	generalist	feeding efficiency	larval mass	mg	Malpighiales	Salicaceae	Populus tremuloides	Quaking aspen		perennial	dicot	Genotype 216 (Ozone tolerant)	Holton2003_a1	Holton2003_a1	Figure 2	3	3	53.95	86.02	7.44	6.9	12.8865	11.9512	CABI dmpp and EPPO PRA
AM	Holton2003	a455	Holton	2003	OECOLOGIA	Foliar quality influences tree-herbivore-parasitoid interactions: effects of elevated CO2, O-3, and plant genotype	USA	O3xCO2	O3interaction	O3*CO2	FAE					Significant pest	chewer	Lepidoptera	Lasiocampidae	Malacosoma disstria	Forest tent caterpillar	larva	no	generalist	feeding efficiency	larval mass	mg	Malpighiales	Salicaceae	Populus tremuloides	Quaking aspen		perennial	dicot	Genotype 216 (Ozone tolerant)	Holton2003_a1	Holton2003_a2	Figure 2	3	3	53.95	56.28	7.44	6.98	12.8865	12.0897	CABI dmpp and EPPO PRA
AM	Holton2003	a456	Holton	2003	OECOLOGIA	Foliar quality influences tree-herbivore-parasitoid interactions: effects of elevated CO2, O-3, and plant genotype	USA	O3	O3	O3	FAE	30-60 nl/L	45	50-100nl/L	75	Significant pest	chewer	Lepidoptera	Lasiocampidae	Malacosoma disstria	Forest tent caterpillar	larva	no	generalist	feeding efficiency	larval mass	mg	Malpighiales	Salicaceae	Populus tremuloides	Quaking aspen		perennial	dicot	Genotype 259 (Ozone sensitive)	Holton2003_a2	Holton2003_a3	Figure 2	3	3	76.28	89.2	7.44	6.9	12.8865	11.9512	CABI dmpp and EPPO PRA
AM	Holton2003	a458	Holton	2003	OECOLOGIA	Foliar quality influences tree-herbivore-parasitoid interactions: effects of elevated CO2, O-3, and plant genotype	USA	O3xCO2	O3interaction	O3*CO2	FAE					Significant pest	chewer	Lepidoptera	Lasiocampidae	Malacosoma disstria	Forest tent caterpillar	larva	no	generalist	feeding efficiency	larval mass	mg	Malpighiales	Salicaceae	Populus tremuloides	Quaking aspen		perennial	dicot	Genotype 259 (Ozone sensitive)	Holton2003_a2	Holton2003_a4	Figure 2	3	3	76.28	94.88	7.44	6.511	12.8865	11.2774	CABI dmpp and EPPO PRA
AM	Holton2003	a459	Holton	2003	OECOLOGIA	Foliar quality influences tree-herbivore-parasitoid interactions: effects of elevated CO2, O-3, and plant genotype	USA	O3	O3	O3	FAE	30-60 nl/L	45	50-100nl/L	75	Significant pest	chewer	Lepidoptera	Lasiocampidae	Malacosoma disstria	Forest tent caterpillar	larva	no	generalist	growth/development	larval development time	days	Malpighiales	Salicaceae	Populus tremuloides	Quaking aspen		perennial	dicot	Genotype 216 (Ozone tolerant) Female	Holton2003_a3	Holton2003_a1	Figure 3	3	3	51.75	45.19	1.15	1.2	1.99186	2.07846	CABI dmpp and EPPO PRA
AM	Holton2003	a461	Holton	2003	OECOLOGIA	Foliar quality influences tree-herbivore-parasitoid interactions: effects of elevated CO2, O-3, and plant genotype	USA	O3xCO2	O3interaction	O3*CO2	FAE					Significant pest	chewer	Lepidoptera	Lasiocampidae	Malacosoma disstria	Forest tent caterpillar	larva	no	generalist	growth/development	larval development time	days	Malpighiales	Salicaceae	Populus tremuloides	Quaking aspen		perennial	dicot	Genotype 216 (Ozone tolerant) Female	Holton2003_a3	Holton2003_a2	Figure 3	3	3	51.75	53.82	1.15	0.92	1.99186	1.59349	CABI dmpp and EPPO PRA
AM	Holton2003	a462	Holton	2003	OECOLOGIA	Foliar quality influences tree-herbivore-parasitoid interactions: effects of elevated CO2, O-3, and plant genotype	USA	O3	O3	O3	FAE	30-60 nl/L	45	50-100nl/L	75	Significant pest	chewer	Lepidoptera	Lasiocampidae	Malacosoma disstria	Forest tent caterpillar	larva	no	generalist	growth/development	larval development time	days	Malpighiales	Salicaceae	Populus tremuloides	Quaking aspen		perennial	dicot	Genotype 259 (Ozone tolerant) Female	Holton2003_a4	Holton2003_a3	Figure 3	3	3	43.51	41.87	1.15	1.02	1.99186	1.76669	CABI dmpp and EPPO PRA
AM	Holton2003	a464	Holton	2003	OECOLOGIA	Foliar quality influences tree-herbivore-parasitoid interactions: effects of elevated CO2, O-3, and plant genotype	USA	O3xCO2	O3interaction	O3*CO2	FAE					Significant pest	chewer	Lepidoptera	Lasiocampidae	Malacosoma disstria	Forest tent caterpillar	larva	no	generalist	growth/development	larval development time	days	Malpighiales	Salicaceae	Populus tremuloides	Quaking aspen		perennial	dicot	Genotype 259 (Ozone tolerant) Female	Holton2003_a4	Holton2003_a4	Figure 3	3	3	43.51	40.99	1.15	0.69	1.99186	1.19512	CABI dmpp and EPPO PRA
AM	Holton2003	a465	Holton	2003	OECOLOGIA	Foliar quality influences tree-herbivore-parasitoid interactions: effects of elevated CO2, O-3, and plant genotype	USA	O3	O3	O3	FAE	30-60 nl/L	45	50-100nl/L	75	Significant pest	chewer	Lepidoptera	Lasiocampidae	Malacosoma disstria	Forest tent caterpillar	larva	no	generalist	growth/development	larval development time	days	Malpighiales	Salicaceae	Populus tremuloides	Quaking aspen		perennial	dicot	Genotype 216 (Ozone tolerant)male	Holton2003_a5	Holton2003_a1	Figure 3	3	3	46.26	44.42	0.91	1.02	1.57617	1.76669	CABI dmpp and EPPO PRA
AM	Holton2003	a467	Holton	2003	OECOLOGIA	Foliar quality influences tree-herbivore-parasitoid interactions: effects of elevated CO2, O-3, and plant genotype	USA	O3xCO2	O3interaction	O3*CO2	FAE					Significant pest	chewer	Lepidoptera	Lasiocampidae	Malacosoma disstria	Forest tent caterpillar	larva	no	generalist	growth/development	larval development time	days	Malpighiales	Salicaceae	Populus tremuloides	Quaking aspen		perennial	dicot	Genotype 216 (Ozone tolerant) male	Holton2003_a5	Holton2003_a2	Figure 3	3	3	46.26	55.59	0.91	0.76	1.57617	1.31636	CABI dmpp and EPPO PRA
AM	Holton2003	a468	Holton	2003	OECOLOGIA	Foliar quality influences tree-herbivore-parasitoid interactions: effects of elevated CO2, O-3, and plant genotype	USA	O3	O3	O3	FAE	30-60 nl/L	45	50-100nl/L	75	Significant pest	chewer	Lepidoptera	Lasiocampidae	Malacosoma disstria	Forest tent caterpillar	larva	no	generalist	growth/development	larval development time	days	Malpighiales	Salicaceae	Populus tremuloides	Quaking aspen		perennial	dicot	Genotype 259 (Ozone tolerant) male	Holton2003_a6	Holton2003_a3	Figure 3	3	3	43.51	41.61	1.068	1.02	1.84983	1.76669	CABI dmpp and EPPO PRA
AM	Holton2003	a470	Holton	2003	OECOLOGIA	Foliar quality influences tree-herbivore-parasitoid interactions: effects of elevated CO2, O-3, and plant genotype	USA	O3xCO2	O3interaction	O3*CO2	FAE					Significant pest	chewer	Lepidoptera	Lasiocampidae	Malacosoma disstria	Forest tent caterpillar	larva	no	generalist	growth/development	larval development time	days	Malpighiales	Salicaceae	Populus tremuloides	Quaking aspen		perennial	dicot	Genotype 259 (Ozone tolerant) male	Holton2003_a6	Holton2003_a4	Figure 3	3	3	43.51	40.61	1.068	1.068	1.84983	1.84983	CABI dmpp and EPPO PRA
AM	Holton2003	a471	Holton	2003	OECOLOGIA	Foliar quality influences tree-herbivore-parasitoid interactions: effects of elevated CO2, O-3, and plant genotype	USA	O3	O3	O3	FAE	30-60 nl/L	45	50-100nl/L	75	Beneficial	parasitoid	Diptera	Tachinidae	Compsiluraa concinnata	Tachnid fly	multiple	both	generalist	survival	Larval survivorship	%	Malpighiales	Salicaceae	Populus tremuloides	Quaking aspen		perennial	dicot	Genotype 216 (Ozone tolerant)	Holton2003_a7	Holton2003_a5	Figure 4	3	3	67.25	28.07	8.803	8.27	15.2472	14.3241	none
AM	Holton2003	a473	Holton	2003	OECOLOGIA	Foliar quality influences tree-herbivore-parasitoid interactions: effects of elevated CO2, O-3, and plant genotype	USA	O3xCO2	O3interaction	O3*CO2	FAE					Beneficial	parasitoid	Diptera	Tachinidae	Compsiluraa concinnata	Tachnid fly	multiple	both	generalist	survival	Larval survivorship	%	Malpighiales	Salicaceae	Populus tremuloides	Quaking aspen		perennial	dicot	Genotype 216 (Ozone tolerant)	Holton2003_a7	Holton2003_a6	Figure 4	3	3	67.25	58.8	8.803	8.451	15.2472	14.6376	none
AM	Holton2003	a474	Holton	2003	OECOLOGIA	Foliar quality influences tree-herbivore-parasitoid interactions: effects of elevated CO2, O-3, and plant genotype	USA	O3	O3	O3	FAE	30-60 nl/L	45	50-100nl/L	75	Beneficial	parasitoid	Diptera	Tachinidae	Compsiluraa concinnata	Tachnid fly	multiple	both	generalist	survival	Larval survivorship	%	Malpighiales	Salicaceae	Populus tremuloides	Quaking aspen		perennial	dicot	Genotype 259 (Ozone tolerant) male	Holton2003_a8	Holton2003_a7	Figure 4	3	3	25.704	12.28	8.803	8.27	15.2472	14.3241	none
AM	Holton2003	a476	Holton	2003	OECOLOGIA	Foliar quality influences tree-herbivore-parasitoid interactions: effects of elevated CO2, O-3, and plant genotype	USA	O3xCO2	O3interaction	O3*CO2	FAE					Beneficial	parasitoid	Diptera	Tachinidae	Compsiluraa concinnata	Tachnid fly	multiple	both	generalist	survival	Larval survivorship	%	Malpighiales	Salicaceae	Populus tremuloides	Quaking aspen		perennial	dicot	Genotype 259 (Ozone tolerant) male	Holton2003_a8	Holton2003_a8	Figure 4	3	3	25.704	16.549	8.803	8.451	15.2472	14.6376	none
AM	Hoffmann2000	a477	Hoffmann	2000	Austral Ecology	Responses of ant communities to dry sulfur deposition from mining emissions in semi-arid tropical Australia, with implications for the use of functional groups	Australia	SO2	SO2	SO2	field	1-5 ?g/g		10-30 ?g/g		Beneficial	nectar/pollen-feeder	Hymenoptera	Multiple	Multiple	Multiple		no	generalist	diversity	mean richness									ridge	Hoffmann2000_a1	Hoffmann2000_a1	Figure 3a	8	8	29.27	16.311	0.457	0.61	1.29259	1.72534
AM	Hoffmann2000	a478	Hoffmann	2000	Austral Ecology	Responses of ant communities to dry sulfur deposition from mining emissions in semi-arid tropical Australia, with implications for the use of functional groups	Australia	SO2	SO2	SO2	field	1-5 ?g/g		30-70 ?g/g		Beneficial	nectar/pollen-feeder	Hymenoptera	Multiple	Multiple	Multiple		no	generalist	diversity	mean richness									ridge	Hoffmann2000_a1	Hoffmann2000_a2	Figure 3a	8	8	29.27	13.262	0.457	1.067	1.29259	3.01793
AM	Hoffmann2000	a479	Hoffmann	2000	Austral Ecology	Responses of ant communities to dry sulfur deposition from mining emissions in semi-arid tropical Australia, with implications for the use of functional groups	Australia	SO2	SO2	SO2	field	1-5 ?g/g		70-120 ?g/g		Beneficial	nectar/pollen-feeder	Hymenoptera	Multiple	Multiple	Multiple		no	generalist	diversity	mean richness									ridge	Hoffmann2000_a1	Hoffmann2000_a3	Figure 3a	8	8	29.27	12.195	0.457	0.457	1.29259	1.29259
AM	Hoffmann2000	a480	Hoffmann	2000	Austral Ecology	Responses of ant communities to dry sulfur deposition from mining emissions in semi-arid tropical Australia, with implications for the use of functional groups	Australia	SO2	SO2	SO2	field	1-5 ?g/g		10-30 ?g/g		Beneficial	nectar/pollen-feeder	Hymenoptera	Multiple	Multiple	Multiple		no	generalist	diversity	mean richness									plain	Hoffmann2000_a2	Hoffmann2000_a4	Figure 3a	8	8	32.317	31.554	3.201	7.012	9.0538	19.8329
AM	Hoffmann2000	a481	Hoffmann	2000	Austral Ecology	Responses of ant communities to dry sulfur deposition from mining emissions in semi-arid tropical Australia, with implications for the use of functional groups	Australia	SO2	SO2	SO2	field	1-5 ?g/g		30-70 ?g/g		Beneficial	nectar/pollen-feeder	Hymenoptera	Multiple	Multiple	Multiple		no	generalist	diversity	mean richness									plain	Hoffmann2000_a2	Hoffmann2000_a5	Figure 3a	8	8	32.317	28.506	3.201	2.896	9.0538	8.19112
AM	Hoffmann2000	a482	Hoffmann	2000	Austral Ecology	Responses of ant communities to dry sulfur deposition from mining emissions in semi-arid tropical Australia, with implications for the use of functional groups	Australia	SO2	SO2	SO2	field	1-5 ?g/g		70-120 ?g/g		Beneficial	nectar/pollen-feeder	Hymenoptera	Multiple	Multiple	Multiple		no	generalist	diversity	mean richness									plain	Hoffmann2000_a2	Hoffmann2000_a6	Figure 3a	8	8	32.317	23.78	3.201	0.61	9.0538	1.72534
AM	Hoffmann2000	a483	Hoffmann	2000	Austral Ecology	Responses of ant communities to dry sulfur deposition from mining emissions in semi-arid tropical Australia, with implications for the use of functional groups	Australia	SO2	SO2	SO2	field	1-5 ?g/g		10-30 ?g/g		Beneficial	nectar/pollen-feeder	Hymenoptera	Multiple	Multiple	Multiple		no	generalist	abundance	mean abundance									ridge	Hoffmann2000_a3	Hoffmann2000_a1	Figure 3c	8	8	179.101	155.859	13.672	16.406	38.6703	46.4032
AM	Hoffmann2000	a484	Hoffmann	2000	Austral Ecology	Responses of ant communities to dry sulfur deposition from mining emissions in semi-arid tropical Australia, with implications for the use of functional groups	Australia	SO2	SO2	SO2	field	1-5 ?g/g		30-70 ?g/g		Beneficial	nectar/pollen-feeder	Hymenoptera	Multiple	Multiple	Multiple		no	generalist	abundance	mean abundance									ridge	Hoffmann2000_a3	Hoffmann2000_a2	Figure 3c	8	8	179.101	143.555	13.672	13.672	38.6703	38.6703
AM	Hoffmann2000	a485	Hoffmann	2000	Austral Ecology	Responses of ant communities to dry sulfur deposition from mining emissions in semi-arid tropical Australia, with implications for the use of functional groups	Australia	SO2	SO2	SO2	field	1-5 ?g/g		70-120 ?g/g		Beneficial	nectar/pollen-feeder	Hymenoptera	Multiple	Multiple	Multiple		no	generalist	abundance	mean abundance									ridge	Hoffmann2000_a3	Hoffmann2000_a3	Figure 3c	8	8	179.101	102.539	13.672	19.141	38.6703	54.1389
AM	Hoffmann2000	a486	Hoffmann	2000	Austral Ecology	Responses of ant communities to dry sulfur deposition from mining emissions in semi-arid tropical Australia, with implications for the use of functional groups	Australia	SO2	SO2	SO2	field	1-5 ?g/g		10-30 ?g/g		Beneficial	nectar/pollen-feeder	Hymenoptera	Multiple	Multiple	Multiple		no	generalist	abundance	mean abundance									plain	Hoffmann2000_a4	Hoffmann2000_a4	Figure 3c	8	8	250.195	293.945	38.281	17.773	108.275	50.2696
AM	Hoffmann2000	a487	Hoffmann	2000	Austral Ecology	Responses of ant communities to dry sulfur deposition from mining emissions in semi-arid tropical Australia, with implications for the use of functional groups	Australia	SO2	SO2	SO2	field	1-5 ?g/g		30-70 ?g/g		Beneficial	nectar/pollen-feeder	Hymenoptera	Multiple	Multiple	Multiple		no	generalist	abundance	mean abundance									plain	Hoffmann2000_a4	Hoffmann2000_a5	Figure 3c	8	8	250.195	200.977	38.281	21.875	108.275	61.8718
AM	Hoffmann2000	a488	Hoffmann	2000	Austral Ecology	Responses of ant communities to dry sulfur deposition from mining emissions in semi-arid tropical Australia, with implications for the use of functional groups	Australia	SO2	SO2	SO2	field	1-5 ?g/g		70-120 ?g/g		Beneficial	nectar/pollen-feeder	Hymenoptera	Multiple	Multiple	Multiple		no	generalist	abundance	mean abundance									plain	Hoffmann2000_a4	Hoffmann2000_a6	Figure 3c	8	8	250.195	177.734	38.281	12.304	108.275	34.801
AM	Petters1982	a489	Petters	1982	ENVIRONMENTAL POLLUTION SERIES A-ECOLOGICAL AND BIOLOGICAL	REPRODUCTIVE-PERFORMANCE OF BRACON-HEBETOR FEMALES FOLLOWING ACUTE EXPOSURE TO SULFUR-DIOXIDE IN AIR	USA	SO2	SO2	SO2	lab	0	0	3ppm for 3h	3000	Beneficial	parasitoid	Hymenoptera	Braconidae	Habrobracon hebetor		multiple	yes	generalist	growth/development	life span	days								Experiment 1	Petters1982_a1	Petters1982_a1	Table 1	16	15	11.5	7.8	1.95	1.72993	7.8	6.7	none
AM	Petters1982	a490	Petters	1982	ENVIRONMENTAL POLLUTION SERIES A-ECOLOGICAL AND BIOLOGICAL	REPRODUCTIVE-PERFORMANCE OF BRACON-HEBETOR FEMALES FOLLOWING ACUTE EXPOSURE TO SULFUR-DIOXIDE IN AIR	USA	SO2	SO2	SO2	lab	0	0	3ppm for 5h	3000	Beneficial	parasitoid	Hymenoptera	Braconidae	Habrobracon hebetor		multiple	yes	generalist	growth/development	life span	days								Experiment 1	Petters1982_a1	Petters1982_a2	Table 1	16	17	11.5	12.8	1.95	1.84327	7.8	7.6	none
AM	Petters1982	a491	Petters	1982	ENVIRONMENTAL POLLUTION SERIES A-ECOLOGICAL AND BIOLOGICAL	REPRODUCTIVE-PERFORMANCE OF BRACON-HEBETOR FEMALES FOLLOWING ACUTE EXPOSURE TO SULFUR-DIOXIDE IN AIR	USA	SO2	SO2	SO2	lab	0	0	3ppm for 3h	3000	Beneficial	parasitoid	Hymenoptera	Braconidae	Habrobracon hebetor		multiple	yes	generalist	growth/development	life span	days								Experiment 2	Petters1982_a2	Petters1982_a3	Table 1	18	21	15.8	15.6	1.39064	1.2002	5.9	5.5	none
AM	Petters1982	a492	Petters	1982	ENVIRONMENTAL POLLUTION SERIES A-ECOLOGICAL AND BIOLOGICAL	REPRODUCTIVE-PERFORMANCE OF BRACON-HEBETOR FEMALES FOLLOWING ACUTE EXPOSURE TO SULFUR-DIOXIDE IN AIR	USA	SO2	SO2	SO2	lab	0	0	3ppm for 5h	3000	Beneficial	parasitoid	Hymenoptera	Braconidae	Habrobracon hebetor		multiple	yes	generalist	growth/development	life span	days								Experiment 2	Petters1982_a2	Petters1982_a4	Table 1	18	18	15.8	16.6	1.39064	1.88562	5.9	8	none
AM	Petters1982	a493	Petters	1982	ENVIRONMENTAL POLLUTION SERIES A-ECOLOGICAL AND BIOLOGICAL	REPRODUCTIVE-PERFORMANCE OF BRACON-HEBETOR FEMALES FOLLOWING ACUTE EXPOSURE TO SULFUR-DIOXIDE IN AIR	USA	SO2	SO2	SO2	lab	0	0	3ppm for 3h	3000	Beneficial	parasitoid	Hymenoptera	Braconidae	Habrobracon hebetor		multiple	yes	generalist	reproduction	number of eggs									Experiment 1	Petters1982_a3	Petters1982_a1	Figure 1	20	20	12.6	10.88	1.026	1.176	4.58841	5.25923	none
AM	Petters1982	a494	Petters	1982	ENVIRONMENTAL POLLUTION SERIES A-ECOLOGICAL AND BIOLOGICAL	REPRODUCTIVE-PERFORMANCE OF BRACON-HEBETOR FEMALES FOLLOWING ACUTE EXPOSURE TO SULFUR-DIOXIDE IN AIR	USA	SO2	SO2	SO2	lab	0	0	3ppm for 5h	3000	Beneficial	parasitoid	Hymenoptera	Braconidae	Habrobracon hebetor		multiple	yes	generalist	reproduction	number of eggs									Experiment 1	Petters1982_a3	Petters1982_a2	Figure 1	20	20	12.6	10.84	1.026	1.029	4.58841	4.60183	none
AM	Petters1982	a495	Petters	1982	ENVIRONMENTAL POLLUTION SERIES A-ECOLOGICAL AND BIOLOGICAL	REPRODUCTIVE-PERFORMANCE OF BRACON-HEBETOR FEMALES FOLLOWING ACUTE EXPOSURE TO SULFUR-DIOXIDE IN AIR	USA	SO2	SO2	SO2	lab	0	0	3ppm for 3h	3000	Beneficial	parasitoid	Hymenoptera	Braconidae	Habrobracon hebetor		multiple	yes	generalist	reproduction	number of eggs									Experiment 2	Petters1982_a4	Petters1982_a3	Figure 1	20	20	10.525	12.091	0.96	0.876	4.29325	3.91759	none
AM	Petters1982	a496	Petters	1982	ENVIRONMENTAL POLLUTION SERIES A-ECOLOGICAL AND BIOLOGICAL	REPRODUCTIVE-PERFORMANCE OF BRACON-HEBETOR FEMALES FOLLOWING ACUTE EXPOSURE TO SULFUR-DIOXIDE IN AIR	USA	SO2	SO2	SO2	lab	0	0	3ppm for 5h	3000	Beneficial	parasitoid	Hymenoptera	Braconidae	Habrobracon hebetor		multiple	yes	generalist	reproduction	number of eggs									Experiment 2	Petters1982_a4	Petters1982_a4	Figure 1	20	20	10.525	11.022	0.96	0.915	4.29325	4.092	none
AM	Ginevan1978	a497	Ginevan	1978	Environmental Science and Technology	EFFECTS OF SULFUR-DIOXIDE IN AIR ON FRUIT-FLY, DROSOPHILA-MELANOGASTER	USA	SO2	SO2	SO2	lab	0	0	0.7ppm	700	Other herbivore	detritivore	Diptera	Drosophilidae	Drosophila melanogaster	Fruit fly	adult	both	generalist	reproduction	number of progeny									Line 1 (heavy flies, high SO2 tolerance)	Ginevan1978_a1	Ginevan1978_a1	Table 3	3	3	263	233.3	4.4	7.7	7.62102	13.3368	none
AM	Ginevan1978	a498	Ginevan	1978	Environmental Science and Technology	EFFECTS OF SULFUR-DIOXIDE IN AIR ON FRUIT-FLY, DROSOPHILA-MELANOGASTER	USA	SO2	SO2	SO2	lab	0	0	0.7ppm	700	Other herbivore	detritivore	Diptera	Drosophilidae	Drosophila melanogaster	Fruit fly	adult	both	generalist	reproduction	number of progeny									Line 5 (heavy flies, high SO2 tolerance)	Ginevan1978_a2	Ginevan1978_a2	Table 3	3	3	241.3	246	24.8	7.5	42.9549	12.9904	none
AM	Ginevan1978	a499	Ginevan	1978	Environmental Science and Technology	EFFECTS OF SULFUR-DIOXIDE IN AIR ON FRUIT-FLY, DROSOPHILA-MELANOGASTER	USA	SO2	SO2	SO2	lab	0	0	0.7ppm	700	Other herbivore	detritivore	Diptera	Drosophilidae	Drosophila melanogaster	Fruit fly	adult	both	generalist	reproduction	number of progeny									Line 10 (light flies, low SO2 tolerance)	Ginevan1978_a3	Ginevan1978_a3	Table 3	3	3	216.3	285.7	5.6	10.2	9.69948	17.6669	none
AM	Ginevan1978	a500	Ginevan	1978	Environmental Science and Technology	EFFECTS OF SULFUR-DIOXIDE IN AIR ON FRUIT-FLY, DROSOPHILA-MELANOGASTER	USA	SO2	SO2	SO2	lab	0	0	0.7ppm	700	Other herbivore	detritivore	Diptera	Drosophilidae	Drosophila melanogaster	Fruit fly	adult	both	generalist	reproduction	number of progeny									Line 14 (light flies, low SO2 tolerance)	Ginevan1978_a4	Ginevan1978_a4	Table 3	3	3	212.7	185.3	18.4	8.3	31.8697	14.376	none
AM	Ginevan1978	a501	Ginevan	1978	Environmental Science and Technology	EFFECTS OF SULFUR-DIOXIDE IN AIR ON FRUIT-FLY, DROSOPHILA-MELANOGASTER	USA	SO2	SO2	SO2	lab	0	0	0.7ppm	700	Other herbivore	detritivore	Diptera	Drosophilidae	Drosophila melanogaster	Fruit fly	pupa	both	generalist	reproduction	number of progeny									Line 1 (heavy flies, high SO2 tolerance)	Ginevan1978_a5	Ginevan1978_a1	Table 3	3	3	174	179.3	3	10	5.19615	17.3205	none
AM	Ginevan1978	a502	Ginevan	1978	Environmental Science and Technology	EFFECTS OF SULFUR-DIOXIDE IN AIR ON FRUIT-FLY, DROSOPHILA-MELANOGASTER	USA	SO2	SO2	SO2	lab	0	0	0.7ppm	700	Other herbivore	detritivore	Diptera	Drosophilidae	Drosophila melanogaster	Fruit fly	pupa	both	generalist	reproduction	number of progeny									Line 5 (heavy flies, high SO2 tolerance)	Ginevan1978_a6	Ginevan1978_a2	Table 3	3	3	259	229	7.4	4	12.8172	6.9282	none
AM	Ginevan1978	a503	Ginevan	1978	Environmental Science and Technology	EFFECTS OF SULFUR-DIOXIDE IN AIR ON FRUIT-FLY, DROSOPHILA-MELANOGASTER	USA	SO2	SO2	SO2	lab	0	0	0.7ppm	700	Other herbivore	detritivore	Diptera	Drosophilidae	Drosophila melanogaster	Fruit fly	pupa	both	generalist	reproduction	number of progeny									Line 10 (light flies, low SO2 tolerance)	Ginevan1978_a7	Ginevan1978_a3	Table 3	3	3	314.3	196.7	8.9	9.5	15.4153	16.4545	none
AM	Ginevan1978	a504	Ginevan	1978	Environmental Science and Technology	EFFECTS OF SULFUR-DIOXIDE IN AIR ON FRUIT-FLY, DROSOPHILA-MELANOGASTER	USA	SO2	SO2	SO2	lab	0	0	0.7ppm	700	Other herbivore	detritivore	Diptera	Drosophilidae	Drosophila melanogaster	Fruit fly	pupa	both	generalist	reproduction	number of progeny									Line 14 (light flies, low SO2 tolerance)	Ginevan1978_a8	Ginevan1978_a4	Table 3	3	3	304.3	265	10.7	13.2	18.5329	22.8631	none
AM	Hughes1983	a505	Hughes	1983	Journal of Environmental Quality	INCREASED SUCCESS OF THE MEXICAN BEAN BEETLE ON FIELD-GROWN SOYBEANS EXPOSED TO SULFUR-DIOXIDE	USA	SO2	SO2	SO2	OTC	67?g/m3	25.609	367?g/m3	140.275	Significant pest	chewer	Coleoptera	Coccinellidae	Epilachna varivestis	Mexican bean beetle	adult	yes	specialist	reproduction	number of progeny									Experiment 1	Hughes1983_a1	Hughes1983_a1	Table 2	5	5	372	725	52.324	74.2375	117	166	CABI dmpp
AM	Hughes1983	a506	Hughes	1983	Journal of Environmental Quality	INCREASED SUCCESS OF THE MEXICAN BEAN BEETLE ON FIELD-GROWN SOYBEANS EXPOSED TO SULFUR-DIOXIDE	USA	SO2	SO2	SO2	OTC	67?g/m3	25.609	367?g/m3	140.275	Significant pest	chewer	Coleoptera	Coccinellidae	Epilachna varivestis	Mexican bean beetle	adult	yes	specialist	reproduction	number of progeny									Experiment 2	Hughes1983_a2	Hughes1983_a2	Table 2	5	5	621	865	63.5043	137.295	142	307	CABI dmpp
AM	Hughes1983	a507	Hughes	1983	Journal of Environmental Quality	INCREASED SUCCESS OF THE MEXICAN BEAN BEETLE ON FIELD-GROWN SOYBEANS EXPOSED TO SULFUR-DIOXIDE	USA	SO2	SO2	SO2	OTC	67?g/m3	25.609	367?g/m3	140.275	Significant pest	chewer	Coleoptera	Coccinellidae	Epilachna varivestis	Mexican bean beetle	adult	yes	specialist	reproduction	number of eggs										Hughes1983_a3	Hughes1983_a3	Results	2	2	38.4	74.2	15.8392	28.4964	22.4	40.3	CABI dmpp
AM	Hughes1983	a508	Hughes	1983	Journal of Environmental Quality	INCREASED SUCCESS OF THE MEXICAN BEAN BEETLE ON FIELD-GROWN SOYBEANS EXPOSED TO SULFUR-DIOXIDE	USA	SO2	SO2	SO2	OTC	67?g/m3	25.609	367?g/m3	140.275	Significant pest	chewer	Coleoptera	Coccinellidae	Epilachna varivestis	Mexican bean beetle	adult	yes	specialist	growth/development	Mean weight (males)										Hughes1983_a4	Hughes1983_a4	Results	2	2	38.1	41.1	1.06066	1.69706	1.5	2.4	CABI dmpp
AM	Hughes1983	a509	Hughes	1983	Journal of Environmental Quality	INCREASED SUCCESS OF THE MEXICAN BEAN BEETLE ON FIELD-GROWN SOYBEANS EXPOSED TO SULFUR-DIOXIDE	USA	SO2	SO2	SO2	OTC	67?g/m3	25.609	367?g/m3	140.275	Significant pest	chewer	Coleoptera	Coccinellidae	Epilachna varivestis	Mexican bean beetle	adult	yes	specialist	growth/development	Mean weight (females)										Hughes1983_a5	Hughes1983_a5	Results	2	2	41.8	46.4	1.27279	1.48492	1.8	2.1	CABI dmpp
AM	Jackson1995	a510	Jackson	1995	AGRICULTURE ECOSYSTEMS & ENVIRONMENT	THE EFFECT OF OZONE, NITROGEN-DIOXIDE OR NITRIC-OXIDE FUMIGATION OF CEREALS ON THE ROSE GRAIN APHID METOPOLOPHIUM-DIRHODUM	UK	O3	O3	O3	lab	0	0	100ppb	100	Significant pest	cell-feeder	Hemiptera	Aphididae	Metopolophium dirhodum	Rose-grain aphid	adult	both	specialist	reproduction	intrinsic rate of natural increase		Poales	Poaceae	Triticum aestivum	Wheat		annual	monocot		Jackson1995_a1	Jackson1995_a1	Figure 3	35	35	0.11	0.15	0.01	0.01	0.0591608	0.0591608	CABI dmpp
AM	Jackson1995	a511	Jackson	1995	AGRICULTURE ECOSYSTEMS & ENVIRONMENT	THE EFFECT OF OZONE, NITROGEN-DIOXIDE OR NITRIC-OXIDE FUMIGATION OF CEREALS ON THE ROSE GRAIN APHID METOPOLOPHIUM-DIRHODUM	UK	NO2	NOx	NOx	lab	0	0	100ppb	100	Significant pest	cell-feeder	Hemiptera	Aphididae	Metopolophium dirhodum	Rose-grain aphid	adult	both	specialist	reproduction	intrinsic rate of natural increase		Poales	Poaceae	Triticum aestivum	Wheat		annual	monocot		Jackson1995_a2	Jackson1995_a2	Figure 3	18	18	0.15	0.145	0.013	0.012	0.0551543	0.0509117	CABI dmpp
AM	Jackson1995	a512	Jackson	1995	AGRICULTURE ECOSYSTEMS & ENVIRONMENT	THE EFFECT OF OZONE, NITROGEN-DIOXIDE OR NITRIC-OXIDE FUMIGATION OF CEREALS ON THE ROSE GRAIN APHID METOPOLOPHIUM-DIRHODUM	UK	O3	O3	O3	lab	0	0	100ppb	100	Significant pest	cell-feeder	Hemiptera	Aphididae	Metopolophium dirhodum	Rose-grain aphid	adult	both	specialist	growth/development	rgr		Poales	Poaceae	Triticum aestivum	Wheat		annual	monocot	24h	Jackson1995_a3	Jackson1995_a3	Figure 1b	21	21	0.288	0.357	0.057	0.083	0.261207	0.380354	CABI dmpp
AM	Jackson1995	a513	Jackson	1995	AGRICULTURE ECOSYSTEMS & ENVIRONMENT	THE EFFECT OF OZONE, NITROGEN-DIOXIDE OR NITRIC-OXIDE FUMIGATION OF CEREALS ON THE ROSE GRAIN APHID METOPOLOPHIUM-DIRHODUM	UK	O3	O3	O3	lab	0	0	100ppb	100	Significant pest	cell-feeder	Hemiptera	Aphididae	Metopolophium dirhodum	Rose-grain aphid	adult	both	specialist	growth/development	rgr		Poales	Poaceae	Triticum aestivum	Wheat		annual	monocot	36h	Jackson1995_a4	Jackson1995_a4	Figure 1b	21	21	0.428	0.219	0.064	0.086	0.293285	0.394102	CABI dmpp
AM	Jackson1995	a514	Jackson	1995	AGRICULTURE ECOSYSTEMS & ENVIRONMENT	THE EFFECT OF OZONE, NITROGEN-DIOXIDE OR NITRIC-OXIDE FUMIGATION OF CEREALS ON THE ROSE GRAIN APHID METOPOLOPHIUM-DIRHODUM	UK	O3	O3	O3	lab	0	0	100ppb	100	Significant pest	cell-feeder	Hemiptera	Aphididae	Metopolophium dirhodum	Rose-grain aphid	adult	both	specialist	growth/development	rgr		Poales	Poaceae	Triticum aestivum	Wheat		annual	monocot	48h	Jackson1995_a5	Jackson1995_a5	Figure 1b	21	21	0.229	0.161	0.052	0.064	0.238294	0.293285	CABI dmpp
AM	Jackson1995	a515	Jackson	1995	AGRICULTURE ECOSYSTEMS & ENVIRONMENT	THE EFFECT OF OZONE, NITROGEN-DIOXIDE OR NITRIC-OXIDE FUMIGATION OF CEREALS ON THE ROSE GRAIN APHID METOPOLOPHIUM-DIRHODUM	UK	O3	O3	O3	lab	0	0	100ppb	100	Significant pest	cell-feeder	Hemiptera	Aphididae	Metopolophium dirhodum	Rose-grain aphid	adult	both	specialist	growth/development	rgr		Poales	Poaceae	Triticum aestivum	Wheat		annual	monocot	72h	Jackson1995_a6	Jackson1995_a6	Figure 1b	21	21	0.106	0.301	0.048	0.048	0.219964	0.219964	CABI dmpp
AM	Jackson1995	a516	Jackson	1995	AGRICULTURE ECOSYSTEMS & ENVIRONMENT	THE EFFECT OF OZONE, NITROGEN-DIOXIDE OR NITRIC-OXIDE FUMIGATION OF CEREALS ON THE ROSE GRAIN APHID METOPOLOPHIUM-DIRHODUM	UK	O3	O3	O3	lab	0	0	100ppb	100	Significant pest	cell-feeder	Hemiptera	Aphididae	Metopolophium dirhodum	Rose-grain aphid	adult	both	specialist	growth/development	rgr		Poales	Poaceae	Triticum aestivum	Wheat		annual	monocot	96h	Jackson1995_a7	Jackson1995_a7	Figure 1b	21	21	0.146	0.217	0.054	0.051	0.247459	0.233711	CABI dmpp
AM	Jackson1995	a517	Jackson	1995	AGRICULTURE ECOSYSTEMS & ENVIRONMENT	THE EFFECT OF OZONE, NITROGEN-DIOXIDE OR NITRIC-OXIDE FUMIGATION OF CEREALS ON THE ROSE GRAIN APHID METOPOLOPHIUM-DIRHODUM	UK	NO2	NOx	NOx	lab	0	0	100ppb	100	Significant pest	cell-feeder	Hemiptera	Aphididae	Metopolophium dirhodum	Rose-grain aphid	adult	both	specialist	growth/development	rgr		Poales	Poaceae	Triticum aestivum	Wheat		annual	monocot	24h	Jackson1995_a8	Jackson1995_a8	Figure 2b	29	29	0.362	0.33	0.037	0.025	0.199251	0.134629	CABI dmpp
AM	Jackson1995	a518	Jackson	1995	AGRICULTURE ECOSYSTEMS & ENVIRONMENT	THE EFFECT OF OZONE, NITROGEN-DIOXIDE OR NITRIC-OXIDE FUMIGATION OF CEREALS ON THE ROSE GRAIN APHID METOPOLOPHIUM-DIRHODUM	UK	NO2	NOx	NOx	lab	0	0	100ppb	100	Significant pest	cell-feeder	Hemiptera	Aphididae	Metopolophium dirhodum	Rose-grain aphid	adult	both	specialist	growth/development	rgr		Poales	Poaceae	Triticum aestivum	Wheat		annual	monocot	48h	Jackson1995_a9	Jackson1995_a9	Figure 2b	29	29	0.216	0.304	0.029	0.028	0.15617	0.150785	CABI dmpp
AM	Jackson1995	a519	Jackson	1995	AGRICULTURE ECOSYSTEMS & ENVIRONMENT	THE EFFECT OF OZONE, NITROGEN-DIOXIDE OR NITRIC-OXIDE FUMIGATION OF CEREALS ON THE ROSE GRAIN APHID METOPOLOPHIUM-DIRHODUM	UK	NO2	NOx	NOx	lab	0	0	100ppb	100	Significant pest	cell-feeder	Hemiptera	Aphididae	Metopolophium dirhodum	Rose-grain aphid	adult	both	specialist	growth/development	rgr		Poales	Poaceae	Triticum aestivum	Wheat		annual	monocot	72h	Jackson1995_a10	Jackson1995_a10	Figure 2b	29	29	0.433	0.423	0.017	0.018	0.0915478	0.096933	CABI dmpp
AM	Jackson1995	a520	Jackson	1995	AGRICULTURE ECOSYSTEMS & ENVIRONMENT	THE EFFECT OF OZONE, NITROGEN-DIOXIDE OR NITRIC-OXIDE FUMIGATION OF CEREALS ON THE ROSE GRAIN APHID METOPOLOPHIUM-DIRHODUM	UK	NO2	NOx	NOx	lab	0	0	100ppb	100	Significant pest	cell-feeder	Hemiptera	Aphididae	Metopolophium dirhodum	Rose-grain aphid	adult	both	specialist	growth/development	rgr		Poales	Poaceae	Triticum aestivum	Wheat		annual	monocot	96h	Jackson1995_a11	Jackson1995_a11	Figure 2b	29	29	0.335	0.325	0.024	0.026	0.129244	0.140014	CABI dmpp
AM	Jackson1995	a521	Jackson	1995	AGRICULTURE ECOSYSTEMS & ENVIRONMENT	THE EFFECT OF OZONE, NITROGEN-DIOXIDE OR NITRIC-OXIDE FUMIGATION OF CEREALS ON THE ROSE GRAIN APHID METOPOLOPHIUM-DIRHODUM	UK	NO	NOx	NOx	lab	0	0	100ppb	100	Significant pest	cell-feeder	Hemiptera	Aphididae	Metopolophium dirhodum	Rose-grain aphid	adult	both	specialist	growth/development	rgr		Poales	Poaceae	Triticum aestivum	Wheat		annual	monocot	24h	Jackson1995_a12	Jackson1995_a12	Figure 4	18	18	0.238	0.26	0.015	0.02	0.0636396	0.0848528	CABI dmpp
AM	Jackson1995	a522	Jackson	1995	AGRICULTURE ECOSYSTEMS & ENVIRONMENT	THE EFFECT OF OZONE, NITROGEN-DIOXIDE OR NITRIC-OXIDE FUMIGATION OF CEREALS ON THE ROSE GRAIN APHID METOPOLOPHIUM-DIRHODUM	UK	NO	NOx	NOx	lab	0	0	100ppb	100	Significant pest	cell-feeder	Hemiptera	Aphididae	Metopolophium dirhodum	Rose-grain aphid	adult	both	specialist	growth/development	rgr		Poales	Poaceae	Triticum aestivum	Wheat		annual	monocot	48h	Jackson1995_a13	Jackson1995_a13	Figure 4	18	18	0.248	0.345	0.024	0.023	0.101823	0.0975807	CABI dmpp
AM	Jackson1995	a523	Jackson	1995	AGRICULTURE ECOSYSTEMS & ENVIRONMENT	THE EFFECT OF OZONE, NITROGEN-DIOXIDE OR NITRIC-OXIDE FUMIGATION OF CEREALS ON THE ROSE GRAIN APHID METOPOLOPHIUM-DIRHODUM	UK	NO	NOx	NOx	lab	0	0	100ppb	100	Significant pest	cell-feeder	Hemiptera	Aphididae	Metopolophium dirhodum	Rose-grain aphid	adult	both	specialist	growth/development	rgr		Poales	Poaceae	Triticum aestivum	Wheat		annual	monocot	72h	Jackson1995_a14	Jackson1995_a14	Figure 4	18	18	0.436	0.393	0.015	0.016	0.0636396	0.0678823	CABI dmpp
AM	Jackson1995	a524	Jackson	1995	AGRICULTURE ECOSYSTEMS & ENVIRONMENT	THE EFFECT OF OZONE, NITROGEN-DIOXIDE OR NITRIC-OXIDE FUMIGATION OF CEREALS ON THE ROSE GRAIN APHID METOPOLOPHIUM-DIRHODUM	UK	NO	NOx	NOx	lab	0	0	100ppb	100	Significant pest	cell-feeder	Hemiptera	Aphididae	Metopolophium dirhodum	Rose-grain aphid	adult	both	specialist	growth/development	rgr		Poales	Poaceae	Triticum aestivum	Wheat		annual	monocot	96h	Jackson1995_a15	Jackson1995_a15	Figure 4	18	18	0.329	0.334	0.028	0.022	0.118794	0.0933381	CABI dmpp
AM	Hughes1981	a525	Hughes	1981	Environmental Entomology	EFFECTS OF AIR-POLLUTANTS ON PLANT-INSECT INTERACTIONS - REACTIONS OF THE MEXICAN BEAN BEETLE (COLEOPTERA, COCCINELLIDAE) TO SO2-FUMIGATED PINTO BEANS	USA	SO2	SO2	SO2	lab	0	0	390?g/m3	149.067	Significant pest	chewer	Coleoptera	Coccinellidae	Epilachna varivestis	Mexican bean beetle	adult	yes	specialist	growth/development	Development time	days	Fabales	Fabaceae	Phaseolus vulgaris	Common bean		annual	dicot	Larave 1	Hughes1981_a1	Hughes1981_a1	Table 1	46	46	2.56	2.58	0.0073721	0.0117954	0.05	0.08	CABI dmpp
AM	Hughes1981	a526	Hughes	1981	Environmental Entomology	EFFECTS OF AIR-POLLUTANTS ON PLANT-INSECT INTERACTIONS - REACTIONS OF THE MEXICAN BEAN BEETLE (COLEOPTERA, COCCINELLIDAE) TO SO2-FUMIGATED PINTO BEANS	USA	SO2	SO2	SO2	lab	0	0	390?g/m3	149.067	Significant pest	chewer	Coleoptera	Coccinellidae	Epilachna varivestis	Mexican bean beetle	adult	yes	specialist	growth/development	Development time	days	Fabales	Fabaceae	Phaseolus vulgaris	Common bean		annual	dicot	Larave 2	Hughes1981_a2	Hughes1981_a2	Table 1	46	46	5.12	5.12	0.0368605	0.0294884	0.25	0.2	CABI dmpp
AM	Hughes1981	a527	Hughes	1981	Environmental Entomology	EFFECTS OF AIR-POLLUTANTS ON PLANT-INSECT INTERACTIONS - REACTIONS OF THE MEXICAN BEAN BEETLE (COLEOPTERA, COCCINELLIDAE) TO SO2-FUMIGATED PINTO BEANS	USA	SO2	SO2	SO2	lab	0	0	390?g/m3	149.067	Significant pest	chewer	Coleoptera	Coccinellidae	Epilachna varivestis	Mexican bean beetle	adult	yes	specialist	growth/development	Development time	days	Fabales	Fabaceae	Phaseolus vulgaris	Common bean		annual	dicot	Larave 3	Hughes1981_a3	Hughes1981_a3	Table 1	46	46	8.26	8.22	0.0427582	0.0235907	0.29	0.16	CABI dmpp
AM	Hughes1981	a528	Hughes	1981	Environmental Entomology	EFFECTS OF AIR-POLLUTANTS ON PLANT-INSECT INTERACTIONS - REACTIONS OF THE MEXICAN BEAN BEETLE (COLEOPTERA, COCCINELLIDAE) TO SO2-FUMIGATED PINTO BEANS	USA	SO2	SO2	SO2	lab	0	0	390?g/m3	149.067	Significant pest	chewer	Coleoptera	Coccinellidae	Epilachna varivestis	Mexican bean beetle	adult	yes	specialist	growth/development	Development time	days	Fabales	Fabaceae	Phaseolus vulgaris	Common bean		annual	dicot	Larave 4	Hughes1981_a4	Hughes1981_a4	Table 1	46	46	11.78	11.68	0.0250651	0.0221163	0.17	0.15	CABI dmpp
AM	Hughes1981	a529	Hughes	1981	Environmental Entomology	EFFECTS OF AIR-POLLUTANTS ON PLANT-INSECT INTERACTIONS - REACTIONS OF THE MEXICAN BEAN BEETLE (COLEOPTERA, COCCINELLIDAE) TO SO2-FUMIGATED PINTO BEANS	USA	SO2	SO2	SO2	lab	0	0	390?g/m3	149.067	Significant pest	chewer	Coleoptera	Coccinellidae	Epilachna varivestis	Mexican bean beetle	adult	yes	specialist	growth/development	Development time	days	Fabales	Fabaceae	Phaseolus vulgaris	Common bean		annual	dicot	Prepupa	Hughes1981_a5	Hughes1981_a5	Table 1	46	46	13.68	13.48	0.0427582	0.0324372	0.29	0.22	CABI dmpp
AM	Hughes1981	a530	Hughes	1981	Environmental Entomology	EFFECTS OF AIR-POLLUTANTS ON PLANT-INSECT INTERACTIONS - REACTIONS OF THE MEXICAN BEAN BEETLE (COLEOPTERA, COCCINELLIDAE) TO SO2-FUMIGATED PINTO BEANS	USA	SO2	SO2	SO2	lab	0	0	390?g/m3	149.067	Significant pest	chewer	Coleoptera	Coccinellidae	Epilachna varivestis	Mexican bean beetle	adult	yes	specialist	growth/development	Development time	days	Fabales	Fabaceae	Phaseolus vulgaris	Common bean		annual	dicot	Pupa	Hughes1981_a6	Hughes1981_a6	Table 1	46	46	18.56	18.56	0.0560279	0.0132698	0.38	0.09	CABI dmpp
AM	Hughes1981	a531	Hughes	1981	Environmental Entomology	EFFECTS OF AIR-POLLUTANTS ON PLANT-INSECT INTERACTIONS - REACTIONS OF THE MEXICAN BEAN BEETLE (COLEOPTERA, COCCINELLIDAE) TO SO2-FUMIGATED PINTO BEANS	USA	SO2	SO2	SO2	lab	0	0	390?g/m3	149.067	Significant pest	chewer	Coleoptera	Coccinellidae	Epilachna varivestis	Mexican bean beetle	adult	yes	specialist	growth/development	Weight	mg	Fabales	Fabaceae	Phaseolus vulgaris	Common bean		annual	dicot	Larave 1	Hughes1981_a7	Hughes1981_a1	Table 1	46	46	0.4	0.5	0.0147442	0.0147442	0.1	0.1	CABI dmpp
AM	Hughes1981	a532	Hughes	1981	Environmental Entomology	EFFECTS OF AIR-POLLUTANTS ON PLANT-INSECT INTERACTIONS - REACTIONS OF THE MEXICAN BEAN BEETLE (COLEOPTERA, COCCINELLIDAE) TO SO2-FUMIGATED PINTO BEANS	USA	SO2	SO2	SO2	lab	0	0	390?g/m3	149.067	Significant pest	chewer	Coleoptera	Coccinellidae	Epilachna varivestis	Mexican bean beetle	adult	yes	specialist	growth/development	Weight	mg	Fabales	Fabaceae	Phaseolus vulgaris	Common bean		annual	dicot	Larave 2	Hughes1981_a8	Hughes1981_a2	Table 1	46	46	2.5	3.6	0.0884652	0.869908	0.6	5.9	CABI dmpp
AM	Hughes1981	a533	Hughes	1981	Environmental Entomology	EFFECTS OF AIR-POLLUTANTS ON PLANT-INSECT INTERACTIONS - REACTIONS OF THE MEXICAN BEAN BEETLE (COLEOPTERA, COCCINELLIDAE) TO SO2-FUMIGATED PINTO BEANS	USA	SO2	SO2	SO2	lab	0	0	390?g/m3	149.067	Significant pest	chewer	Coleoptera	Coccinellidae	Epilachna varivestis	Mexican bean beetle	adult	yes	specialist	growth/development	Weight	mg	Fabales	Fabaceae	Phaseolus vulgaris	Common bean		annual	dicot	Larave 3	Hughes1981_a9	Hughes1981_a3	Table 1	46	46	10.3	10.6	0.294884	0.324372	2	2.2	CABI dmpp
AM	Hughes1981	a534	Hughes	1981	Environmental Entomology	EFFECTS OF AIR-POLLUTANTS ON PLANT-INSECT INTERACTIONS - REACTIONS OF THE MEXICAN BEAN BEETLE (COLEOPTERA, COCCINELLIDAE) TO SO2-FUMIGATED PINTO BEANS	USA	SO2	SO2	SO2	lab	0	0	390?g/m3	149.067	Significant pest	chewer	Coleoptera	Coccinellidae	Epilachna varivestis	Mexican bean beetle	adult	yes	specialist	growth/development	Weight	mg	Fabales	Fabaceae	Phaseolus vulgaris	Common bean		annual	dicot	Larave 4	Hughes1981_a10	Hughes1981_a4	Table 1	46	46	47.4	46.9	0.707721	0.884652	4.8	6	CABI dmpp
AM	Hughes1981	a535	Hughes	1981	Environmental Entomology	EFFECTS OF AIR-POLLUTANTS ON PLANT-INSECT INTERACTIONS - REACTIONS OF THE MEXICAN BEAN BEETLE (COLEOPTERA, COCCINELLIDAE) TO SO2-FUMIGATED PINTO BEANS	USA	SO2	SO2	SO2	lab	0	0	390?g/m3	149.067	Significant pest	chewer	Coleoptera	Coccinellidae	Epilachna varivestis	Mexican bean beetle	adult	yes	specialist	growth/development	Weight	mg	Fabales	Fabaceae	Phaseolus vulgaris	Common bean		annual	dicot	Pupa	Hughes1981_a11	Hughes1981_a5	Table 1	46	46	40.2	40.2	0.530791	0.73721	3.6	5	CABI dmpp
AM	Hughes1981	a536	Hughes	1981	Environmental Entomology	EFFECTS OF AIR-POLLUTANTS ON PLANT-INSECT INTERACTIONS - REACTIONS OF THE MEXICAN BEAN BEETLE (COLEOPTERA, COCCINELLIDAE) TO SO2-FUMIGATED PINTO BEANS	USA	SO2	SO2	SO2	lab	0	0	390?g/m3	149.067	Significant pest	chewer	Coleoptera	Coccinellidae	Epilachna varivestis	Mexican bean beetle	adult	yes	specialist	growth/development	Fed area	%	Fabales	Fabaceae	Phaseolus vulgaris	Common bean		annual	dicot	larvae	Hughes1981_a12	Hughes1981_a6	Table 2	36	36	19.6	24.8	0.333333	0.3	2	1.8	CABI dmpp
AM	Hughes1981	a537	Hughes	1981	Environmental Entomology	EFFECTS OF AIR-POLLUTANTS ON PLANT-INSECT INTERACTIONS - REACTIONS OF THE MEXICAN BEAN BEETLE (COLEOPTERA, COCCINELLIDAE) TO SO2-FUMIGATED PINTO BEANS	USA	SO2	SO2	SO2	lab	0	0	390?g/m3	149.067	Significant pest	chewer	Coleoptera	Coccinellidae	Epilachna varivestis	Mexican bean beetle	adult	yes	specialist	reproduction	No of Eggs/Mass		Fabales	Fabaceae	Phaseolus vulgaris	Common bean		annual	dicot	adult	Hughes1981_a13	Hughes1981_a7	Table 2	20	20	56	60	1.56525	1.34164	7	6	CABI dmpp
AM	Hughes1981	a538	Hughes	1981	Environmental Entomology	EFFECTS OF AIR-POLLUTANTS ON PLANT-INSECT INTERACTIONS - REACTIONS OF THE MEXICAN BEAN BEETLE (COLEOPTERA, COCCINELLIDAE) TO SO2-FUMIGATED PINTO BEANS	USA	SO2	SO2	SO2	lab	0	0	390?g/m3	149.067	Significant pest	chewer	Coleoptera	Coccinellidae	Epilachna varivestis	Mexican bean beetle	adult	yes	specialist	reproduction	No of masses/female		Fabales	Fabaceae	Phaseolus vulgaris	Common bean		annual	dicot	adult	Hughes1981_a14	Hughes1981_a7	Table 2	20	20	379	364	11.4039	12.0748	51	54	CABI dmpp
AM	Masters1996	a539	Masters	1996	Environmental Pollution	Evidence that plant varieties respond differently to NO2 pollution as indicated by resistance to insect herbivores	UK	NO2	NOx	NOx	lab	0	0	100ppb	100	Significant pest	cell-feeder	Hemiptera	Aphididae	Aphis fabae	Black bean aphid	nymph	no	generalist	growth/development	Rgr	?g/?g/day	Fabales	Fabaceae	Vicia faba	Broad bean		annual	dicot		Masters1996_a1	Masters1996_a1	Figure 1	3	3	0.38	0.419	0.007	0.007	0.0121244	0.0121244	CABI dmpp and EPPO PRA
AM	Masters1996	a540	Masters	1996	Environmental Pollution	Evidence that plant varieties respond differently to NO2 pollution as indicated by resistance to insect herbivores	UK	NO2	NOx	NOx	lab	0	0	150ppb	150	Significant pest	cell-feeder	Hemiptera	Aphididae	Aphis fabae	Black bean aphid	nymph	no	generalist	growth/development	Rgr	?g/?g/day	Fabales	Fabaceae	Vicia faba	Broad bean		annual	dicot		Masters1996_a2	Masters1996_a2	Figure 1	3	3	0.319	0.389	0.007	0.008	0.0121244	0.0138564	CABI dmpp and EPPO PRA
AM	McNary1981	a543	McNary	1981	JOURNAL OF ECONOMIC ENTOMOLOGY	EFFECT OF CONTROLLED LOW-LEVELS OF SO2 ON GRASSHOPPER ORTHOPTERA, ACRIDIDAE DENSITIES ON A NORTHERN MIXED-GRASS PRAIRIE	USA	SO2	SO2	SO2	FAE	ambient	10.7283	73?g/m3	27.902	Other herbivore	chewer	Orthoptera	Acrididae	Melanoplus sanguinipes, Eritettix simplex	Migratory grasshopper, Velvet-striped grasshopper	adult	yes	generalist	abundance	average density	number/m2	multiple	multiple	multiple	Grassland vegetation		perennial	dicot	First year	McNary1981_a1	McNary1981_a1	Figure 1a	8	8	2.733	2.715	0.588	0.573	1.66312	1.62069	none
AM	McNary1981	a544	McNary	1981	JOURNAL OF ECONOMIC ENTOMOLOGY	EFFECT OF CONTROLLED LOW-LEVELS OF SO2 ON GRASSHOPPER ORTHOPTERA, ACRIDIDAE DENSITIES ON A NORTHERN MIXED-GRASS PRAIRIE	USA	SO2	SO2	SO2	FAE	ambient	10.7283	134?g/m3	51.218	Other herbivore	chewer	Orthoptera	Acrididae	Melanoplus sanguinipes, Eritettix simplex	Migratory grasshopper, Velvet-striped grasshopper	adult	yes	generalist	abundance	average density	number/m2	multiple	multiple	multiple	Grassland vegetation		perennial	dicot	First year	McNary1981_a1	McNary1981_a2	Figure 1a	8	8	2.733	2.012	0.588	0.418	1.66312	1.18228	none
AM	McNary1981	a545	McNary	1981	JOURNAL OF ECONOMIC ENTOMOLOGY	EFFECT OF CONTROLLED LOW-LEVELS OF SO2 ON GRASSHOPPER ORTHOPTERA, ACRIDIDAE DENSITIES ON A NORTHERN MIXED-GRASS PRAIRIE	USA	SO2	SO2	SO2	FAE	ambient	10.7283	228?g/m3	87.147	Other herbivore	chewer	Orthoptera	Acrididae	Melanoplus sanguinipes, Eritettix simplex	Migratory grasshopper, Velvet-striped grasshopper	adult	yes	generalist	abundance	average density	number/m2	multiple	multiple	multiple	Grassland vegetation		perennial	dicot	First year	McNary1981_a1	McNary1981_a3	Figure 1a	8	8	2.733	2.05	0.588	0.308	1.66312	0.871156	none
AM	McNary1981	a546	McNary	1981	JOURNAL OF ECONOMIC ENTOMOLOGY	EFFECT OF CONTROLLED LOW-LEVELS OF SO2 ON GRASSHOPPER ORTHOPTERA, ACRIDIDAE DENSITIES ON A NORTHERN MIXED-GRASS PRAIRIE	USA	SO2	SO2	SO2	FAE	ambient	10.7283	73?g/m3	27.902	Other herbivore	chewer	Orthoptera	Acrididae	Melanoplus sanguinipes, Eritettix simplex	Migratory grasshopper, Velvet-striped grasshopper	adult	yes	generalist	abundance	average density	number/m2	multiple	multiple	multiple	Grassland vegetation		perennial	dicot	Second year	McNary1981_a2	McNary1981_a4	Figure 1b	8	8	1.671	1.181	0.456	0.277	1.28976	0.783474	none
AM	McNary1981	a547	McNary	1981	JOURNAL OF ECONOMIC ENTOMOLOGY	EFFECT OF CONTROLLED LOW-LEVELS OF SO2 ON GRASSHOPPER ORTHOPTERA, ACRIDIDAE DENSITIES ON A NORTHERN MIXED-GRASS PRAIRIE	USA	SO2	SO2	SO2	FAE	ambient	10.7283	134?g/m3	51.218	Other herbivore	chewer	Orthoptera	Acrididae	Melanoplus sanguinipes, Eritettix simplex	Migratory grasshopper, Velvet-striped grasshopper	adult	yes	generalist	abundance	average density	number/m2	multiple	multiple	multiple	Grassland vegetation		perennial	dicot	Second year	McNary1981_a2	McNary1981_a5	Figure 1b	8	8	1.671	0.997	0.456	0.207	1.28976	0.585484	none
AM	McNary1981	a548	McNary	1981	JOURNAL OF ECONOMIC ENTOMOLOGY	EFFECT OF CONTROLLED LOW-LEVELS OF SO2 ON GRASSHOPPER ORTHOPTERA, ACRIDIDAE DENSITIES ON A NORTHERN MIXED-GRASS PRAIRIE	USA	SO2	SO2	SO2	FAE	ambient	10.7283	228?g/m3	87.147	Other herbivore	chewer	Orthoptera	Acrididae	Melanoplus sanguinipes, Eritettix simplex	Migratory grasshopper, Velvet-striped grasshopper	adult	yes	generalist	abundance	average density	number/m2	multiple	multiple	multiple	Grassland vegetation		perennial	dicot	Second year	McNary1981_a2	McNary1981_a6	Figure 1b	8	8	1.671	0.966	0.456	0.217	1.28976	0.613769	none
AM	Mofikoya2017	a549	Mofikoya	2017	JOURNAL OF AGRICULTURAL AND FOOD CHEMISTRY	Passive Adsorption of Volatile Monoterpene in Pest Control: Aided by Proximity and Disrupted by Ozone	Finland	O3	O3	O3	FAE	ambient	30	55ppb	55	Significant pest	nectar/pollen-feeder	Lepidoptera	Plutellidae	Plutella xylostella	Diamondback Moth	adult	yes	specialist	reproduction	egg abundance	numbers	Brassicales	Brassicaceae	Brassica oleracea	Cabbage		biennial	dicot	With Myrcene Fumigation	Mofikoya2017_a1	Mofikoya2017_a1	Figure 3	6	6	16.83	25.71	1.218	0.79	2.98348	1.9351	CABI dmpp
AM	Mofikoya2017	a550	Mofikoya	2017	JOURNAL OF AGRICULTURAL AND FOOD CHEMISTRY	Passive Adsorption of Volatile Monoterpene in Pest Control: Aided by Proximity and Disrupted by Ozone	Finland	O3	O3	O3	FAE	ambient	30	55ppb	55	Significant pest	nectar/pollen-feeder	Lepidoptera	Plutellidae	Plutella xylostella	Diamondback Moth	adult	yes	specialist	reproduction	egg abundance	numbers	Brassicales	Brassicaceae	Brassica oleracea	Cabbage		biennial	dicot	Without Myrcene Fumigation	Mofikoya2017_a2	Mofikoya2017_a2	Figure 3	6	6	53.516	25.631	3.296	1.494	8.07352	3.65954	CABI dmpp
AM	Telesnicki2018	a551	Telesnicki	2018	BIOCHEMICAL SYSTEMATICS AND ECOLOGY	Plant oxidative status under ozone pollution as predictor for aphid population growth: The case of Metopolophium dirhodum (Hemiptera: Aphididae) in Triticum aestivum (Poales: Poaceae)	Argentina	O3	O3	O3	lab	0	0	140ppb	140	Significant pest	cell-feeder	Hemiptera	Aphididae	Metopolophium dirhodum	Rose-grain aphid	adult	no	specialist	growth/development	lipid peroxidation	?M	Poales	Poaceae	Triticum aestivum	Wheat		annual	monocot	0 h post exposure	Telesnicki2018_a1	Telesnicki2018_a1	Figure 1c	4	4	27.95	48.64	14.77	16.59	29.54	33.18	CABI dmpp
AM	Telesnicki2018	a552	Telesnicki	2018	BIOCHEMICAL SYSTEMATICS AND ECOLOGY	Plant oxidative status under ozone pollution as predictor for aphid population growth: The case of Metopolophium dirhodum (Hemiptera: Aphididae) in Triticum aestivum (Poales: Poaceae)	Argentina	O3	O3	O3	lab	0	0	140ppb	140	Significant pest	cell-feeder	Hemiptera	Aphididae	Metopolophium dirhodum	Rose-grain aphid	adult	no	specialist	growth/development	lipid peroxidation	?M	Poales	Poaceae	Triticum aestivum	Wheat		annual	monocot	72h post exposure	Telesnicki2018_a2	Telesnicki2018_a2	Figure 1c	4	4	21.59	28.64	10.91	11.82	21.82	23.64	CABI dmpp
AM	Telesnicki2018	a553	Telesnicki	2018	BIOCHEMICAL SYSTEMATICS AND ECOLOGY	Plant oxidative status under ozone pollution as predictor for aphid population growth: The case of Metopolophium dirhodum (Hemiptera: Aphididae) in Triticum aestivum (Poales: Poaceae)	Argentina	O3	O3	O3	lab	0	0	140ppb	140	Significant pest	cell-feeder	Hemiptera	Aphididae	Metopolophium dirhodum	Rose-grain aphid	adult	no	specialist	reproduction	population growth		Poales	Poaceae	Triticum aestivum	Wheat		annual	monocot	0 h post exposure	Telesnicki2018_a3	Telesnicki2018_a1	Figure 3a	6	6	940.573	799.18	245.901	73.77	602.332	180.699	CABI dmpp
AM	Telesnicki2018	a554	Telesnicki	2018	BIOCHEMICAL SYSTEMATICS AND ECOLOGY	Plant oxidative status under ozone pollution as predictor for aphid population growth: The case of Metopolophium dirhodum (Hemiptera: Aphididae) in Triticum aestivum (Poales: Poaceae)	Argentina	O3	O3	O3	lab	0	0	140ppb	140	Significant pest	cell-feeder	Hemiptera	Aphididae	Metopolophium dirhodum	Rose-grain aphid	adult	no	specialist	reproduction	population growth		Poales	Poaceae	Triticum aestivum	Wheat		annual	monocot	72h post exposure	Telesnicki2018_a4	Telesnicki2018_a2	Figure 3a	6	6	510.246	368.852	129.098	135.246	316.224	331.284	CABI dmpp
AM	Coleman1988a	a555	Coleman	1988	Oecologia	PLANT STRESS AND INSECT PERFORMANCE - COTTONWOOD, OZONE AND A LEAF BEETLE	USA	O3	O3	O3	lab	30ppb	30	200ppb	200	Significant pest	chewer	Coleoptera	Chrysomelidae	Plagiodera versicolora	Willow leaf beetle	larva	yes	specialist	feeding efficiency	Leaf area consumed	cm2	Malpighiales	Salicaceae	Populus deltoides	Eastern cottonwood		perennial	dicot	susceptible clone (109) - Susceptibility to cottonwood leaf rust	Coleman1988a_a1	Coleman1988a_a1	Figure 1	6	6	40.763	49.924	7.328	7.328	17.9499	17.9499	EPPO A1 list
AM	Coleman1988a	a556	Coleman	1988	Oecologia	PLANT STRESS AND INSECT PERFORMANCE - COTTONWOOD, OZONE AND A LEAF BEETLE	USA	O3	O3	O3	lab	30ppb	30	200ppb	200	Significant pest	chewer	Coleoptera	Chrysomelidae	Plagiodera versicolora	Willow leaf beetle	larva	yes	specialist	feeding efficiency	Leaf area consumed	cm2	Malpighiales	Salicaceae	Populus deltoides	Eastern cottonwood		perennial	dicot	resistant clone (66)	Coleman1988a_a2	Coleman1988a_a2	Figure 1	6	6	39.237	63.206	6.412	9.771	15.7061	23.934	EPPO A1 list
AM	Coleman1988a	a557	Coleman	1988	Oecologia	PLANT STRESS AND INSECT PERFORMANCE - COTTONWOOD, OZONE AND A LEAF BEETLE	USA	O3	O3	O3	lab	30ppb	30	200ppb	200	Significant pest	chewer	Coleoptera	Chrysomelidae	Plagiodera versicolora	Willow leaf beetle	larva	yes	specialist	reproduction	Cummulative Egg Deposition	number	Malpighiales	Salicaceae	Populus deltoides	Eastern cottonwood		perennial	dicot	susceptible clone (109) 1985	Coleman1988a_a3	Coleman1988a_a3	Figure 2	6	6	150.427	65.384	43.59	17.094	106.773	41.8716	EPPO A1 list
AM	Coleman1988a	a558	Coleman	1988	Oecologia	PLANT STRESS AND INSECT PERFORMANCE - COTTONWOOD, OZONE AND A LEAF BEETLE	USA	O3	O3	O3	lab	30ppb	30	200ppb	200	Significant pest	chewer	Coleoptera	Chrysomelidae	Plagiodera versicolora	Willow leaf beetle	larva	yes	specialist	reproduction	Cummulative Egg Deposition	number	Malpighiales	Salicaceae	Populus deltoides	Eastern cottonwood		perennial	dicot	susceptible clone (109) 1986	Coleman1988a_a4	Coleman1988a_a4	Figure 2	6	6	60.2	13	19.6	7.4	48.01	18.1262	EPPO A1 list
AM	Coleman1988a	a559	Coleman	1988	Oecologia	PLANT STRESS AND INSECT PERFORMANCE - COTTONWOOD, OZONE AND A LEAF BEETLE	USA	O3	O3	O3	lab	30ppb	30	200ppb	200	Significant pest	chewer	Coleoptera	Chrysomelidae	Plagiodera versicolora	Willow leaf beetle	larva	yes	specialist	reproduction	Cummulative Egg Deposition	number	Malpighiales	Salicaceae	Populus deltoides	Eastern cottonwood		perennial	dicot	resistant clone (66) 1985	Coleman1988a_a5	Coleman1988a_a5	Figure 2	6	6	19.16	14.77	4.79	13.57	11.7331	33.2396	EPPO A1 list
AM	Coleman1988a	a560	Coleman	1988	Oecologia	PLANT STRESS AND INSECT PERFORMANCE - COTTONWOOD, OZONE AND A LEAF BEETLE	USA	O3	O3	O3	lab	30ppb	30	200ppb	200	Significant pest	chewer	Coleoptera	Chrysomelidae	Plagiodera versicolora	Willow leaf beetle	larva	yes	specialist	reproduction	Cummulative Egg Deposition	number	Malpighiales	Salicaceae	Populus deltoides	Eastern cottonwood		perennial	dicot	resistant clone (66) 1986	Coleman1988a_a6	Coleman1988a_a6	Figure 2	6	6	25.1	10.44	6.22	6.426	15.2358	15.7404	EPPO A1 list
AM	Coleman1988a	a561	Coleman	1988	Oecologia	PLANT STRESS AND INSECT PERFORMANCE - COTTONWOOD, OZONE AND A LEAF BEETLE	USA	O3	O3	O3	lab	30ppb	30	200ppb	200	Significant pest	chewer	Coleoptera	Chrysomelidae	Plagiodera versicolora	Willow leaf beetle	larva	yes	specialist	survival	Mean adult survivorship	%	Malpighiales	Salicaceae	Populus deltoides	Eastern cottonwood		perennial	dicot	susceptible clone (109) 1985	Coleman1988a_a7	Coleman1988a_a3	Table 2	6	6	28	35	6	3.6	14.6969	8.81816	EPPO A1 list
AM	Coleman1988a	a562	Coleman	1988	Oecologia	PLANT STRESS AND INSECT PERFORMANCE - COTTONWOOD, OZONE AND A LEAF BEETLE	USA	O3	O3	O3	lab	30ppb	30	200ppb	200	Significant pest	chewer	Coleoptera	Chrysomelidae	Plagiodera versicolora	Willow leaf beetle	larva	yes	specialist	survival	Mean adult survivorship	%	Malpighiales	Salicaceae	Populus deltoides	Eastern cottonwood		perennial	dicot	susceptible clone (109) 1986	Coleman1988a_a8	Coleman1988a_a4	Table 2	6	6	40	32	7.3	6.5	17.8813	15.9217	EPPO A1 list
AM	Coleman1988a	a563	Coleman	1988	Oecologia	PLANT STRESS AND INSECT PERFORMANCE - COTTONWOOD, OZONE AND A LEAF BEETLE	USA	O3	O3	O3	lab	30ppb	30	200ppb	200	Significant pest	chewer	Coleoptera	Chrysomelidae	Plagiodera versicolora	Willow leaf beetle	larva	yes	specialist	survival	Mean adult survivorship	%	Malpighiales	Salicaceae	Populus deltoides	Eastern cottonwood		perennial	dicot	resistant clone (66) 1985	Coleman1988a_a9	Coleman1988a_a5	Table 2	6	6	25	31	3.5	5	8.57321	12.2474	EPPO A1 list
AM	Coleman1988a	a564	Coleman	1988	Oecologia	PLANT STRESS AND INSECT PERFORMANCE - COTTONWOOD, OZONE AND A LEAF BEETLE	USA	O3	O3	O3	lab	30ppb	30	200ppb	200	Significant pest	chewer	Coleoptera	Chrysomelidae	Plagiodera versicolora	Willow leaf beetle	larva	yes	specialist	survival	Mean adult survivorship	%	Malpighiales	Salicaceae	Populus deltoides	Eastern cottonwood		perennial	dicot	resistant clone (66) 1986	Coleman1988a_a10	Coleman1988a_a6	Table 2	6	6	35	45	6.7	9.6	16.4116	23.5151	EPPO A1 list
AM	Coleman1988a	a565	Coleman	1988	Oecologia	PLANT STRESS AND INSECT PERFORMANCE - COTTONWOOD, OZONE AND A LEAF BEETLE	USA	O3	O3	O3	lab	30ppb	30	200ppb	200	Significant pest	chewer	Coleoptera	Chrysomelidae	Plagiodera versicolora	Willow leaf beetle	larva	yes	specialist	reproduction	Mean adult fecundity (total number of eggs/plant	number	Malpighiales	Salicaceae	Populus deltoides	Eastern cottonwood		perennial	dicot	susceptible clone (109) 1985	Coleman1988a_a11	Coleman1988a_a3	Table 2	6	6	149	72	38.6	13.3	94.5503	32.5782	EPPO A1 list
AM	Coleman1988a	a566	Coleman	1988	Oecologia	PLANT STRESS AND INSECT PERFORMANCE - COTTONWOOD, OZONE AND A LEAF BEETLE	USA	O3	O3	O3	lab	30ppb	30	200ppb	200	Significant pest	chewer	Coleoptera	Chrysomelidae	Plagiodera versicolora	Willow leaf beetle	larva	yes	specialist	reproduction	Mean adult fecundity (total number of eggs/plant	number	Malpighiales	Salicaceae	Populus deltoides	Eastern cottonwood		perennial	dicot	susceptible clone (109) 1986	Coleman1988a_a12	Coleman1988a_a4	Table 2	6	6	56	17	10.2	5.4	24.9848	13.2272	EPPO A1 list
AM	Coleman1988a	a567	Coleman	1988	Oecologia	PLANT STRESS AND INSECT PERFORMANCE - COTTONWOOD, OZONE AND A LEAF BEETLE	USA	O3	O3	O3	lab	30ppb	30	200ppb	200	Significant pest	chewer	Coleoptera	Chrysomelidae	Plagiodera versicolora	Willow leaf beetle	larva	yes	specialist	reproduction	Mean adult fecundity (total number of eggs/plant	number	Malpighiales	Salicaceae	Populus deltoides	Eastern cottonwood		perennial	dicot	resistant clone (66) 1985	Coleman1988a_a13	Coleman1988a_a5	Table 2	6	6	19	18	5.9	6.3	14.452	15.4318	EPPO A1 list
AM	Coleman1988a	a568	Coleman	1988	Oecologia	PLANT STRESS AND INSECT PERFORMANCE - COTTONWOOD, OZONE AND A LEAF BEETLE	USA	O3	O3	O3	lab	30ppb	30	200ppb	200	Significant pest	chewer	Coleoptera	Chrysomelidae	Plagiodera versicolora	Willow leaf beetle	larva	yes	specialist	reproduction	Mean adult fecundity (total number of eggs/plant	number	Malpighiales	Salicaceae	Populus deltoides	Eastern cottonwood		perennial	dicot	resistant clone (66) 1986	Coleman1988a_a14	Coleman1988a_a6	Table 2	6	6	20	7	7.1	3.2	17.3914	7.83837	EPPO A1 list
AM	Warrington1989	a569	Warrington	1989	AGRICULTURE ECOSYSTEMS & ENVIRONMENT	OZONE ENHANCES THE GROWTH-RATE OF CEREAL APHIDS	UK	O3	O3	O3	lab	0	0	70ppb	70	Significant pest	cell-feeder	Hemiptera	Aphididae	Rhopalosiphum padi	Bird cherry oat aphid	larva	no	generalist	feeding efficiency	MRGR	?g/?g/day	Poales	Poaceae	Hordeum vulgare	Barley		annual	monocot	June	Warrington1989_a1	Warrington1989_a1	Table 1	18	18	0.336	0.351	0.051	0.013	0.216375	0.0551543	CABI dmpp
AM	Warrington1989	a570	Warrington	1989	AGRICULTURE ECOSYSTEMS & ENVIRONMENT	OZONE ENHANCES THE GROWTH-RATE OF CEREAL APHIDS	UK	O3	O3	O3	lab	0	0	120ppb	120	Significant pest	cell-feeder	Hemiptera	Aphididae	Rhopalosiphum padi	Bird cherry oat aphid	larva	no	generalist	feeding efficiency	MRGR	?g/?g/day	Poales	Poaceae	Hordeum vulgare	Barley		annual	monocot	June	Warrington1989_a1	Warrington1989_a2	Table 1	18	19	0.336	0.424	0.051	0.011	0.216375	0.0479479	CABI dmpp
AM	Warrington1989	a571	Warrington	1989	AGRICULTURE ECOSYSTEMS & ENVIRONMENT	OZONE ENHANCES THE GROWTH-RATE OF CEREAL APHIDS	UK	O3	O3	O3	lab	0	0	170ppb	170	Significant pest	cell-feeder	Hemiptera	Aphididae	Rhopalosiphum padi	Bird cherry oat aphid	larva	no	generalist	feeding efficiency	MRGR	?g/?g/day	Poales	Poaceae	Hordeum vulgare	Barley		annual	monocot	June	Warrington1989_a1	Warrington1989_a3	Table 1	18	19	0.336	0.418	0.051	0.021	0.216375	0.0915369	CABI dmpp
AM	Warrington1989	a572	Warrington	1989	AGRICULTURE ECOSYSTEMS & ENVIRONMENT	OZONE ENHANCES THE GROWTH-RATE OF CEREAL APHIDS	UK	O3	O3	O3	lab	0	0	70ppb	70	Significant pest	cell-feeder	Hemiptera	Aphididae	Rhopalosiphum padi	Bird cherry oat aphid	larva	no	generalist	feeding efficiency	MRGR	?g/?g/day	Poales	Poaceae	Hordeum vulgare	Barley		annual	monocot	july	Warrington1989_a2	Warrington1989_a4	Table 1	20	23	0.313	0.333	0.013	0.014	0.0581378	0.0671416	CABI dmpp
AM	Warrington1989	a573	Warrington	1989	AGRICULTURE ECOSYSTEMS & ENVIRONMENT	OZONE ENHANCES THE GROWTH-RATE OF CEREAL APHIDS	UK	O3	O3	O3	lab	0	0	120ppb	120	Significant pest	cell-feeder	Hemiptera	Aphididae	Rhopalosiphum padi	Bird cherry oat aphid	larva	no	generalist	feeding efficiency	MRGR	?g/?g/day	Poales	Poaceae	Hordeum vulgare	Barley		annual	monocot	july	Warrington1989_a2	Warrington1989_a5	Table 1	20	19	0.313	0.354	0.013	0.013	0.0581378	0.0566657	CABI dmpp
AM	Warrington1989	a574	Warrington	1989	AGRICULTURE ECOSYSTEMS & ENVIRONMENT	OZONE ENHANCES THE GROWTH-RATE OF CEREAL APHIDS	UK	O3	O3	O3	lab	0	0	170ppb	170	Significant pest	cell-feeder	Hemiptera	Aphididae	Rhopalosiphum padi	Bird cherry oat aphid	larva	no	generalist	feeding efficiency	MRGR	?g/?g/day	Poales	Poaceae	Hordeum vulgare	Barley		annual	monocot	july	Warrington1989_a2	Warrington1989_a6	Table 1	20	18	0.313	0.359	0.013	0.011	0.0581378	0.046669	CABI dmpp
AM	Warrington1989	a575	Warrington	1989	AGRICULTURE ECOSYSTEMS & ENVIRONMENT	OZONE ENHANCES THE GROWTH-RATE OF CEREAL APHIDS	UK	O3	O3	O3	lab	0	0	70ppb	70	Significant pest	cell-feeder	Hemiptera	Aphididae	Rhopalosiphum padi	Bird cherry oat aphid	larva	no	generalist	feeding efficiency	MRGR	?g/?g/day	Poales	Poaceae	Hordeum vulgare	Barley		annual	monocot	august	Warrington1989_a3	Warrington1989_a7	Table 1	21	21	0.323	0.313	0.009	0.01	0.0412432	0.0458258	CABI dmpp
AM	Warrington1989	a576	Warrington	1989	AGRICULTURE ECOSYSTEMS & ENVIRONMENT	OZONE ENHANCES THE GROWTH-RATE OF CEREAL APHIDS	UK	O3	O3	O3	lab	0	0	120ppb	120	Significant pest	cell-feeder	Hemiptera	Aphididae	Rhopalosiphum padi	Bird cherry oat aphid	larva	no	generalist	feeding efficiency	MRGR	?g/?g/day	Poales	Poaceae	Hordeum vulgare	Barley		annual	monocot	august	Warrington1989_a3	Warrington1989_a8	Table 1	21	18	0.323	0.343	0.009	0.014	0.0412432	0.059397	CABI dmpp
AM	Warrington1989	a577	Warrington	1989	AGRICULTURE ECOSYSTEMS & ENVIRONMENT	OZONE ENHANCES THE GROWTH-RATE OF CEREAL APHIDS	UK	O3	O3	O3	lab	0	0	170ppb	170	Significant pest	cell-feeder	Hemiptera	Aphididae	Rhopalosiphum padi	Bird cherry oat aphid	larva	no	generalist	feeding efficiency	MRGR	?g/?g/day	Poales	Poaceae	Hordeum vulgare	Barley		annual	monocot	august	Warrington1989_a3	Warrington1989_a9	Table 1	21	20	0.323	0.369	0.009	0.012	0.0412432	0.0536656	CABI dmpp
AM	Lukowski2018	a578	Lukowski	2018	ENVIRONMENTAL SCIENCE AND POLLUTION RESEARCH	Particulate matter on two Prunus spp. decreases survival and performance of the folivorous beetle Gonioctena quinquepunctata	Poland	PM	PM	PM	lab	0.175mg/cm2		0.241mg/cm2		Other herbivore	chewer	Coleoptera	Chrysomelidae	Gonioctena quinquepunctata		larva	both	generalist	growth/development	larval mass	mg	Rosales	Rosaceae	Prunus padus	Bird Cherry		perennial	dicot	maximum mass	Lukowski2018_a1	Lukowski2018_a1	Table 2	30	30	15.14	15.09	0.65	0.6	3.5602	3.28634	none
AM	Lukowski2018	a579	Lukowski	2018	ENVIRONMENTAL SCIENCE AND POLLUTION RESEARCH	Particulate matter on two Prunus spp. decreases survival and performance of the folivorous beetle Gonioctena quinquepunctata	Poland	PM	PM	PM	lab	0.175mg/cm2		0.27mg/cm2		Other herbivore	chewer	Coleoptera	Chrysomelidae	Gonioctena quinquepunctata		larva	both	generalist	growth/development	larval mass	mg	Rosales	Rosaceae	Prunus padus	Bird Cherry		perennial	dicot	maximum mass	Lukowski2018_a1	Lukowski2018_a2	Table 2	30	30	15.14	15.57	0.65	0.6	3.5602	3.28634	none
AM	Lukowski2018	a580	Lukowski	2018	ENVIRONMENTAL SCIENCE AND POLLUTION RESEARCH	Particulate matter on two Prunus spp. decreases survival and performance of the folivorous beetle Gonioctena quinquepunctata	Poland	PM	PM	PM	lab	0.175mg/cm2		0.241mg/cm2		Other herbivore	chewer	Coleoptera	Chrysomelidae	Gonioctena quinquepunctata		larva	both	generalist	growth/development	larval mass	mg	Rosales	Rosaceae	Prunus serotina	Black cherry		perennial	dicot	maximum mass	Lukowski2018_a2	Lukowski2018_a3	Table 2	30	30	14.51	14.89	1	1.18	5.47723	6.46313	none
AM	Lukowski2018	a581	Lukowski	2018	ENVIRONMENTAL SCIENCE AND POLLUTION RESEARCH	Particulate matter on two Prunus spp. decreases survival and performance of the folivorous beetle Gonioctena quinquepunctata	Poland	PM	PM	PM	lab	0.175mg/cm2		0.27mg/cm2		Other herbivore	chewer	Coleoptera	Chrysomelidae	Gonioctena quinquepunctata		larva	both	generalist	growth/development	larval mass	mg	Rosales	Rosaceae	Prunus serotina	Black cherry		perennial	dicot	maximum mass	Lukowski2018_a2	Lukowski2018_a4	Table 2	30	30	14.51	14.45	1	0.7	5.47723	3.83406	none
AM	Lukowski2018	a582	Lukowski	2018	ENVIRONMENTAL SCIENCE AND POLLUTION RESEARCH	Particulate matter on two Prunus spp. decreases survival and performance of the folivorous beetle Gonioctena quinquepunctata	Poland	PM	PM	PM	lab	0.175mg/cm2		0.241mg/cm2		Other herbivore	chewer	Coleoptera	Chrysomelidae	Gonioctena quinquepunctata		larva	both	generalist	growth/development	duration of larval development	days	Rosales	Rosaceae	Prunus padus	Bird Cherry		perennial	dicot	days	Lukowski2018_a3	Lukowski2018_a1	Table 2	30	30	10.2	9.8	0.7	0.7	3.83406	3.83406	none
AM	Lukowski2018	a583	Lukowski	2018	ENVIRONMENTAL SCIENCE AND POLLUTION RESEARCH	Particulate matter on two Prunus spp. decreases survival and performance of the folivorous beetle Gonioctena quinquepunctata	Poland	PM	PM	PM	lab	0.175mg/cm2		0.27mg/cm2		Other herbivore	chewer	Coleoptera	Chrysomelidae	Gonioctena quinquepunctata		larva	both	generalist	growth/development	duration of larval development	days	Rosales	Rosaceae	Prunus padus	Bird Cherry		perennial	dicot	days	Lukowski2018_a3	Lukowski2018_a2	Table 2	30	30	10.2	11	0.7	0.7	3.83406	3.83406	none
AM	Lukowski2018	a584	Lukowski	2018	ENVIRONMENTAL SCIENCE AND POLLUTION RESEARCH	Particulate matter on two Prunus spp. decreases survival and performance of the folivorous beetle Gonioctena quinquepunctata	Poland	PM	PM	PM	lab	0.175mg/cm2		0.241mg/cm2		Other herbivore	chewer	Coleoptera	Chrysomelidae	Gonioctena quinquepunctata		larva	both	generalist	growth/development	duration of larval development	days	Rosales	Rosaceae	Prunus serotina	Black cherry		perennial	dicot	days	Lukowski2018_a4	Lukowski2018_a3	Table 2	30	30	11.6	10	0.4	0.8	2.19089	4.38178	none
AM	Lukowski2018	a585	Lukowski	2018	ENVIRONMENTAL SCIENCE AND POLLUTION RESEARCH	Particulate matter on two Prunus spp. decreases survival and performance of the folivorous beetle Gonioctena quinquepunctata	Poland	PM	PM	PM	lab	0.175mg/cm2		0.27mg/cm2		Other herbivore	chewer	Coleoptera	Chrysomelidae	Gonioctena quinquepunctata		larva	both	generalist	growth/development	duration of larval development	days	Rosales	Rosaceae	Prunus serotina	Black cherry		perennial	dicot	days	Lukowski2018_a4	Lukowski2018_a4	Table 2	30	30	11.6	10	0.4	0.8	2.19089	4.38178	none
AM	Lukowski2018	a586	Lukowski	2018	ENVIRONMENTAL SCIENCE AND POLLUTION RESEARCH	Particulate matter on two Prunus spp. decreases survival and performance of the folivorous beetle Gonioctena quinquepunctata	Poland	PM	PM	PM	lab	0.175mg/cm2		0.241mg/cm2		Other herbivore	chewer	Coleoptera	Chrysomelidae	Gonioctena quinquepunctata		pupa	both	generalist	growth/development	Pupal mass	mg	Rosales	Rosaceae	Prunus padus	Bird Cherry		perennial	dicot		Lukowski2018_a5	Lukowski2018_a1	Table 2	30	30	12.8	12.38	0.75	0.95	4.10792	5.20336	none
AM	Lukowski2018	a587	Lukowski	2018	ENVIRONMENTAL SCIENCE AND POLLUTION RESEARCH	Particulate matter on two Prunus spp. decreases survival and performance of the folivorous beetle Gonioctena quinquepunctata	Poland	PM	PM	PM	lab	0.175mg/cm2		0.27mg/cm2		Other herbivore	chewer	Coleoptera	Chrysomelidae	Gonioctena quinquepunctata		pupa	both	generalist	growth/development	Pupal mass	mg	Rosales	Rosaceae	Prunus padus	Bird Cherry		perennial	dicot		Lukowski2018_a5	Lukowski2018_a2	Table 2	30	30	12.8	12.44	0.75	0.64	4.10792	3.50542	none
AM	Lukowski2018	a588	Lukowski	2018	ENVIRONMENTAL SCIENCE AND POLLUTION RESEARCH	Particulate matter on two Prunus spp. decreases survival and performance of the folivorous beetle Gonioctena quinquepunctata	Poland	PM	PM	PM	lab	0.175mg/cm2		0.241mg/cm2		Other herbivore	chewer	Coleoptera	Chrysomelidae	Gonioctena quinquepunctata		pupa	both	generalist	growth/development	Pupal mass	mg	Rosales	Rosaceae	Prunus serotina	Black cherry		perennial	dicot		Lukowski2018_a6	Lukowski2018_a3	Table 2	30	30	12.27	13.87	0.68	0.91	3.72451	4.98428	none
AM	Lukowski2018	a589	Lukowski	2018	ENVIRONMENTAL SCIENCE AND POLLUTION RESEARCH	Particulate matter on two Prunus spp. decreases survival and performance of the folivorous beetle Gonioctena quinquepunctata	Poland	PM	PM	PM	lab	0.175mg/cm2		0.27mg/cm2		Other herbivore	chewer	Coleoptera	Chrysomelidae	Gonioctena quinquepunctata		pupa	both	generalist	growth/development	Pupal mass	mg	Rosales	Rosaceae	Prunus serotina	Black cherry		perennial	dicot		Lukowski2018_a6	Lukowski2018_a4	Table 2	30	30	12.27	12.98	0.68	0.61	3.72451	3.34111	none
AM	Lukowski2018	a590	Lukowski	2018	ENVIRONMENTAL SCIENCE AND POLLUTION RESEARCH	Particulate matter on two Prunus spp. decreases survival and performance of the folivorous beetle Gonioctena quinquepunctata	Poland	PM	PM	PM	lab	0.175mg/cm2		0.241mg/cm2		Other herbivore	chewer	Coleoptera	Chrysomelidae	Gonioctena quinquepunctata		pupa	both	generalist	growth/development	Pupal Period	days	Rosales	Rosaceae	Prunus padus	Bird Cherry		perennial	dicot		Lukowski2018_a7	Lukowski2018_a1	Table 2	30	30	5.9	7	0.4	0.1	2.19089	0.547723	none
AM	Lukowski2018	a591	Lukowski	2018	ENVIRONMENTAL SCIENCE AND POLLUTION RESEARCH	Particulate matter on two Prunus spp. decreases survival and performance of the folivorous beetle Gonioctena quinquepunctata	Poland	PM	PM	PM	lab	0.175mg/cm2		0.27mg/cm2		Other herbivore	chewer	Coleoptera	Chrysomelidae	Gonioctena quinquepunctata		pupa	both	generalist	growth/development	Pupal Period	days	Rosales	Rosaceae	Prunus padus	Bird Cherry		perennial	dicot		Lukowski2018_a7	Lukowski2018_a2	Table 2	30	30	5.9	4.4	0.4	0.2	2.19089	1.09545	none
AM	Lukowski2018	a592	Lukowski	2018	ENVIRONMENTAL SCIENCE AND POLLUTION RESEARCH	Particulate matter on two Prunus spp. decreases survival and performance of the folivorous beetle Gonioctena quinquepunctata	Poland	PM	PM	PM	lab	0.175mg/cm2		0.241mg/cm2		Other herbivore	chewer	Coleoptera	Chrysomelidae	Gonioctena quinquepunctata		pupa	both	generalist	growth/development	Pupal Period	days	Rosales	Rosaceae	Prunus serotina	Black cherry		perennial	dicot		Lukowski2018_a8	Lukowski2018_a3	Table 2	30	30	5	6	0.4	0.7	2.19089	3.83406	none
AM	Lukowski2018	a593	Lukowski	2018	ENVIRONMENTAL SCIENCE AND POLLUTION RESEARCH	Particulate matter on two Prunus spp. decreases survival and performance of the folivorous beetle Gonioctena quinquepunctata	Poland	PM	PM	PM	lab	0.175mg/cm2		0.27mg/cm2		Other herbivore	chewer	Coleoptera	Chrysomelidae	Gonioctena quinquepunctata		pupa	both	generalist	growth/development	Pupal Period	days	Rosales	Rosaceae	Prunus serotina	Black cherry		perennial	dicot		Lukowski2018_a8	Lukowski2018_a4	Table 2	30	30	5	5.8	0.4	0.6	2.19089	3.28634	none
AM	Lukowski2018	a594	Lukowski	2018	ENVIRONMENTAL SCIENCE AND POLLUTION RESEARCH	Particulate matter on two Prunus spp. decreases survival and performance of the folivorous beetle Gonioctena quinquepunctata	Poland	PM	PM	PM	lab	0.175mg/cm2		0.241mg/cm2		Other herbivore	chewer	Coleoptera	Chrysomelidae	Gonioctena quinquepunctata		adult	both	generalist	growth/development	Adult mass	mg	Rosales	Rosaceae	Prunus padus	Bird Cherry		perennial	dicot		Lukowski2018_a9	Lukowski2018_a1	Table 2	30	30	16.45	12.08	1.26	1.04	6.9013	5.69631	none
AM	Lukowski2018	a595	Lukowski	2018	ENVIRONMENTAL SCIENCE AND POLLUTION RESEARCH	Particulate matter on two Prunus spp. decreases survival and performance of the folivorous beetle Gonioctena quinquepunctata	Poland	PM	PM	PM	lab	0.175mg/cm2		0.27mg/cm2		Other herbivore	chewer	Coleoptera	Chrysomelidae	Gonioctena quinquepunctata		adult	both	generalist	growth/development	Adult mass	mg	Rosales	Rosaceae	Prunus padus	Bird Cherry		perennial	dicot		Lukowski2018_a9	Lukowski2018_a2	Table 2	30	30	16.45	11.22	1.26	0.98	6.9013	5.36768	none
AM	Lukowski2018	a596	Lukowski	2018	ENVIRONMENTAL SCIENCE AND POLLUTION RESEARCH	Particulate matter on two Prunus spp. decreases survival and performance of the folivorous beetle Gonioctena quinquepunctata	Poland	PM	PM	PM	lab	0.175mg/cm2		0.241mg/cm2		Other herbivore	chewer	Coleoptera	Chrysomelidae	Gonioctena quinquepunctata		adult	both	generalist	growth/development	Adult mass	mg	Rosales	Rosaceae	Prunus serotina	Black cherry		perennial	dicot		Lukowski2018_a10	Lukowski2018_a3	Table 2	30	30	15.13	14.6	0.8	0.45	4.38178	2.46475	none
AM	Lukowski2018	a597	Lukowski	2018	ENVIRONMENTAL SCIENCE AND POLLUTION RESEARCH	Particulate matter on two Prunus spp. decreases survival and performance of the folivorous beetle Gonioctena quinquepunctata	Poland	PM	PM	PM	lab	0.175mg/cm2		0.27mg/cm2		Other herbivore	chewer	Coleoptera	Chrysomelidae	Gonioctena quinquepunctata		adult	both	generalist	growth/development	Adult mass	mg	Rosales	Rosaceae	Prunus serotina	Black cherry		perennial	dicot		Lukowski2018_a10	Lukowski2018_a4	Table 2	30	30	15.13	13.02	0.8	0.45	4.38178	2.46475	none
AM	Lukowski2018	a598	Lukowski	2018	ENVIRONMENTAL SCIENCE AND POLLUTION RESEARCH	Particulate matter on two Prunus spp. decreases survival and performance of the folivorous beetle Gonioctena quinquepunctata	Poland	PM	PM	PM	lab	0.175mg/cm2		0.241mg/cm2		Other herbivore	chewer	Coleoptera	Chrysomelidae	Gonioctena quinquepunctata		adult	both	generalist	feeding efficiency	consumption	mg	Rosales	Rosaceae	Prunus padus	Bird Cherry		perennial	dicot		Lukowski2018_a11	Lukowski2018_a1	Table 2	30	30	28.78	35.52	1.03	1.19	5.64154	6.5179	none
AM	Lukowski2018	a599	Lukowski	2018	ENVIRONMENTAL SCIENCE AND POLLUTION RESEARCH	Particulate matter on two Prunus spp. decreases survival and performance of the folivorous beetle Gonioctena quinquepunctata	Poland	PM	PM	PM	lab	0.175mg/cm2		0.27mg/cm2		Other herbivore	chewer	Coleoptera	Chrysomelidae	Gonioctena quinquepunctata		adult	both	generalist	feeding efficiency	consumption	mg	Rosales	Rosaceae	Prunus padus	Bird Cherry		perennial	dicot		Lukowski2018_a11	Lukowski2018_a2	Table 2	30	30	28.78	47.72	1.03	4.05	5.64154	22.1828	none
AM	Lukowski2018	a600	Lukowski	2018	ENVIRONMENTAL SCIENCE AND POLLUTION RESEARCH	Particulate matter on two Prunus spp. decreases survival and performance of the folivorous beetle Gonioctena quinquepunctata	Poland	PM	PM	PM	lab	0.175mg/cm2		0.241mg/cm2		Other herbivore	chewer	Coleoptera	Chrysomelidae	Gonioctena quinquepunctata		adult	both	generalist	feeding efficiency	consumption	mg	Rosales	Rosaceae	Prunus serotina	Black cherry		perennial	dicot		Lukowski2018_a12	Lukowski2018_a3	Table 2	30	30	26.99	41.81	1.45	4.7	7.94198	25.743	none
AM	Lukowski2018	a601	Lukowski	2018	ENVIRONMENTAL SCIENCE AND POLLUTION RESEARCH	Particulate matter on two Prunus spp. decreases survival and performance of the folivorous beetle Gonioctena quinquepunctata	Poland	PM	PM	PM	lab	0.175mg/cm2		0.27mg/cm2		Other herbivore	chewer	Coleoptera	Chrysomelidae	Gonioctena quinquepunctata		adult	both	generalist	feeding efficiency	consumption	mg	Rosales	Rosaceae	Prunus serotina	Black cherry		perennial	dicot		Lukowski2018_a12	Lukowski2018_a4	Table 2	30	30	26.99	47	1.45	5.43	7.94198	29.7413	none
AM	Lukowski2018	a602	Lukowski	2018	ENVIRONMENTAL SCIENCE AND POLLUTION RESEARCH	Particulate matter on two Prunus spp. decreases survival and performance of the folivorous beetle Gonioctena quinquepunctata	Poland	PM	PM	PM	lab	0.175mg/cm2		0.241mg/cm2		Other herbivore	chewer	Coleoptera	Chrysomelidae	Gonioctena quinquepunctata		multiple	both	generalist	feeding efficiency	consumption index	g/g/day	Rosales	Rosaceae	Prunus padus	Bird Cherry		perennial	dicot		Lukowski2018_a13	Lukowski2018_a1	Table 2	30	30	0.17	0.28	0.02	0.02	0.109545	0.109545	none
AM	Lukowski2018	a603	Lukowski	2018	ENVIRONMENTAL SCIENCE AND POLLUTION RESEARCH	Particulate matter on two Prunus spp. decreases survival and performance of the folivorous beetle Gonioctena quinquepunctata	Poland	PM	PM	PM	lab	0.175mg/cm2		0.27mg/cm2		Other herbivore	chewer	Coleoptera	Chrysomelidae	Gonioctena quinquepunctata		multiple	both	generalist	feeding efficiency	consumption index	g/g/day	Rosales	Rosaceae	Prunus padus	Bird Cherry		perennial	dicot		Lukowski2018_a13	Lukowski2018_a2	Table 2	30	30	0.17	0.33	0.02	0.05	0.109545	0.273861	none
AM	Lukowski2018	a604	Lukowski	2018	ENVIRONMENTAL SCIENCE AND POLLUTION RESEARCH	Particulate matter on two Prunus spp. decreases survival and performance of the folivorous beetle Gonioctena quinquepunctata	Poland	PM	PM	PM	lab	0.175mg/cm2		0.241mg/cm2		Other herbivore	chewer	Coleoptera	Chrysomelidae	Gonioctena quinquepunctata		multiple	both	generalist	feeding efficiency	consumption index	g/g/day	Rosales	Rosaceae	Prunus serotina	Black cherry		perennial	dicot		Lukowski2018_a14	Lukowski2018_a3	Table 2	30	30	0.2	0.25	0.01	0.04	0.0547723	0.219089	none
AM	Lukowski2018	a605	Lukowski	2018	ENVIRONMENTAL SCIENCE AND POLLUTION RESEARCH	Particulate matter on two Prunus spp. decreases survival and performance of the folivorous beetle Gonioctena quinquepunctata	Poland	PM	PM	PM	lab	0.175mg/cm2		0.27mg/cm2		Other herbivore	chewer	Coleoptera	Chrysomelidae	Gonioctena quinquepunctata		multiple	both	generalist	feeding efficiency	consumption index	g/g/day	Rosales	Rosaceae	Prunus serotina	Black cherry		perennial	dicot		Lukowski2018_a14	Lukowski2018_a4	Table 2	30	30	0.2	0.3	0.01	0.05	0.0547723	0.273861	none
AM	Lukowski2018	a606	Lukowski	2018	ENVIRONMENTAL SCIENCE AND POLLUTION RESEARCH	Particulate matter on two Prunus spp. decreases survival and performance of the folivorous beetle Gonioctena quinquepunctata	Poland	PM	PM	PM	lab	0.175mg/cm2		0.241mg/cm2		Other herbivore	chewer	Coleoptera	Chrysomelidae	Gonioctena quinquepunctata		multiple	both	generalist	feeding efficiency	Efficiency of conversion of ingested food	g/g %	Rosales	Rosaceae	Prunus padus	Bird Cherry		perennial	dicot		Lukowski2018_a15	Lukowski2018_a1	Table 2	30	30	51.34	43.75	1.17	1.04	6.40835	5.69631	none
AM	Lukowski2018	a607	Lukowski	2018	ENVIRONMENTAL SCIENCE AND POLLUTION RESEARCH	Particulate matter on two Prunus spp. decreases survival and performance of the folivorous beetle Gonioctena quinquepunctata	Poland	PM	PM	PM	lab	0.175mg/cm2		0.27mg/cm2		Other herbivore	chewer	Coleoptera	Chrysomelidae	Gonioctena quinquepunctata		multiple	both	generalist	feeding efficiency	Efficiency of conversion of ingested food	g/g %	Rosales	Rosaceae	Prunus padus	Bird Cherry		perennial	dicot		Lukowski2018_a15	Lukowski2018_a2	Table 2	30	30	51.34	34.37	1.17	3.18	6.40835	17.4176	none
AM	Lukowski2018	a608	Lukowski	2018	ENVIRONMENTAL SCIENCE AND POLLUTION RESEARCH	Particulate matter on two Prunus spp. decreases survival and performance of the folivorous beetle Gonioctena quinquepunctata	Poland	PM	PM	PM	lab	0.175mg/cm2		0.241mg/cm2		Other herbivore	chewer	Coleoptera	Chrysomelidae	Gonioctena quinquepunctata		multiple	both	generalist	feeding efficiency	Efficiency of conversion of ingested food	g/g %	Rosales	Rosaceae	Prunus serotina	Black cherry		perennial	dicot		Lukowski2018_a16	Lukowski2018_a3	Table 2	30	30	51.65	39.09	1.72	2.36	9.42083	12.9263	none
AM	Lukowski2018	a609	Lukowski	2018	ENVIRONMENTAL SCIENCE AND POLLUTION RESEARCH	Particulate matter on two Prunus spp. decreases survival and performance of the folivorous beetle Gonioctena quinquepunctata	Poland	PM	PM	PM	lab	0.175mg/cm2		0.27mg/cm2		Other herbivore	chewer	Coleoptera	Chrysomelidae	Gonioctena quinquepunctata		multiple	both	generalist	feeding efficiency	Efficiency of conversion of ingested food	g/g %	Rosales	Rosaceae	Prunus serotina	Black cherry		perennial	dicot		Lukowski2018_a16	Lukowski2018_a4	Table 2	30	30	51.65	33.87	1.72	2.34	9.42083	12.8167	none
AM	Lukowski2018	a610	Lukowski	2018	ENVIRONMENTAL SCIENCE AND POLLUTION RESEARCH	Particulate matter on two Prunus spp. decreases survival and performance of the folivorous beetle Gonioctena quinquepunctata	Poland	PM	PM	PM	lab	0.175mg/cm2		0.241mg/cm2		Other herbivore	chewer	Coleoptera	Chrysomelidae	Gonioctena quinquepunctata		multiple	both	generalist	growth/development	relative growth rate	g/g/day	Rosales	Rosaceae	Prunus padus	Bird Cherry		perennial	dicot		Lukowski2018_a17	Lukowski2018_a1	Table 2	30	30	0.012	0.006	0.009	0.004	0.049295	0.0219089	none
AM	Lukowski2018	a611	Lukowski	2018	ENVIRONMENTAL SCIENCE AND POLLUTION RESEARCH	Particulate matter on two Prunus spp. decreases survival and performance of the folivorous beetle Gonioctena quinquepunctata	Poland	PM	PM	PM	lab	0.175mg/cm2		0.27mg/cm2		Other herbivore	chewer	Coleoptera	Chrysomelidae	Gonioctena quinquepunctata		multiple	both	generalist	growth/development	relative growth rate	g/g/day	Rosales	Rosaceae	Prunus padus	Bird Cherry		perennial	dicot		Lukowski2018_a17	Lukowski2018_a2	Table 2	30	30	0.012	0.015	0.009	0.008	0.049295	0.0438178	none
AM	Lukowski2018	a612	Lukowski	2018	ENVIRONMENTAL SCIENCE AND POLLUTION RESEARCH	Particulate matter on two Prunus spp. decreases survival and performance of the folivorous beetle Gonioctena quinquepunctata	Poland	PM	PM	PM	lab	0.175mg/cm2		0.241mg/cm2		Other herbivore	chewer	Coleoptera	Chrysomelidae	Gonioctena quinquepunctata		multiple	both	generalist	growth/development	relative growth rate	g/g/day	Rosales	Rosaceae	Prunus serotina	Black cherry		perennial	dicot		Lukowski2018_a18	Lukowski2018_a3	Table 2	30	30	0.01	0.009	0.009	0.008	0.049295	0.0438178	none
AM	Lukowski2018	a613	Lukowski	2018	ENVIRONMENTAL SCIENCE AND POLLUTION RESEARCH	Particulate matter on two Prunus spp. decreases survival and performance of the folivorous beetle Gonioctena quinquepunctata	Poland	PM	PM	PM	lab	0.175mg/cm2		0.27mg/cm2		Other herbivore	chewer	Coleoptera	Chrysomelidae	Gonioctena quinquepunctata		multiple	both	generalist	growth/development	relative growth rate	g/g/day	Rosales	Rosaceae	Prunus serotina	Black cherry		perennial	dicot		Lukowski2018_a18	Lukowski2018_a4	Table 2	30	30	0.01	0.027	0.009	0.004	0.049295	0.0219089	none
AM	Braun1989	a614	Braun	1989	Environmental Pollution	EFFECT OF AMBIENT OZONE AND ACID MIST ON APHID DEVELOPMENT	Switzerland	O3	O3	O3	lab	Filtered Air	0	40ppb	40	Other herbivore	cell-feeder	Hemiptera	Aphididae	Phyllaphis fagi	Wooly beech aphid		both	specialist	abundance	mean number of aphids/plant	#	Fagales	Fagaceae	Fagus sylvatica	European Beech		perennial	dicot	1986	Braun1989_a1	Braun1989_a1	Table 1	40	40	129	73	15.9695	9.48683	101	60	none
AM	Braun1989	a615	Braun	1989	Environmental Pollution	EFFECT OF AMBIENT OZONE AND ACID MIST ON APHID DEVELOPMENT	Switzerland	O3	O3	O3	lab	Filtered Air	0	40ppb	40	Other herbivore	cell-feeder	Hemiptera	Aphididae	Phyllaphis fagi	Wooly beech aphid		both	specialist	abundance	mean number of aphids/plant	#	Fagales	Fagaceae	Fagus sylvatica	European Beech		perennial	dicot	1987	Braun1989_a2	Braun1989_a2	Table 1	20	20	175	100	28.8453	27.9508	129	125	none
AM	Braun1989	a616	Braun	1989	Environmental Pollution	EFFECT OF AMBIENT OZONE AND ACID MIST ON APHID DEVELOPMENT	Switzerland	O3	O3	O3	lab	Filtered Air	0	40ppb	40	Significant pest	cell-feeder	Hemiptera	Aphididae	Aphis fabae	Black bean aphid		both	specialist	abundance	mean number of aphids/plant	#	Fabales	Fabaceae	Phaseolus vulgaris	Common bean		annual	dicot	1985	Braun1989_a3	Braun1989_a3	Table 1	13	13	520	924	60.4623	108.721	218	392	CABI dmpp and EPPO PRA
AM	Braun1989	a617	Braun	1989	Environmental Pollution	EFFECT OF AMBIENT OZONE AND ACID MIST ON APHID DEVELOPMENT	Switzerland	O3	O3	O3	lab	Filtered Air	0	40ppb	40	Significant pest	cell-feeder	Hemiptera	Aphididae	Aphis fabae	Black bean aphid		both	specialist	abundance	mean number of aphids/plant	#	Fabales	Fabaceae	Phaseolus vulgaris	Common bean		annual	dicot	1986	Braun1989_a4	Braun1989_a4	Table 1	12	12	1628	1923	194.856	150.688	675	522	CABI dmpp and EPPO PRA
AM	Braun1989	a618	Braun	1989	Environmental Pollution	EFFECT OF AMBIENT OZONE AND ACID MIST ON APHID DEVELOPMENT	Switzerland	O3	O3	O3	lab	Filtered Air	0	40ppb	40	Significant pest	cell-feeder	Hemiptera	Aphididae	Aphis fabae	Black bean aphid		both	specialist	abundance	mean number of aphids/plant	#	Fabales	Fabaceae	Phaseolus vulgaris	Common bean		annual	dicot	1987	Braun1989_a5	Braun1989_a5	Table 1	9	9	77	152	22	17.3333	66	52	CABI dmpp and EPPO PRA
AM	Kozlov1996b	a619	Kozlov	1996	Environmental Entomology	Decreased performance of Melasoma lapponica (Coleoptera: Chrysomelidae) fumigated by sulphur dioxide: Direct toxicity versus host plant quality	Russia	SO2	SO2	SO2	lab	25µg/m3	9.556	100µg/m3	38.222	Other herbivore	chewer	Coleoptera	Chrysomelidae	Melasoma lapponica	Leaf bettle	larva	both	generalist	survival	larvae survival	%	Malpighiales	Salicaceae	Salix borealis	Willow		perennial	dicot	Both insect and plant fumigated	Kozlov1996b_a1	Kozlov1996b_a1	Table 1	4	4	65.9	78.4	4.8	4.9	9.6	9.8	none
AM	Kozlov1996b	a620	Kozlov	1996	Environmental Entomology	Decreased performance of Melasoma lapponica (Coleoptera: Chrysomelidae) fumigated by sulphur dioxide: Direct toxicity versus host plant quality	Russia	SO2	SO2	SO2	lab	25µg/m3	9.556	200µg/m3	76.444	Other herbivore	chewer	Coleoptera	Chrysomelidae	Melasoma lapponica	Leaf bettle	larva	both	generalist	survival	larvae survival	%	Malpighiales	Salicaceae	Salix borealis	Willow		perennial	dicot	Both insect and plant fumigated	Kozlov1996b_a1	Kozlov1996b_a2	Table 1	4	4	65.9	75.8	4.8	11.6	9.6	23.2	none
AM	Kozlov1996b	a621	Kozlov	1996	Environmental Entomology	Decreased performance of Melasoma lapponica (Coleoptera: Chrysomelidae) fumigated by sulphur dioxide: Direct toxicity versus host plant quality	Russia	SO2	SO2	SO2	lab	25µg/m3	9.556	500µg/m3	191.111	Other herbivore	chewer	Coleoptera	Chrysomelidae	Melasoma lapponica	Leaf bettle	larva	both	generalist	survival	larvae survival	%	Malpighiales	Salicaceae	Salix borealis	Willow		perennial	dicot	Both insect and plant fumigated	Kozlov1996b_a1	Kozlov1996b_a3	Table 1	4	3	65.9	62.5	4.8	9.6	9.6	16.6277	none
AM	Kozlov1996b	a622	Kozlov	1996	Environmental Entomology	Decreased performance of Melasoma lapponica (Coleoptera: Chrysomelidae) fumigated by sulphur dioxide: Direct toxicity versus host plant quality	Russia	SO2	SO2	SO2	lab	25µg/m3	9.556	1000µg/m3	382.222	Other herbivore	chewer	Coleoptera	Chrysomelidae	Melasoma lapponica	Leaf bettle	larva	both	generalist	survival	larvae survival	%	Malpighiales	Salicaceae	Salix borealis	Willow		perennial	dicot	Both insect and plant fumigated	Kozlov1996b_a1	Kozlov1996b_a4	Table 1	4	4	65.9	65.3	4.8	8.6	9.6	17.2	none
AM	Kozlov1996b	a623	Kozlov	1996	Environmental Entomology	Decreased performance of Melasoma lapponica (Coleoptera: Chrysomelidae) fumigated by sulphur dioxide: Direct toxicity versus host plant quality	Russia	SO2	SO2	SO2	lab	25µg/m3	9.556	100µg/m3	38.222	Other herbivore	chewer	Coleoptera	Chrysomelidae	Melasoma lapponica	Leaf bettle	larva	both	generalist	survival	larvae survival	%	Malpighiales	Salicaceae	Salix borealis	Willow		perennial	dicot	Only plants fumigated	Kozlov1996b_a2	Kozlov1996b_a5	Table 1	4	4	91.8	96.4	2.9	3.6	5.8	7.2	none
AM	Kozlov1996b	a624	Kozlov	1996	Environmental Entomology	Decreased performance of Melasoma lapponica (Coleoptera: Chrysomelidae) fumigated by sulphur dioxide: Direct toxicity versus host plant quality	Russia	SO2	SO2	SO2	lab	25µg/m3	9.556	200µg/m3	76.444	Other herbivore	chewer	Coleoptera	Chrysomelidae	Melasoma lapponica	Leaf bettle	larva	both	generalist	survival	larvae survival	%	Malpighiales	Salicaceae	Salix borealis	Willow		perennial	dicot	Only plants fumigated	Kozlov1996b_a2	Kozlov1996b_a6	Table 1	4	4	91.8	90.5	2.9	4.8	5.8	9.6	none
AM	Kozlov1996b	a625	Kozlov	1996	Environmental Entomology	Decreased performance of Melasoma lapponica (Coleoptera: Chrysomelidae) fumigated by sulphur dioxide: Direct toxicity versus host plant quality	Russia	SO2	SO2	SO2	lab	25µg/m3	9.556	500µg/m3	191.111	Other herbivore	chewer	Coleoptera	Chrysomelidae	Melasoma lapponica	Leaf bettle	larva	both	generalist	survival	larvae survival	%	Malpighiales	Salicaceae	Salix borealis	Willow		perennial	dicot	Only plants fumigated	Kozlov1996b_a2	Kozlov1996b_a7	Table 1	4	3	91.8	95.8	2.9	4.2	5.8	7.27461	none
AM	Kozlov1996b	a626	Kozlov	1996	Environmental Entomology	Decreased performance of Melasoma lapponica (Coleoptera: Chrysomelidae) fumigated by sulphur dioxide: Direct toxicity versus host plant quality	Russia	SO2	SO2	SO2	lab	25µg/m3	9.556	1000µg/m3	382.222	Other herbivore	chewer	Coleoptera	Chrysomelidae	Melasoma lapponica	Leaf bettle	larva	both	generalist	survival	larvae survival	%	Malpighiales	Salicaceae	Salix borealis	Willow		perennial	dicot	Only plants fumigated	Kozlov1996b_a2	Kozlov1996b_a8	Table 1	4	4	91.8	100	2.9	0	5.8	0	none
AM	Kozlov1996b	a627	Kozlov	1996	Environmental Entomology	Decreased performance of Melasoma lapponica (Coleoptera: Chrysomelidae) fumigated by sulphur dioxide: Direct toxicity versus host plant quality	Russia	SO2	SO2	SO2	lab	25µg/m3	9.556	100µg/m3	38.222	Other herbivore	chewer	Coleoptera	Chrysomelidae	Melasoma lapponica	Leaf bettle	larva	both	generalist	survival	Emerged adults	%	Malpighiales	Salicaceae	Salix borealis	Willow		perennial	dicot	Both insect and plant fumigated	Kozlov1996b_a3	Kozlov1996b_a1	Table 1	4	4	63.4	77.8	6	4.9	12	9.8	none
AM	Kozlov1996b	a628	Kozlov	1996	Environmental Entomology	Decreased performance of Melasoma lapponica (Coleoptera: Chrysomelidae) fumigated by sulphur dioxide: Direct toxicity versus host plant quality	Russia	SO2	SO2	SO2	lab	25µg/m3	9.556	200µg/m3	76.444	Other herbivore	chewer	Coleoptera	Chrysomelidae	Melasoma lapponica	Leaf bettle	larva	both	generalist	survival	Emerged adults	%	Malpighiales	Salicaceae	Salix borealis	Willow		perennial	dicot	Both insect and plant fumigated	Kozlov1996b_a3	Kozlov1996b_a2	Table 1	4	4	63.4	65.8	6	6.5	12	13	none
AM	Kozlov1996b	a629	Kozlov	1996	Environmental Entomology	Decreased performance of Melasoma lapponica (Coleoptera: Chrysomelidae) fumigated by sulphur dioxide: Direct toxicity versus host plant quality	Russia	SO2	SO2	SO2	lab	25µg/m3	9.556	500µg/m3	191.111	Other herbivore	chewer	Coleoptera	Chrysomelidae	Melasoma lapponica	Leaf bettle	larva	both	generalist	survival	Emerged adults	%	Malpighiales	Salicaceae	Salix borealis	Willow		perennial	dicot	Both insect and plant fumigated	Kozlov1996b_a3	Kozlov1996b_a3	Table 1	4	3	63.4	56.2	6	8.3	12	14.376	none
AM	Kozlov1996b	a630	Kozlov	1996	Environmental Entomology	Decreased performance of Melasoma lapponica (Coleoptera: Chrysomelidae) fumigated by sulphur dioxide: Direct toxicity versus host plant quality	Russia	SO2	SO2	SO2	lab	25µg/m3	9.556	1000µg/m3	382.222	Other herbivore	chewer	Coleoptera	Chrysomelidae	Melasoma lapponica	Leaf bettle	larva	both	generalist	survival	Emerged adults	%	Malpighiales	Salicaceae	Salix borealis	Willow		perennial	dicot	Both insect and plant fumigated	Kozlov1996b_a3	Kozlov1996b_a4	Table 1	4	4	63.4	58.4	6	9.7	12	19.4	none
AM	Kozlov1996b	a631	Kozlov	1996	Environmental Entomology	Decreased performance of Melasoma lapponica (Coleoptera: Chrysomelidae) fumigated by sulphur dioxide: Direct toxicity versus host plant quality	Russia	SO2	SO2	SO2	lab	25µg/m3	9.556	100µg/m3	38.222	Other herbivore	chewer	Coleoptera	Chrysomelidae	Melasoma lapponica	Leaf bettle	larva	both	generalist	survival	Emerged adults	%	Malpighiales	Salicaceae	Salix borealis	Willow		perennial	dicot	Only plants fumigated	Kozlov1996b_a4	Kozlov1996b_a5	Table 1	4	4	78.9	89.3	6.3	6.8	12.6	13.6	none
AM	Kozlov1996b	a632	Kozlov	1996	Environmental Entomology	Decreased performance of Melasoma lapponica (Coleoptera: Chrysomelidae) fumigated by sulphur dioxide: Direct toxicity versus host plant quality	Russia	SO2	SO2	SO2	lab	25µg/m3	9.556	200µg/m3	76.444	Other herbivore	chewer	Coleoptera	Chrysomelidae	Melasoma lapponica	Leaf bettle	larva	both	generalist	survival	Emerged adults	%	Malpighiales	Salicaceae	Salix borealis	Willow		perennial	dicot	Only plants fumigated	Kozlov1996b_a4	Kozlov1996b_a6	Table 1	4	4	78.9	81	6.3	4.8	12.6	9.6	none
AM	Kozlov1996b	a633	Kozlov	1996	Environmental Entomology	Decreased performance of Melasoma lapponica (Coleoptera: Chrysomelidae) fumigated by sulphur dioxide: Direct toxicity versus host plant quality	Russia	SO2	SO2	SO2	lab	25µg/m3	9.556	500µg/m3	191.111	Other herbivore	chewer	Coleoptera	Chrysomelidae	Melasoma lapponica	Leaf bettle	larva	both	generalist	survival	Emerged adults	%	Malpighiales	Salicaceae	Salix borealis	Willow		perennial	dicot	Only plants fumigated	Kozlov1996b_a4	Kozlov1996b_a7	Table 1	4	3	78.9	95.8	6.3	4.2	12.6	7.27461	none
AM	Kozlov1996b	a634	Kozlov	1996	Environmental Entomology	Decreased performance of Melasoma lapponica (Coleoptera: Chrysomelidae) fumigated by sulphur dioxide: Direct toxicity versus host plant quality	Russia	SO2	SO2	SO2	lab	25µg/m3	9.556	1000µg/m3	382.222	Other herbivore	chewer	Coleoptera	Chrysomelidae	Melasoma lapponica	Leaf bettle	larva	both	generalist	survival	Emerged adults	%	Malpighiales	Salicaceae	Salix borealis	Willow		perennial	dicot	Only plants fumigated	Kozlov1996b_a4	Kozlov1996b_a8	Table 1	4	4	78.9	100	6.3	0	12.6	0	none
AM	Kozlov1996b	a635	Kozlov	1996	Environmental Entomology	Decreased performance of Melasoma lapponica (Coleoptera: Chrysomelidae) fumigated by sulphur dioxide: Direct toxicity versus host plant quality	Russia	SO2	SO2	SO2	lab	25µg/m3	9.556	100µg/m3	38.222	Other herbivore	chewer	Coleoptera	Chrysomelidae	Melasoma lapponica	Leaf bettle	larva	both	generalist	feeding efficiency	Final weight	mg	Malpighiales	Salicaceae	Salix borealis	Willow		perennial	dicot	Both insect and plant fumigated	Kozlov1996b_a5	Kozlov1996b_a1	Table 1	4	4	24.9	25.2	0.9	0.6	1.8	1.2	none
AM	Kozlov1996b	a636	Kozlov	1996	Environmental Entomology	Decreased performance of Melasoma lapponica (Coleoptera: Chrysomelidae) fumigated by sulphur dioxide: Direct toxicity versus host plant quality	Russia	SO2	SO2	SO2	lab	25µg/m3	9.556	200µg/m3	76.444	Other herbivore	chewer	Coleoptera	Chrysomelidae	Melasoma lapponica	Leaf bettle	larva	both	generalist	feeding efficiency	Final weight	mg	Malpighiales	Salicaceae	Salix borealis	Willow		perennial	dicot	Both insect and plant fumigated	Kozlov1996b_a5	Kozlov1996b_a2	Table 1	4	4	24.9	24.9	0.9	0.3	1.8	0.6	none
AM	Kozlov1996b	a637	Kozlov	1996	Environmental Entomology	Decreased performance of Melasoma lapponica (Coleoptera: Chrysomelidae) fumigated by sulphur dioxide: Direct toxicity versus host plant quality	Russia	SO2	SO2	SO2	lab	25µg/m3	9.556	500µg/m3	191.111	Other herbivore	chewer	Coleoptera	Chrysomelidae	Melasoma lapponica	Leaf bettle	larva	both	generalist	feeding efficiency	Final weight	mg	Malpighiales	Salicaceae	Salix borealis	Willow		perennial	dicot	Both insect and plant fumigated	Kozlov1996b_a5	Kozlov1996b_a3	Table 1	4	3	24.9	25.8	0.9	0.9	1.8	1.55885	none
AM	Kozlov1996b	a638	Kozlov	1996	Environmental Entomology	Decreased performance of Melasoma lapponica (Coleoptera: Chrysomelidae) fumigated by sulphur dioxide: Direct toxicity versus host plant quality	Russia	SO2	SO2	SO2	lab	25µg/m3	9.556	1000µg/m3	382.222	Other herbivore	chewer	Coleoptera	Chrysomelidae	Melasoma lapponica	Leaf bettle	larva	both	generalist	feeding efficiency	Final weight	mg	Malpighiales	Salicaceae	Salix borealis	Willow		perennial	dicot	Both insect and plant fumigated	Kozlov1996b_a5	Kozlov1996b_a4	Table 1	4	4	24.9	23	0.9	1	1.8	2	none
AM	Kozlov1996b	a639	Kozlov	1996	Environmental Entomology	Decreased performance of Melasoma lapponica (Coleoptera: Chrysomelidae) fumigated by sulphur dioxide: Direct toxicity versus host plant quality	Russia	SO2	SO2	SO2	lab	25µg/m3	9.556	100µg/m3	38.222	Other herbivore	chewer	Coleoptera	Chrysomelidae	Melasoma lapponica	Leaf bettle	larva	both	generalist	feeding efficiency	Final weight	mg	Malpighiales	Salicaceae	Salix borealis	Willow		perennial	dicot	Only plants fumigated	Kozlov1996b_a6	Kozlov1996b_a5	Table 1	4	4	15	14.1	0.7	1	1.4	2	none
AM	Kozlov1996b	a640	Kozlov	1996	Environmental Entomology	Decreased performance of Melasoma lapponica (Coleoptera: Chrysomelidae) fumigated by sulphur dioxide: Direct toxicity versus host plant quality	Russia	SO2	SO2	SO2	lab	25µg/m3	9.556	200µg/m3	76.444	Other herbivore	chewer	Coleoptera	Chrysomelidae	Melasoma lapponica	Leaf bettle	larva	both	generalist	feeding efficiency	Final weight	mg	Malpighiales	Salicaceae	Salix borealis	Willow		perennial	dicot	Only plants fumigated	Kozlov1996b_a6	Kozlov1996b_a6	Table 1	4	4	15	15.7	0.7	1.1	1.4	2.2	none
AM	Kozlov1996b	a641	Kozlov	1996	Environmental Entomology	Decreased performance of Melasoma lapponica (Coleoptera: Chrysomelidae) fumigated by sulphur dioxide: Direct toxicity versus host plant quality	Russia	SO2	SO2	SO2	lab	25µg/m3	9.556	500µg/m3	191.111	Other herbivore	chewer	Coleoptera	Chrysomelidae	Melasoma lapponica	Leaf bettle	larva	both	generalist	feeding efficiency	Final weight	mg	Malpighiales	Salicaceae	Salix borealis	Willow		perennial	dicot	Only plants fumigated	Kozlov1996b_a6	Kozlov1996b_a7	Table 1	4	3	15	17.5	0.7	1.3	1.4	2.25167	none
AM	Kozlov1996b	a642	Kozlov	1996	Environmental Entomology	Decreased performance of Melasoma lapponica (Coleoptera: Chrysomelidae) fumigated by sulphur dioxide: Direct toxicity versus host plant quality	Russia	SO2	SO2	SO2	lab	25µg/m3	9.556	1000µg/m3	382.222	Other herbivore	chewer	Coleoptera	Chrysomelidae	Melasoma lapponica	Leaf bettle	larva	both	generalist	feeding efficiency	Final weight	mg	Malpighiales	Salicaceae	Salix borealis	Willow		perennial	dicot	Only plants fumigated	Kozlov1996b_a6	Kozlov1996b_a8	Table 1	4	4	15	14.4	0.7	1.1	1.4	2.2	none
AM	Vanderstock2019	a643	Vanderstock	2019	JOURNAL OF APPLIED ENTOMOLOGY	Mines over matter: Effects of foliar particulate matter on the herbivorous insect, Helicoverpa armigera	Australia	PM	PM	PM	lab	0	0	0.3mg/cm2		Significant pest	chewer	Lepidoptera	Noctuidae	Helicoverpa armigera	Cotton bollworm	larva	yes	generalist	abundance	number of neonates on leaf surface	number	Solanales	Solanaceae	Solanum lycopersicum	Tomato		annual	dicot	1h Abaxial	Vanderstock2019_a1	Vanderstock2019_a1	Figure 1	20	20	2.5	1.98	0.39	0.29	1.74413	1.29692	CABI dmpp and EPPO PRA
AM	Vanderstock2019	a644	Vanderstock	2019	JOURNAL OF APPLIED ENTOMOLOGY	Mines over matter: Effects of foliar particulate matter on the herbivorous insect, Helicoverpa armigera	Australia	PM	PM	PM	lab	0	0	0.3mg/cm2		Significant pest	chewer	Lepidoptera	Noctuidae	Helicoverpa armigera	Cotton bollworm	larva	yes	generalist	abundance	number of neonates on leaf surface	number	Solanales	Solanaceae	Solanum lycopersicum	Tomato		annual	dicot	1h Adaxial	Vanderstock2019_a2	Vanderstock2019_a2	Figure 1	20	20	1.02	0.46	0.22	0.17	0.98387	0.760263	CABI dmpp and EPPO PRA
AM	Vanderstock2019	a645	Vanderstock	2019	JOURNAL OF APPLIED ENTOMOLOGY	Mines over matter: Effects of foliar particulate matter on the herbivorous insect, Helicoverpa armigera	Australia	PM	PM	PM	lab	0	0	0.3mg/cm2		Significant pest	chewer	Lepidoptera	Noctuidae	Helicoverpa armigera	Cotton bollworm	larva	yes	generalist	abundance	number of neonates on leaf surface	number	Solanales	Solanaceae	Solanum lycopersicum	Tomato		annual	dicot	4h Abaxial	Vanderstock2019_a3	Vanderstock2019_a1	Figure 1	20	20	2.94	2.22	0.27	0.22	1.20748	0.98387	CABI dmpp and EPPO PRA
AM	Vanderstock2019	a646	Vanderstock	2019	JOURNAL OF APPLIED ENTOMOLOGY	Mines over matter: Effects of foliar particulate matter on the herbivorous insect, Helicoverpa armigera	Australia	PM	PM	PM	lab	0	0	0.3mg/cm2		Significant pest	chewer	Lepidoptera	Noctuidae	Helicoverpa armigera	Cotton bollworm	larva	yes	generalist	abundance	number of neonates on leaf surface	number	Solanales	Solanaceae	Solanum lycopersicum	Tomato		annual	dicot	4h Adaxial	Vanderstock2019_a4	Vanderstock2019_a2	Figure 1	20	20	1.73	0.57	0.25	0.14	1.11803	0.626099	CABI dmpp and EPPO PRA
AM	Vanderstock2019	a647	Vanderstock	2019	JOURNAL OF APPLIED ENTOMOLOGY	Mines over matter: Effects of foliar particulate matter on the herbivorous insect, Helicoverpa armigera	Australia	PM	PM	PM	lab	0	0	0.3mg/cm2		Significant pest	chewer	Lepidoptera	Noctuidae	Helicoverpa armigera	Cotton bollworm	larva	yes	generalist	abundance	number of neonates on leaf surface	number	Solanales	Solanaceae	Solanum lycopersicum	Tomato		annual	dicot	24h Abaxial	Vanderstock2019_a5	Vanderstock2019_a1	Figure 1	20	20	1.23	0.83	0.27	0.23	1.20748	1.02859	CABI dmpp and EPPO PRA
AM	Vanderstock2019	a648	Vanderstock	2019	JOURNAL OF APPLIED ENTOMOLOGY	Mines over matter: Effects of foliar particulate matter on the herbivorous insect, Helicoverpa armigera	Australia	PM	PM	PM	lab	0	0	0.3mg/cm2		Significant pest	chewer	Lepidoptera	Noctuidae	Helicoverpa armigera	Cotton bollworm	larva	yes	generalist	abundance	number of neonates on leaf surface	number	Solanales	Solanaceae	Solanum lycopersicum	Tomato		annual	dicot	24h Adaxial	Vanderstock2019_a6	Vanderstock2019_a2	Figure 1	20	20	1.31	0.25	0.25	0.13	1.11803	0.581378	CABI dmpp and EPPO PRA
AM	Warrington1987	a649	Warrington	1987	Environmental Pollution	EFFECT OF SO2 ON THE REPRODUCTION OF PEA APHIDS, ACYRTHOSIPHON-PISUM, AND THE IMPACT OF SO2 AND APHIDS ON THE GROWTH AND YIELD OF PEAS	UK	SO2	SO2	SO2	lab	0	0	50ppb	50	Significant pest	cell-feeder	Hemiptera	Aphididae	Acyrthosiphon pisum	Pea aphid	multiple	both	generalist	growth/development	number of days to first reproduction	days	Fabales	Fabaceae	Pisum sativum	Peas		annual	dicot		Warrington1987_a1	Warrington1987_a1	Table 2	29	31	7.62	7.58	0.08	0.07	0.430813	0.389744	CABI dmpp
AM	Warrington1987	a650	Warrington	1987	Environmental Pollution	EFFECT OF SO2 ON THE REPRODUCTION OF PEA APHIDS, ACYRTHOSIPHON-PISUM, AND THE IMPACT OF SO2 AND APHIDS ON THE GROWTH AND YIELD OF PEAS	UK	SO2	SO2	SO2	lab	0	0	80ppb	80	Significant pest	cell-feeder	Hemiptera	Aphididae	Acyrthosiphon pisum	Pea aphid	multiple	both	generalist	growth/development	number of days to first reproduction	days	Fabales	Fabaceae	Pisum sativum	Peas		annual	dicot		Warrington1987_a2	Warrington1987_a2	Table 2	30	31	8.45	8.53	0.03	0.03	0.164317	0.167033	CABI dmpp
AM	Warrington1987	a651	Warrington	1987	Environmental Pollution	EFFECT OF SO2 ON THE REPRODUCTION OF PEA APHIDS, ACYRTHOSIPHON-PISUM, AND THE IMPACT OF SO2 AND APHIDS ON THE GROWTH AND YIELD OF PEAS	UK	SO2	SO2	SO2	lab	0	0	50ppb	50	Significant pest	cell-feeder	Hemiptera	Aphididae	Acyrthosiphon pisum	Pea aphid	multiple	both	generalist	reproduction	mean rates of production	nymphs/h	Fabales	Fabaceae	Pisum sativum	Peas		annual	dicot		Warrington1987_a3	Warrington1987_a1	Table 2	29	31	0.258	0.307	0.006	0.008	0.032311	0.0445421	CABI dmpp
AM	Warrington1987	a652	Warrington	1987	Environmental Pollution	EFFECT OF SO2 ON THE REPRODUCTION OF PEA APHIDS, ACYRTHOSIPHON-PISUM, AND THE IMPACT OF SO2 AND APHIDS ON THE GROWTH AND YIELD OF PEAS	UK	SO2	SO2	SO2	lab	0	0	80ppb	80	Significant pest	cell-feeder	Hemiptera	Aphididae	Acyrthosiphon pisum	Pea aphid	multiple	both	generalist	reproduction	mean rates of production	nymphs/h	Fabales	Fabaceae	Pisum sativum	Peas		annual	dicot		Warrington1987_a4	Warrington1987_a2	Table 2	30	31	0.256	0.306	0.006	0.006	0.0328634	0.0334066	CABI dmpp
AM	Warrington1987	a653	Warrington	1987	Environmental Pollution	EFFECT OF SO2 ON THE REPRODUCTION OF PEA APHIDS, ACYRTHOSIPHON-PISUM, AND THE IMPACT OF SO2 AND APHIDS ON THE GROWTH AND YIELD OF PEAS	UK	SO2	SO2	SO2	lab	0	0	50ppb	50	Significant pest	cell-feeder	Hemiptera	Aphididae	Acyrthosiphon pisum	Pea aphid	multiple	both	generalist	reproduction	Intrinsic rate of increase		Fabales	Fabaceae	Pisum sativum	Peas		annual	dicot		Warrington1987_a5	Warrington1987_a1	Table 2	29	31	0.374	0.393	0.004	0.004	0.0215407	0.0222711	CABI dmpp
AM	Warrington1987	a654	Warrington	1987	Environmental Pollution	EFFECT OF SO2 ON THE REPRODUCTION OF PEA APHIDS, ACYRTHOSIPHON-PISUM, AND THE IMPACT OF SO2 AND APHIDS ON THE GROWTH AND YIELD OF PEAS	UK	SO2	SO2	SO2	lab	0	0	80ppb	80	Significant pest	cell-feeder	Hemiptera	Aphididae	Acyrthosiphon pisum	Pea aphid	multiple	both	generalist	reproduction	intrinsic rate of increase	rm	Fabales	Fabaceae	Pisum sativum	Peas		annual	dicot		Warrington1987_a6	Warrington1987_a2	Table 2	30	31	0.345	0.359	0.002	0.002	0.0109545	0.0111355	CABI dmpp
AM	Warrington1987	a655	Warrington	1987	Environmental Pollution	EFFECT OF SO2 ON THE REPRODUCTION OF PEA APHIDS, ACYRTHOSIPHON-PISUM, AND THE IMPACT OF SO2 AND APHIDS ON THE GROWTH AND YIELD OF PEAS	UK	SO2	SO2	SO2	lab	1.5ppb	1.5	45ppb	45	Significant pest	cell-feeder	Hemiptera	Aphididae	Acyrthosiphon pisum	Pea aphid	multiple	both	generalist	abundance	1+2 instar nymphs	number	Fabales	Fabaceae	Pisum sativum	Peas		annual	dicot		Warrington1987_a7	Warrington1987_a3	Table 3	4	4	301	316	86	30	172	60	CABI dmpp
AM	Warrington1987	a656	Warrington	1987	Environmental Pollution	EFFECT OF SO2 ON THE REPRODUCTION OF PEA APHIDS, ACYRTHOSIPHON-PISUM, AND THE IMPACT OF SO2 AND APHIDS ON THE GROWTH AND YIELD OF PEAS	UK	SO2	SO2	SO2	lab	1.5ppb	1.5	45ppb	45	Significant pest	cell-feeder	Hemiptera	Aphididae	Acyrthosiphon pisum	Pea aphid	multiple	both	generalist	abundance	3rd instar nymphs	number	Fabales	Fabaceae	Pisum sativum	Peas		annual	dicot		Warrington1987_a8	Warrington1987_a4	Table 3	4	4	247	153	51	18	102	36	CABI dmpp
AM	Warrington1987	a657	Warrington	1987	Environmental Pollution	EFFECT OF SO2 ON THE REPRODUCTION OF PEA APHIDS, ACYRTHOSIPHON-PISUM, AND THE IMPACT OF SO2 AND APHIDS ON THE GROWTH AND YIELD OF PEAS	UK	SO2	SO2	SO2	lab	1.5ppb	1.5	45ppb	45	Significant pest	cell-feeder	Hemiptera	Aphididae	Acyrthosiphon pisum	Pea aphid	multiple	both	generalist	abundance	All 4th instar nymphs	number	Fabales	Fabaceae	Pisum sativum	Peas		annual	dicot		Warrington1987_a9	Warrington1987_a5	Table 3	4	4	256	108	12	3	24	6	CABI dmpp
AM	Warrington1987	a658	Warrington	1987	Environmental Pollution	EFFECT OF SO2 ON THE REPRODUCTION OF PEA APHIDS, ACYRTHOSIPHON-PISUM, AND THE IMPACT OF SO2 AND APHIDS ON THE GROWTH AND YIELD OF PEAS	UK	SO2	SO2	SO2	lab	1.5ppb	1.5	45ppb	45	Significant pest	cell-feeder	Hemiptera	Aphididae	Acyrthosiphon pisum	Pea aphid	multiple	both	generalist	abundance	4th instar nymphs with wing buds	number	Fabales	Fabaceae	Pisum sativum	Peas		annual	dicot		Warrington1987_a10	Warrington1987_a6	Table 3	4	4	188	63	22	12	44	24	CABI dmpp
AM	Warrington1987	a659	Warrington	1987	Environmental Pollution	EFFECT OF SO2 ON THE REPRODUCTION OF PEA APHIDS, ACYRTHOSIPHON-PISUM, AND THE IMPACT OF SO2 AND APHIDS ON THE GROWTH AND YIELD OF PEAS	UK	SO2	SO2	SO2	lab	1.5ppb	1.5	45ppb	45	Significant pest	cell-feeder	Hemiptera	Aphididae	Acyrthosiphon pisum	Pea aphid	multiple	both	generalist	abundance	Wingless adults	number	Fabales	Fabaceae	Pisum sativum	Peas		annual	dicot		Warrington1987_a11	Warrington1987_a7	Table 3	4	4	37	26	5	3	10	6	CABI dmpp
AM	Warrington1987	a660	Warrington	1987	Environmental Pollution	EFFECT OF SO2 ON THE REPRODUCTION OF PEA APHIDS, ACYRTHOSIPHON-PISUM, AND THE IMPACT OF SO2 AND APHIDS ON THE GROWTH AND YIELD OF PEAS	UK	SO2	SO2	SO2	lab	1.5ppb	1.5	45ppb	45	Significant pest	cell-feeder	Hemiptera	Aphididae	Acyrthosiphon pisum	Pea aphid	multiple	both	generalist	abundance	Winged adults	number	Fabales	Fabaceae	Pisum sativum	Peas		annual	dicot		Warrington1987_a12	Warrington1987_a8	Table 3	4	4	11	2	2	1	4	2	CABI dmpp
AM	Warrington1987	a661	Warrington	1987	Environmental Pollution	EFFECT OF SO2 ON THE REPRODUCTION OF PEA APHIDS, ACYRTHOSIPHON-PISUM, AND THE IMPACT OF SO2 AND APHIDS ON THE GROWTH AND YIELD OF PEAS	UK	SO2	SO2	SO2	lab	1.5ppb	1.5	45ppb	45	Significant pest	cell-feeder	Hemiptera	Aphididae	Acyrthosiphon pisum	Pea aphid	multiple	both	generalist	abundance	Total	number	Fabales	Fabaceae	Pisum sativum	Peas		annual	dicot		Warrington1987_a13	Warrington1987_a9	Table 3	4	4	850	650	162	56	324	112	CABI dmpp
JR	Jeffords1984	a662	Jeffords	1984	Environmental Entomology	Possible Role of Ozone in Tree Defoliation by the Gypsy Moth (Lepidoptera: Lymantriidae)	USA	O3	O3	O3	lab	3.4 pphm	34	8.8 pphm	88	Significant pest	chewer	Lepidoptera	Erebidae	Lymantria dispar	Gypsy moth	larva	no	generalist	feeding efficiency	C-index (i.e. relative amount of feeding)	#	Fagales	Fagaceae	Quercus alba	White oak		perennial	dicot	Experiment 1	Jeffords1984_a1	Jeffords1984_a1	Table 1	10	10	0.633333	0.366667	0.088	0.088	0.4819	0.4819	CABI dmpp and EPPO PRA
JR	Jeffords1984	a663	Jeffords	1984	Environmental Entomology	Possible Role of Ozone in Tree Defoliation by the Gypsy Moth (Lepidoptera: Lymantriidae)	USA	O3	O3	O3	lab	3.4 pphm	34	15 pphm	150	Significant pest	chewer	Lepidoptera	Erebidae	Lymantria dispar	Gypsy moth	larva	no	generalist	feeding efficiency	C-index (i.e. relative amount of feeding)	#	Fagales	Fagaceae	Quercus alba	White oak		perennial	dicot	Experiment 1	Jeffords1984_a2	Jeffords1984_a2	Table 1	10	10	0.333333	0.666667	0.0861	0.0861	0.4714	0.4714	CABI dmpp and EPPO PRA
JR	Jeffords1984	a664	Jeffords	1984	Environmental Entomology	Possible Role of Ozone in Tree Defoliation by the Gypsy Moth (Lepidoptera: Lymantriidae)	USA	O3	O3	O3	lab	3.6 pphm	36	9.5 pphm	95	Significant pest	chewer	Lepidoptera	Erebidae	Lymantria dispar	Gypsy moth	larva	no	generalist	feeding efficiency	C-index (i.e. relative amount of feeding)	#	Fagales	Fagaceae	Quercus alba	White oak		perennial	dicot	Experiment 2	Jeffords1984_a3	Jeffords1984_a3	Table 1	15	15	0.866667	0.133333	0.0507	0.0507	0.3399	0.3399	CABI dmpp and EPPO PRA
JR	Jeffords1984	a665	Jeffords	1984	Environmental Entomology	Possible Role of Ozone in Tree Defoliation by the Gypsy Moth (Lepidoptera: Lymantriidae)	USA	O3	O3	O3	lab	3.6 pphm	36	15.3 pphm	153	Significant pest	chewer	Lepidoptera	Erebidae	Lymantria dispar	Gypsy moth	larva	no	generalist	feeding efficiency	C-index (i.e. relative amount of feeding)	#	Fagales	Fagaceae	Quercus alba	White oak		perennial	dicot	Experiment 2	Jeffords1984_a4	Jeffords1984_a4	Table 1	15	15	0.333333	0.666667	0.0703	0.0703	0.4714	0.4714	CABI dmpp and EPPO PRA
JR	Fortin1997	a666	Fortin	1997	Environmental Pollution	The effects of ozone-exposed sugar maple seedlings on the biological performance and the feeding preference of the forest tent caterpillar (Malacosoma disstria Hbn.)	Canada	O3	O3	O3	OTC	ambient	30	3 x ambient	90	Significant pest	chewer	Lepidoptera	Lasiocampidae	Malacosoma disstria	Forest tent caterpillar	larva	no	generalist	growth/development	female development time	days	Sapindales	Sapindaceae	Acer saccharum	Sugar maple	3 years	perennial	dicot	1992	Fortin1997_a1	Fortin1997_a1	Table 1	6	6	62.2	72.3	1.6	2.3	3.91918	5.63383	CABI dmpp and EPPO PRA
JR	Fortin1997	a667	Fortin	1997	Environmental Pollution	The effects of ozone-exposed sugar maple seedlings on the biological performance and the feeding preference of the forest tent caterpillar (Malacosoma disstria Hbn.)	Canada	O3	O3	O3	OTC	ambient	30	3 x ambient	90	Significant pest	chewer	Lepidoptera	Lasiocampidae	Malacosoma disstria	Forest tent caterpillar	larva	no	generalist	growth/development	male development time	days	Sapindales	Sapindaceae	Acer saccharum	Sugar maple	3 years	perennial	dicot	1992	Fortin1997_a2	Fortin1997_a2	Table 1	7	6	64	71.7	3.6	3.1	9.5247	7.59342	CABI dmpp and EPPO PRA
JR	Fortin1997	a668	Fortin	1997	Environmental Pollution	The effects of ozone-exposed sugar maple seedlings on the biological performance and the feeding preference of the forest tent caterpillar (Malacosoma disstria Hbn.)	Canada	O3	O3	O3	OTC	ambient	30	3 x ambient	90	Significant pest	chewer	Lepidoptera	Lasiocampidae	Malacosoma disstria	Forest tent caterpillar	larva	no	generalist	growth/development	female pupal weight	mg	Sapindales	Sapindaceae	Acer saccharum	Sugar maple	3 years	perennial	dicot	1992	Fortin1997_a3	Fortin1997_a1	Table 1	6	6	246	210	25	16	61.2372	39.1918	CABI dmpp and EPPO PRA
JR	Fortin1997	a669	Fortin	1997	Environmental Pollution	The effects of ozone-exposed sugar maple seedlings on the biological performance and the feeding preference of the forest tent caterpillar (Malacosoma disstria Hbn.)	Canada	O3	O3	O3	OTC	ambient	30	3 x ambient	90	Significant pest	chewer	Lepidoptera	Lasiocampidae	Malacosoma disstria	Forest tent caterpillar	larva	no	generalist	growth/development	male pupal weight	mg	Sapindales	Sapindaceae	Acer saccharum	Sugar maple	3 years	perennial	dicot	1992	Fortin1997_a4	Fortin1997_a2	Table 1	7	6	159	170	10	10	26.4575	24.4949	CABI dmpp and EPPO PRA
JR	Fortin1997	a670	Fortin	1997	Environmental Pollution	The effects of ozone-exposed sugar maple seedlings on the biological performance and the feeding preference of the forest tent caterpillar (Malacosoma disstria Hbn.)	Canada	O3	O3	O3	OTC	ambient	30	3 x ambient	90	Significant pest	chewer	Lepidoptera	Lasiocampidae	Malacosoma disstria	Forest tent caterpillar	larva	no	generalist	growth/development	female development time	days	Sapindales	Sapindaceae	Acer saccharum	Sugar maple	3 years	perennial	dicot	1993	Fortin1997_a5	Fortin1997_a3	Table 1	19	22	51.7	48.3	1	0.9	4.3589	4.22137	CABI dmpp and EPPO PRA
JR	Fortin1997	a671	Fortin	1997	Environmental Pollution	The effects of ozone-exposed sugar maple seedlings on the biological performance and the feeding preference of the forest tent caterpillar (Malacosoma disstria Hbn.)	Canada	O3	O3	O3	OTC	ambient	30	3 x ambient	90	Significant pest	chewer	Lepidoptera	Lasiocampidae	Malacosoma disstria	Forest tent caterpillar	larva	no	generalist	growth/development	male development time	days	Sapindales	Sapindaceae	Acer saccharum	Sugar maple	3 years	perennial	dicot	1993	Fortin1997_a6	Fortin1997_a4	Table 1	17	22	48.9	47.4	1.2	1	4.94773	4.69042	CABI dmpp and EPPO PRA
JR	Fortin1997	a672	Fortin	1997	Environmental Pollution	The effects of ozone-exposed sugar maple seedlings on the biological performance and the feeding preference of the forest tent caterpillar (Malacosoma disstria Hbn.)	Canada	O3	O3	O3	OTC	ambient	30	3 x ambient	90	Significant pest	chewer	Lepidoptera	Lasiocampidae	Malacosoma disstria	Forest tent caterpillar	larva	no	generalist	growth/development	female pupal weight	mg	Sapindales	Sapindaceae	Acer saccharum	Sugar maple	3 years	perennial	dicot	1993	Fortin1997_a7	Fortin1997_a3	Table 1	19	22	264	304	12	13	52.3068	60.9754	CABI dmpp and EPPO PRA
JR	Fortin1997	a673	Fortin	1997	Environmental Pollution	The effects of ozone-exposed sugar maple seedlings on the biological performance and the feeding preference of the forest tent caterpillar (Malacosoma disstria Hbn.)	Canada	O3	O3	O3	OTC	ambient	30	3 x ambient	90	Significant pest	chewer	Lepidoptera	Lasiocampidae	Malacosoma disstria	Forest tent caterpillar	larva	no	generalist	growth/development	male pupal weight	mg	Sapindales	Sapindaceae	Acer saccharum	Sugar maple	3 years	perennial	dicot	1993	Fortin1997_a8	Fortin1997_a4	Table 1	17	22	204	225	7	8	28.8617	37.5233	CABI dmpp and EPPO PRA
JR	Fortin1997	a674	Fortin	1997	Environmental Pollution	The effects of ozone-exposed sugar maple seedlings on the biological performance and the feeding preference of the forest tent caterpillar (Malacosoma disstria Hbn.)	Canada	O3	O3	O3	OTC	ambient	30	3 x ambient	90	Significant pest	chewer	Lepidoptera	Lasiocampidae	Malacosoma disstria	Forest tent caterpillar	larva	no	generalist	survival	Larval survival	%	Sapindales	Sapindaceae	Acer saccharum	Sugar maple	3 years	perennial	dicot	1992&1993 averaged	Fortin1997_a9	Fortin1997_a5	Table 3	2	2	51.5	60.5	6.5	8.5	9.19239	12.0208	CABI dmpp and EPPO PRA
JR	Fortin1997	a675	Fortin	1997	Environmental Pollution	The effects of ozone-exposed sugar maple seedlings on the biological performance and the feeding preference of the forest tent caterpillar (Malacosoma disstria Hbn.)	Canada	O3	O3	O3	OTC	ambient	30	3 x ambient	90	Significant pest	chewer	Lepidoptera	Lasiocampidae	Malacosoma disstria	Forest tent caterpillar	larva	no	generalist	survival	Pupal survival	%	Sapindales	Sapindaceae	Acer saccharum	Sugar maple	3 years	perennial	dicot	1992&1993 averaged	Fortin1997_a10	Fortin1997_a6	Table 3	2	2	70.5	67.5	6.5	9.5	9.19239	13.435	CABI dmpp and EPPO PRA
JR	Fortin1997	a676	Fortin	1997	Environmental Pollution	The effects of ozone-exposed sugar maple seedlings on the biological performance and the feeding preference of the forest tent caterpillar (Malacosoma disstria Hbn.)	Canada	O3	O3	O3	OTC	ambient	30	3 x ambient	90	Significant pest	chewer	Lepidoptera	Lasiocampidae	Malacosoma disstria	Forest tent caterpillar	larva	no	generalist	feeding efficiency	area consumed by 4th instar	mm2	Sapindales	Sapindaceae	Acer saccharum	Sugar maple	3 years	perennial	dicot	1992	Fortin1997_a11	Fortin1997_a7	Figure 2	10	10	14.6008	17.7947	3.19392	2.73764	10.1001	8.65719	CABI dmpp and EPPO PRA
JR	Fortin1997	a677	Fortin	1997	Environmental Pollution	The effects of ozone-exposed sugar maple seedlings on the biological performance and the feeding preference of the forest tent caterpillar (Malacosoma disstria Hbn.)	Canada	O3	O3	O3	OTC	ambient	30	3 x ambient	90	Significant pest	chewer	Lepidoptera	Lasiocampidae	Malacosoma disstria	Forest tent caterpillar	larva	no	generalist	feeding efficiency	area consumed by 5th instar	mm2	Sapindales	Sapindaceae	Acer saccharum	Sugar maple	3 years	perennial	dicot	1992	Fortin1997_a12	Fortin1997_a8	Figure 2	10	10	52.6996	32.6236	11.635	5.93156	36.793	18.7572	CABI dmpp and EPPO PRA
JR	Fortin1997	a678	Fortin	1997	Environmental Pollution	The effects of ozone-exposed sugar maple seedlings on the biological performance and the feeding preference of the forest tent caterpillar (Malacosoma disstria Hbn.)	Canada	O3	O3	O3	OTC	ambient	30	3 x ambient	90	Significant pest	chewer	Lepidoptera	Lasiocampidae	Malacosoma disstria	Forest tent caterpillar	larva	no	generalist	feeding efficiency	area consumed by 4th instar	mm2	Sapindales	Sapindaceae	Acer saccharum	Sugar maple	3 years	perennial	dicot	1993	Fortin1997_a13	Fortin1997_a9	Figure 2	10	10	68.3429	104.914	9.82857	9.37143	31.0807	29.6351	CABI dmpp and EPPO PRA
JR	Fortin1997	a679	Fortin	1997	Environmental Pollution	The effects of ozone-exposed sugar maple seedlings on the biological performance and the feeding preference of the forest tent caterpillar (Malacosoma disstria Hbn.)	Canada	O3	O3	O3	OTC	ambient	30	3 x ambient	90	Significant pest	chewer	Lepidoptera	Lasiocampidae	Malacosoma disstria	Forest tent caterpillar	larva	no	generalist	feeding efficiency	area consumed by 5th instar	mm2	Sapindales	Sapindaceae	Acer saccharum	Sugar maple	3 years	perennial	dicot	1993	Fortin1997_a14	Fortin1997_a10	Figure 2	10	10	52.3429	92.8	8.68571	12.1143	27.4666	38.3087	CABI dmpp and EPPO PRA
JR	Coleman1988b	a680	Coleman	1988	Environmental Entomology	ACUTE OZONE STRESS ON EASTERN COTTONWOOD (POPULUS-DELTOIDES BARTR) AND THE PEST POTENTIAL OF THE APHID, CHAITOPHORUS-POPULICOLA THOMAS (HOMOPTERA, APHIDIDAE)	USA	O3	O3	O3	lab	0 ppm	0	0.2 ppm	200	Other herbivore	cell-feeder	Hemiptera	Aphididae	Chaitophorus populicola	Poplar leaf aphid	multiple		specialist	abundance	number of aphids 8 days after infestation	#	Malpighiales	Salicaceae	Populus deltoides	Eastern cottonwood	17-25 leaf stage	perennial	dicot	cv. ST66, 1986	Coleman1988b_a1	Coleman1988b_a1	Figure 1	6	6	62.1552	48.2759	8.75	11.7672	21.433	28.8237	none
JR	Coleman1988b	a681	Coleman	1988	Environmental Entomology	ACUTE OZONE STRESS ON EASTERN COTTONWOOD (POPULUS-DELTOIDES BARTR) AND THE PEST POTENTIAL OF THE APHID, CHAITOPHORUS-POPULICOLA THOMAS (HOMOPTERA, APHIDIDAE)	USA	O3	O3	O3	lab	0 ppm	0	0.2 ppm	200	Other herbivore	cell-feeder	Hemiptera	Aphididae	Chaitophorus populicola	Poplar leaf aphid	multiple		specialist	abundance	number of aphids 8 days after infestation	#	Malpighiales	Salicaceae	Populus deltoides	Eastern cottonwood	17-25 leaf stage	perennial	dicot	cv. ST109, 1986	Coleman1988b_a2	Coleman1988b_a2	Figure 1	6	6	108.553	111.274	19.0497	19.0497	46.662	46.662	none
JR	Coleman1988b	a682	Coleman	1988	Environmental Entomology	ACUTE OZONE STRESS ON EASTERN COTTONWOOD (POPULUS-DELTOIDES BARTR) AND THE PEST POTENTIAL OF THE APHID, CHAITOPHORUS-POPULICOLA THOMAS (HOMOPTERA, APHIDIDAE)	USA	O3	O3	O3	lab	0 ppm	0	0.2 ppm	200	Other herbivore	cell-feeder	Hemiptera	Aphididae	Chaitophorus populicola	Poplar leaf aphid	multiple		specialist	abundance	number of aphids 8 days after infestation	#	Malpighiales	Salicaceae	Populus deltoides	Eastern cottonwood	17-25 leaf stage	perennial	dicot	cv. ST66, 1985	Coleman1988b_a3	Coleman1988b_a3	Figure 1	5	5	164.301	148.817	35.2688	20.6452	78.8635	46.164	none
JR	Coleman1988b	a683	Coleman	1988	Environmental Entomology	ACUTE OZONE STRESS ON EASTERN COTTONWOOD (POPULUS-DELTOIDES BARTR) AND THE PEST POTENTIAL OF THE APHID, CHAITOPHORUS-POPULICOLA THOMAS (HOMOPTERA, APHIDIDAE)	USA	O3	O3	O3	lab	0 ppm	0	0.2 ppm	200	Other herbivore	cell-feeder	Hemiptera	Aphididae	Chaitophorus populicola	Poplar leaf aphid	multiple		specialist	abundance	number of aphids 8 days after infestation	#	Malpighiales	Salicaceae	Populus deltoides	Eastern cottonwood	17-25 leaf stage	perennial	dicot	cv. ST109, 1985	Coleman1988b_a4	Coleman1988b_a4	Figure 1	5	5	132.762	112.634	24.8394	10.2784	55.5426	22.9831	none
JR	Coleman1988b	a684	Coleman	1988	Environmental Entomology	ACUTE OZONE STRESS ON EASTERN COTTONWOOD (POPULUS-DELTOIDES BARTR) AND THE PEST POTENTIAL OF THE APHID, CHAITOPHORUS-POPULICOLA THOMAS (HOMOPTERA, APHIDIDAE)	USA	O3	O3	O3	lab	0 ppm	0	0.2 ppm	200	Other herbivore	cell-feeder	Hemiptera	Aphididae	Chaitophorus populicola	Poplar leaf aphid	multiple		specialist	growth/development	nymphs reaching adulthood	#	Malpighiales	Salicaceae	Populus deltoides	Eastern cottonwood	17-25 leaf stage	perennial	dicot	cv. ST109	Coleman1988b_a5	Coleman1988b_a5	Table 1	6	6	10.5	10.6	2.5	2.6	6.12372	6.36867	none
JR	Coleman1988b	a685	Coleman	1988	Environmental Entomology	ACUTE OZONE STRESS ON EASTERN COTTONWOOD (POPULUS-DELTOIDES BARTR) AND THE PEST POTENTIAL OF THE APHID, CHAITOPHORUS-POPULICOLA THOMAS (HOMOPTERA, APHIDIDAE)	USA	O3	O3	O3	lab	0 ppm	0	0.2 ppm	200	Other herbivore	cell-feeder	Hemiptera	Aphididae	Chaitophorus populicola	Poplar leaf aphid	multiple		specialist	growth/development	nymphs reaching adulthood	#	Malpighiales	Salicaceae	Populus deltoides	Eastern cottonwood	17-25 leaf stage	perennial	dicot	cv. ST66	Coleman1988b_a6	Coleman1988b_a6	Table 1	6	6	6.3	4.9	0.92	0.65	2.25353	1.59217	none
JR	Khaling2015	a686	Khaling	2015	Environmental Pollution	Ozone affects growth and development of Pieris brassicae on the wild host plant Brassica nigra	Germany	O3	O3	O3	lab	15 ppb	15	70 ppb	70	Significant pest	chewer	Lepidoptera	Pieridae	Pieris brassicae	large cabbage white butterfly	larva	no	specialist	growth/development	larval mass	mg	Brassicales	Brassicaceae	Brassica nigra	Black mustard	4 weeks	annual	dicot	whole system - 3 days post exposure	Khaling2015_a1	Khaling2015_a1	Figure 2A	5	5	46.6431	27.8269	4.5053	3.18021	10.0742	7.11117	CABI dmpp
JR	Khaling2015	a687	Khaling	2015	Environmental Pollution	Ozone affects growth and development of Pieris brassicae on the wild host plant Brassica nigra	Germany	O3	O3	O3	lab	15 ppb	15	120 ppb	120	Significant pest	chewer	Lepidoptera	Pieridae	Pieris brassicae	large cabbage white butterfly	larva	no	specialist	growth/development	larval mass	mg	Brassicales	Brassicaceae	Brassica nigra	Black mustard	4 weeks	annual	dicot	whole system - 3 days post exposure	Khaling2015_a1	Khaling2015_a2	Figure 2A	5	5	46.6431	34.1873	4.5053	4.24028	10.0742	9.48156	CABI dmpp
JR	Khaling2015	a688	Khaling	2015	Environmental Pollution	Ozone affects growth and development of Pieris brassicae on the wild host plant Brassica nigra	Germany	O3	O3	O3	lab	15 ppb	15	70 ppb	70	Significant pest	chewer	Lepidoptera	Pieridae	Pieris brassicae	large cabbage white butterfly	larva	no	specialist	growth/development	larval mass	mg	Brassicales	Brassicaceae	Brassica nigra	Black mustard	4 weeks	annual	dicot	whole system - 6 days post exposure	Khaling2015_a2	Khaling2015_a1	Figure 2A	5	5	232.685	179.152	11.6608	9.80565	26.0743	21.9261	CABI dmpp
JR	Khaling2015	a689	Khaling	2015	Environmental Pollution	Ozone affects growth and development of Pieris brassicae on the wild host plant Brassica nigra	Germany	O3	O3	O3	lab	15 ppb	15	120 ppb	120	Significant pest	chewer	Lepidoptera	Pieridae	Pieris brassicae	large cabbage white butterfly	larva	no	specialist	growth/development	larval mass	mg	Brassicales	Brassicaceae	Brassica nigra	Black mustard	4 weeks	annual	dicot	whole system - 6 days post exposure	Khaling2015_a2	Khaling2015_a2	Figure 2A	5	5	232.685	189.223	11.6608	9.54064	26.0743	21.3335	CABI dmpp
JR	Khaling2015	a690	Khaling	2015	Environmental Pollution	Ozone affects growth and development of Pieris brassicae on the wild host plant Brassica nigra	Germany	O3	O3	O3	lab	15 ppb	15	70 ppb	70	Significant pest	chewer	Lepidoptera	Pieridae	Pieris brassicae	large cabbage white butterfly	larva	no	specialist	growth/development	larval mass	mg	Brassicales	Brassicaceae	Brassica nigra	Black mustard	4 weeks	annual	dicot	Indirect effects - 3 days post exposure	Khaling2015_a3	Khaling2015_a3	Figure 2B	5	5	36.655	22.6076	3.73134	4.60931	8.34354	10.3067	CABI dmpp
JR	Khaling2015	a691	Khaling	2015	Environmental Pollution	Ozone affects growth and development of Pieris brassicae on the wild host plant Brassica nigra	Germany	O3	O3	O3	lab	15 ppb	15	120 ppb	120	Significant pest	chewer	Lepidoptera	Pieridae	Pieris brassicae	large cabbage white butterfly	larva	no	specialist	growth/development	larval mass	mg	Brassicales	Brassicaceae	Brassica nigra	Black mustard	4 weeks	annual	dicot	Indirect effects - 3 days post exposure	Khaling2015_a3	Khaling2015_a4	Figure 2B	5	5	36.655	23.4855	3.73134	2.4144	8.34354	5.39876	CABI dmpp
JR	Khaling2015	a692	Khaling	2015	Environmental Pollution	Ozone affects growth and development of Pieris brassicae on the wild host plant Brassica nigra	Germany	O3	O3	O3	lab	15 ppb	15	70 ppb	70	Significant pest	chewer	Lepidoptera	Pieridae	Pieris brassicae	large cabbage white butterfly	larva	no	specialist	growth/development	larval mass	mg	Brassicales	Brassicaceae	Brassica nigra	Black mustard	4 weeks	annual	dicot	Indirect effects - 6 days post exposure	Khaling2015_a4	Khaling2015_a3	Figure 2B	5	5	214.004	161.984	11.194	14.7059	25.0306	32.8834	CABI dmpp
JR	Khaling2015	a693	Khaling	2015	Environmental Pollution	Ozone affects growth and development of Pieris brassicae on the wild host plant Brassica nigra	Germany	O3	O3	O3	lab	15 ppb	15	120 ppb	120	Significant pest	chewer	Lepidoptera	Pieridae	Pieris brassicae	large cabbage white butterfly	larva	no	specialist	growth/development	larval mass	mg	Brassicales	Brassicaceae	Brassica nigra	Black mustard	4 weeks	annual	dicot	Indirect effects - 6 days post exposure	Khaling2015_a4	Khaling2015_a4	Figure 2B	5	5	214.004	152.766	11.194	14.4864	25.0306	32.3926	CABI dmpp
JR	Khaling2015	a694	Khaling	2015	Environmental Pollution	Ozone affects growth and development of Pieris brassicae on the wild host plant Brassica nigra	Germany	O3	O3	O3	lab	15 ppb	15	70 ppb	70	Significant pest	chewer	Lepidoptera	Pieridae	Pieris brassicae	large cabbage white butterfly	larva	no	specialist	growth/development	days to pupation	days	Brassicales	Brassicaceae	Brassica nigra	Black mustard	4 weeks	annual	dicot		Khaling2015_a5	Khaling2015_a5	Figure 3A	5	5	13.6861	14.0792	0.133333	0.275	0.298142	0.614919	CABI dmpp
JR	Khaling2015	a695	Khaling	2015	Environmental Pollution	Ozone affects growth and development of Pieris brassicae on the wild host plant Brassica nigra	Germany	O3	O3	O3	lab	15 ppb	15	120 ppb	120	Significant pest	chewer	Lepidoptera	Pieridae	Pieris brassicae	large cabbage white butterfly	larva	no	specialist	growth/development	days to pupation	days	Brassicales	Brassicaceae	Brassica nigra	Black mustard	4 weeks	annual	dicot		Khaling2015_a5	Khaling2015_a6	Figure 3A	5	5	13.6861	14.5319	0.133333	0.118056	0.298142	0.26398	CABI dmpp
JR	Khaling2015	a696	Khaling	2015	Environmental Pollution	Ozone affects growth and development of Pieris brassicae on the wild host plant Brassica nigra	Germany	O3	O3	O3	lab	15 ppb	15	70 ppb	70	Significant pest	chewer	Lepidoptera	Pieridae	Pieris brassicae	large cabbage white butterfly	larva	no	specialist	growth/development	pupal mass	mg	Brassicales	Brassicaceae	Brassica nigra	Black mustard	4 weeks	annual	dicot		Khaling2015_a6	Khaling2015_a5	Figure 3B	5	5	260.255	255.344	4.59725	5.34381	10.2798	11.9491	CABI dmpp
JR	Khaling2015	a697	Khaling	2015	Environmental Pollution	Ozone affects growth and development of Pieris brassicae on the wild host plant Brassica nigra	Germany	O3	O3	O3	lab	15 ppb	15	120 ppb	120	Significant pest	chewer	Lepidoptera	Pieridae	Pieris brassicae	large cabbage white butterfly	larva	no	specialist	growth/development	pupal mass	mg	Brassicales	Brassicaceae	Brassica nigra	Black mustard	4 weeks	annual	dicot		Khaling2015_a6	Khaling2015_a6	Figure 3B	5	5	260.255	242.967	4.59725	4.91159	10.2798	10.9827	CABI dmpp
JR	Khaling2015	a698	Khaling	2015	Environmental Pollution	Ozone affects growth and development of Pieris brassicae on the wild host plant Brassica nigra	Germany	O3	O3	O3	lab	15 ppb	15	70 ppb	70	Significant pest	chewer	Lepidoptera	Pieridae	Pieris brassicae	large cabbage white butterfly	larva	no	specialist	feeding efficiency	consumption	cm2	Brassicales	Brassicaceae	Brassica nigra	Black mustard	4 weeks	annual	dicot		Khaling2015_a7	Khaling2015_a5	Figure 4	30	30	2.40426	3.03191	0.207447	0.303191	1.13623	1.66065	CABI dmpp
JR	Khaling2015	a699	Khaling	2015	Environmental Pollution	Ozone affects growth and development of Pieris brassicae on the wild host plant Brassica nigra	Germany	O3	O3	O3	lab	15 ppb	15	120 ppb	120	Significant pest	chewer	Lepidoptera	Pieridae	Pieris brassicae	large cabbage white butterfly	larva	no	specialist	feeding efficiency	consumption	cm2	Brassicales	Brassicaceae	Brassica nigra	Black mustard	4 weeks	annual	dicot		Khaling2015_a8	Khaling2015_a6	Figure 4	30	30	1.95745	3.94149	0.62234	0.861702	3.4087	4.71974	CABI dmpp
JR	Brown1992	a700	Brown	1992	AGRICULTURE ECOSYSTEMS & ENVIRONMENT	THE EFFECTS OF OZONE FUMIGATION ON THE PERFORMANCE OF THE BLACK BEAN APHID, APHIS-FABAE SCOP FEEDING ON BROAD BEANS, VICIA-FABA L	UK	O3	O3	O3	lab	0	0	100 nl/l	100	Significant pest	cell-feeder	Hemiptera	Aphididae	Aphis fabae	Black bean aphid	nymph	no	specialist	growth/development	RGR		Fabales	Fabaceae	Vicia faba	Broad bean	3 weeks	annual	dicot	0 days after fumigation	Brown1992_a1	Brown1992_a1	Table 1	10	10	0.248	0.286	0.01	0.009	0.0316228	0.0284605	CABI dmpp and EPPO PRA
JR	Brown1992	a701	Brown	1992	AGRICULTURE ECOSYSTEMS & ENVIRONMENT	THE EFFECTS OF OZONE FUMIGATION ON THE PERFORMANCE OF THE BLACK BEAN APHID, APHIS-FABAE SCOP FEEDING ON BROAD BEANS, VICIA-FABA L	UK	O3	O3	O3	lab	0	0	100 nl/l	100	Significant pest	cell-feeder	Hemiptera	Aphididae	Aphis fabae	Black bean aphid	nymph	no	specialist	growth/development	RGR		Fabales	Fabaceae	Vicia faba	Broad bean	3 weeks	annual	dicot	8h of O3 exposure	Brown1992_a2	Brown1992_a2	Table 2	10	10	0.391	0.443	0.01	0.008	0.0316228	0.0252982	CABI dmpp and EPPO PRA
JR	Brown1992	a702	Brown	1992	AGRICULTURE ECOSYSTEMS & ENVIRONMENT	THE EFFECTS OF OZONE FUMIGATION ON THE PERFORMANCE OF THE BLACK BEAN APHID, APHIS-FABAE SCOP FEEDING ON BROAD BEANS, VICIA-FABA L	UK	O3	O3	O3	lab	0	0	100 nl/l	100	Significant pest	cell-feeder	Hemiptera	Aphididae	Aphis fabae	Black bean aphid	nymph	no	specialist	growth/development	RGR		Fabales	Fabaceae	Vicia faba	Broad bean	3 weeks	annual	dicot	48h of O3 exposure	Brown1992_a3	Brown1992_a3	Table 2	10	10	0.391	0.343	0.01	0.012	0.0316228	0.0379473	CABI dmpp and EPPO PRA
JR	Giron-Calva2016	a703	Giron-Calva	2016	AGRICULTURE ECOSYSTEMS & ENVIRONMENT	Plant-plant interactions affect the susceptibility of plants to oviposition by pests but are disrupted by ozone pollution	Finland	O3	O3	O3	lab	10 ppb	10	80 ppb	80	Significant pest	chewer	Lepidoptera	Pieridae	Pieris brassicae	large cabbage white butterfly	adult	yes	specialist	reproduction	oviposition success	%	Brassicales	Brassicaceae	Brassica oleracea	Cabbage	5 weeks	annual	dicot		Giron-Calva2016_a1	Giron-Calva2016_a1	Figure 3	25	25	50.5405	50.1351	6.48649	6.35135	32.4324	31.7568	CABI dmpp
JR	Giron-Calva2016	a704	Giron-Calva	2016	AGRICULTURE ECOSYSTEMS & ENVIRONMENT	Plant-plant interactions affect the susceptibility of plants to oviposition by pests but are disrupted by ozone pollution	Finland	O3	O3	O3	FAE	25 ppb	25	50 ppb	50	Significant pest	chewer	Lepidoptera	Plutellidae	Plutella xylostella	Diamondback moth	adult	yes	specialist	reproduction	oviposition success	%	Brassicales	Brassicaceae	Brassica oleracea	Cabbage	5 weeks	annual	dicot		Giron-Calva2016_a2	Giron-Calva2016_a2	Figure 4	11	11	58.6345	46.2651	3.69478	4.97992	12.2542	16.5165	CABI dmpp
JR	Giron-Calva2016	a705	Giron-Calva	2016	AGRICULTURE ECOSYSTEMS & ENVIRONMENT	Plant-plant interactions affect the susceptibility of plants to oviposition by pests but are disrupted by ozone pollution	Finland	O3	O3	O3	lab	10 ppb	10	80 ppb	80	Significant pest	chewer	Lepidoptera	Plutellidae	Plutella xylostella	Diamondback moth	adult	yes	specialist	reproduction	oviposition success	%	Brassicales	Brassicaceae	Brassica oleracea	Cabbage	5 weeks	annual	dicot	neighbouring plants = cabbages	Giron-Calva2016_a3	Giron-Calva2016_a3	Figure 5	10	10	30.6217	22.3801	2.20249	2.48668	6.96487	7.86357	CABI dmpp
JR	Giron-Calva2016	a706	Giron-Calva	2016	AGRICULTURE ECOSYSTEMS & ENVIRONMENT	Plant-plant interactions affect the susceptibility of plants to oviposition by pests but are disrupted by ozone pollution	Finland	O3	O3	O3	lab	10 ppb	10	80 ppb	80	Significant pest	chewer	Lepidoptera	Plutellidae	Plutella xylostella	Diamondback moth	adult	yes	specialist	reproduction	oviposition success	%	Brassicales	Brassicaceae	Brassica oleracea	Cabbage	5 weeks	annual	dicot	neighbouring plants = broccoli	Giron-Calva2016_a4	Giron-Calva2016_a4	Figure 6	17	17	20.6377	25.0435	1.56522	1.73913	6.45356	7.17062	CABI dmpp
JR	Lindroth1993	a707	Lindroth	1993	New Phytologist	LIGHT ENVIRONMENT ALTERS RESPONSE TO OZONE STRESS IN SEEDLINGS OF ACER-SACCHARUM MARSH AND HYBRID POPULUS L .3. CONSEQUENCES FOR PERFORMANCE OF GYPSY-MOTH	USA	O3	O3	O3	lab	2-8 nL/L	5	99-115 nL/L	107	Significant pest	chewer	Lepidoptera	Erebidae	Lymantria dispar	Gypsy moth	larva	no	generalist	growth/development	RGR	mg/mg/d	Malpighiales	Salicaceae	Populus tristis	hybrid poplar		perennial	dicot	Shaded	Lindroth1993_a1	Lindroth1993_a1	Table 1	8	8	0.18	0.16	0.01	0.01	0.0282843	0.0282843	CABI dmpp and EPPO PRA
JR	Lindroth1993	a708	Lindroth	1993	New Phytologist	LIGHT ENVIRONMENT ALTERS RESPONSE TO OZONE STRESS IN SEEDLINGS OF ACER-SACCHARUM MARSH AND HYBRID POPULUS L .3. CONSEQUENCES FOR PERFORMANCE OF GYPSY-MOTH	USA	O3	O3	O3	lab	2-8 nL/L	5	99-115 nL/L	107	Significant pest	chewer	Lepidoptera	Erebidae	Lymantria dispar	Gypsy moth	larva	no	generalist	feeding efficiency	RCR	mg/mg/d	Malpighiales	Salicaceae	Populus tristis	hybrid poplar		perennial	dicot	Shaded	Lindroth1993_a2	Lindroth1993_a1	Table 1	8	8	2.18	2.56	0.22	0.22	0.622254	0.622254	CABI dmpp and EPPO PRA
JR	Lindroth1993	a709	Lindroth	1993	New Phytologist	LIGHT ENVIRONMENT ALTERS RESPONSE TO OZONE STRESS IN SEEDLINGS OF ACER-SACCHARUM MARSH AND HYBRID POPULUS L .3. CONSEQUENCES FOR PERFORMANCE OF GYPSY-MOTH	USA	O3	O3	O3	lab	2-8 nL/L	5	99-115 nL/L	107	Significant pest	chewer	Lepidoptera	Erebidae	Lymantria dispar	Gypsy moth	larva	no	generalist	feeding efficiency	AD	%	Malpighiales	Salicaceae	Populus tristis	hybrid poplar		perennial	dicot	Shaded	Lindroth1993_a3	Lindroth1993_a1	Table 1	8	8	71.9	66.3	3.5	3.5	9.89949	9.89949	CABI dmpp and EPPO PRA
JR	Lindroth1993	a710	Lindroth	1993	New Phytologist	LIGHT ENVIRONMENT ALTERS RESPONSE TO OZONE STRESS IN SEEDLINGS OF ACER-SACCHARUM MARSH AND HYBRID POPULUS L .3. CONSEQUENCES FOR PERFORMANCE OF GYPSY-MOTH	USA	O3	O3	O3	lab	2-8 nL/L	5	99-115 nL/L	107	Significant pest	chewer	Lepidoptera	Erebidae	Lymantria dispar	Gypsy moth	larva	no	generalist	feeding efficiency	ECD	%	Malpighiales	Salicaceae	Populus tristis	hybrid poplar		perennial	dicot	Shaded	Lindroth1993_a4	Lindroth1993_a1	Table 1	8	8	12.4	9.7	3.1	3.1	8.76812	8.76812	CABI dmpp and EPPO PRA
JR	Lindroth1993	a711	Lindroth	1993	New Phytologist	LIGHT ENVIRONMENT ALTERS RESPONSE TO OZONE STRESS IN SEEDLINGS OF ACER-SACCHARUM MARSH AND HYBRID POPULUS L .3. CONSEQUENCES FOR PERFORMANCE OF GYPSY-MOTH	USA	O3	O3	O3	lab	2-8 nL/L	5	99-115 nL/L	107	Significant pest	chewer	Lepidoptera	Erebidae	Lymantria dispar	Gypsy moth	larva	no	generalist	feeding efficiency	ECI	%	Malpighiales	Salicaceae	Populus tristis	hybrid poplar		perennial	dicot	Shaded	Lindroth1993_a5	Lindroth1993_a1	Table 1	8	8	8.7	6.4	0.8	0.8	2.26274	2.26274	CABI dmpp and EPPO PRA
JR	Lindroth1993	a712	Lindroth	1993	New Phytologist	LIGHT ENVIRONMENT ALTERS RESPONSE TO OZONE STRESS IN SEEDLINGS OF ACER-SACCHARUM MARSH AND HYBRID POPULUS L .3. CONSEQUENCES FOR PERFORMANCE OF GYPSY-MOTH	USA	O3	O3	O3	lab	2-8 nL/L	5	99-115 nL/L	107	Significant pest	chewer	Lepidoptera	Erebidae	Lymantria dispar	Gypsy moth	larva	no	generalist	growth/development	RGR	mg/mg/d	Malpighiales	Salicaceae	Populus tristis	hybrid poplar		perennial	dicot	Unshaded	Lindroth1993_a6	Lindroth1993_a2	Table 1	8	8	0.14	0.13	0.01	0.01	0.0282843	0.0282843	CABI dmpp and EPPO PRA
JR	Lindroth1993	a713	Lindroth	1993	New Phytologist	LIGHT ENVIRONMENT ALTERS RESPONSE TO OZONE STRESS IN SEEDLINGS OF ACER-SACCHARUM MARSH AND HYBRID POPULUS L .3. CONSEQUENCES FOR PERFORMANCE OF GYPSY-MOTH	USA	O3	O3	O3	lab	2-8 nL/L	5	99-115 nL/L	107	Significant pest	chewer	Lepidoptera	Erebidae	Lymantria dispar	Gypsy moth	larva	no	generalist	feeding efficiency	RCR	mg/mg/d	Malpighiales	Salicaceae	Populus tristis	hybrid poplar		perennial	dicot	Unshaded	Lindroth1993_a7	Lindroth1993_a2	Table 1	8	8	1.42	1.17	0.23	0.26	0.650538	0.735391	CABI dmpp and EPPO PRA
JR	Lindroth1993	a714	Lindroth	1993	New Phytologist	LIGHT ENVIRONMENT ALTERS RESPONSE TO OZONE STRESS IN SEEDLINGS OF ACER-SACCHARUM MARSH AND HYBRID POPULUS L .3. CONSEQUENCES FOR PERFORMANCE OF GYPSY-MOTH	USA	O3	O3	O3	lab	2-8 nL/L	5	99-115 nL/L	107	Significant pest	chewer	Lepidoptera	Erebidae	Lymantria dispar	Gypsy moth	larva	no	generalist	feeding efficiency	AD	%	Malpighiales	Salicaceae	Populus tristis	hybrid poplar		perennial	dicot	Unshaded	Lindroth1993_a8	Lindroth1993_a2	Table 1	8	8	60.8	40.3	3.7	3.8	10.4652	10.748	CABI dmpp and EPPO PRA
JR	Lindroth1993	a715	Lindroth	1993	New Phytologist	LIGHT ENVIRONMENT ALTERS RESPONSE TO OZONE STRESS IN SEEDLINGS OF ACER-SACCHARUM MARSH AND HYBRID POPULUS L .3. CONSEQUENCES FOR PERFORMANCE OF GYPSY-MOTH	USA	O3	O3	O3	lab	2-8 nL/L	5	99-115 nL/L	107	Significant pest	chewer	Lepidoptera	Erebidae	Lymantria dispar	Gypsy moth	larva	no	generalist	feeding efficiency	ECD	%	Malpighiales	Salicaceae	Populus tristis	hybrid poplar		perennial	dicot	Unshaded	Lindroth1993_a9	Lindroth1993_a2	Table 1	8	8	18.6	29.9	3.3	3.7	9.33381	10.4652	CABI dmpp and EPPO PRA
JR	Lindroth1993	a716	Lindroth	1993	New Phytologist	LIGHT ENVIRONMENT ALTERS RESPONSE TO OZONE STRESS IN SEEDLINGS OF ACER-SACCHARUM MARSH AND HYBRID POPULUS L .3. CONSEQUENCES FOR PERFORMANCE OF GYPSY-MOTH	USA	O3	O3	O3	lab	2-8 nL/L	5	99-115 nL/L	107	Significant pest	chewer	Lepidoptera	Erebidae	Lymantria dispar	Gypsy moth	larva	no	generalist	feeding efficiency	ECI	%	Malpighiales	Salicaceae	Populus tristis	hybrid poplar		perennial	dicot	Unshaded	Lindroth1993_a10	Lindroth1993_a2	Table 1	8	8	10.7	10.9	0.8	0.9	2.26274	2.54558	CABI dmpp and EPPO PRA
JR	Lindroth1993	a717	Lindroth	1993	New Phytologist	LIGHT ENVIRONMENT ALTERS RESPONSE TO OZONE STRESS IN SEEDLINGS OF ACER-SACCHARUM MARSH AND HYBRID POPULUS L .3. CONSEQUENCES FOR PERFORMANCE OF GYPSY-MOTH	USA	O3	O3	O3	lab	2-8 nL/L	5	99-115 nL/L	107	Significant pest	chewer	Lepidoptera	Erebidae	Lymantria dispar	Gypsy moth	larva	no	generalist	growth/development	RGR	mg/mg/d	Sapindales	Sapindaceae	Acer saccharum	sugar maple		perennial	dicot	Shaded	Lindroth1993_a11	Lindroth1993_a3	Table 2	8	8	0.17	0.16	0.02	0.02	0.0565685	0.0565685	CABI dmpp and EPPO PRA
JR	Lindroth1993	a718	Lindroth	1993	New Phytologist	LIGHT ENVIRONMENT ALTERS RESPONSE TO OZONE STRESS IN SEEDLINGS OF ACER-SACCHARUM MARSH AND HYBRID POPULUS L .3. CONSEQUENCES FOR PERFORMANCE OF GYPSY-MOTH	USA	O3	O3	O3	lab	2-8 nL/L	5	99-115 nL/L	107	Significant pest	chewer	Lepidoptera	Erebidae	Lymantria dispar	Gypsy moth	larva	no	generalist	feeding efficiency	RCR	mg/mg/d	Sapindales	Sapindaceae	Acer saccharum	sugar maple		perennial	dicot	Shaded	Lindroth1993_a12	Lindroth1993_a3	Table 2	8	8	2.77	2.68	0.49	0.48	1.38593	1.35765	CABI dmpp and EPPO PRA
JR	Lindroth1993	a719	Lindroth	1993	New Phytologist	LIGHT ENVIRONMENT ALTERS RESPONSE TO OZONE STRESS IN SEEDLINGS OF ACER-SACCHARUM MARSH AND HYBRID POPULUS L .3. CONSEQUENCES FOR PERFORMANCE OF GYPSY-MOTH	USA	O3	O3	O3	lab	2-8 nL/L	5	99-115 nL/L	107	Significant pest	chewer	Lepidoptera	Erebidae	Lymantria dispar	Gypsy moth	larva	no	generalist	feeding efficiency	AD	%	Sapindales	Sapindaceae	Acer saccharum	sugar maple		perennial	dicot	Shaded	Lindroth1993_a13	Lindroth1993_a3	Table 2	8	8	43.2	35.9	6.4	6.1	18.1019	17.2534	CABI dmpp and EPPO PRA
JR	Lindroth1993	a720	Lindroth	1993	New Phytologist	LIGHT ENVIRONMENT ALTERS RESPONSE TO OZONE STRESS IN SEEDLINGS OF ACER-SACCHARUM MARSH AND HYBRID POPULUS L .3. CONSEQUENCES FOR PERFORMANCE OF GYPSY-MOTH	USA	O3	O3	O3	lab	2-8 nL/L	5	99-115 nL/L	107	Significant pest	chewer	Lepidoptera	Erebidae	Lymantria dispar	Gypsy moth	larva	no	generalist	feeding efficiency	ECD	%	Sapindales	Sapindaceae	Acer saccharum	sugar maple		perennial	dicot	Shaded	Lindroth1993_a14	Lindroth1993_a3	Table 2	8	8	15.3	24.1	9	8.6	25.4558	24.3245	CABI dmpp and EPPO PRA
JR	Lindroth1993	a721	Lindroth	1993	New Phytologist	LIGHT ENVIRONMENT ALTERS RESPONSE TO OZONE STRESS IN SEEDLINGS OF ACER-SACCHARUM MARSH AND HYBRID POPULUS L .3. CONSEQUENCES FOR PERFORMANCE OF GYPSY-MOTH	USA	O3	O3	O3	lab	2-8 nL/L	5	99-115 nL/L	107	Significant pest	chewer	Lepidoptera	Erebidae	Lymantria dispar	Gypsy moth	larva	no	generalist	feeding efficiency	ECI	%	Sapindales	Sapindaceae	Acer saccharum	sugar maple		perennial	dicot	Shaded	Lindroth1993_a15	Lindroth1993_a3	Table 2	8	8	6.1	6.7	1.9	1.8	5.37401	5.09117	CABI dmpp and EPPO PRA
JR	Lindroth1993	a722	Lindroth	1993	New Phytologist	LIGHT ENVIRONMENT ALTERS RESPONSE TO OZONE STRESS IN SEEDLINGS OF ACER-SACCHARUM MARSH AND HYBRID POPULUS L .3. CONSEQUENCES FOR PERFORMANCE OF GYPSY-MOTH	USA	O3	O3	O3	lab	2-8 nL/L	5	99-115 nL/L	107	Significant pest	chewer	Lepidoptera	Erebidae	Lymantria dispar	Gypsy moth	larva	no	generalist	growth/development	RGR	mg/mg/d	Sapindales	Sapindaceae	Acer saccharum	sugar maple		perennial	dicot	Unshaded	Lindroth1993_a16	Lindroth1993_a4	Table 2	8	8	0.16	0.12	0.02	0.02	0.0565685	0.0565685	CABI dmpp and EPPO PRA
JR	Lindroth1993	a723	Lindroth	1993	New Phytologist	LIGHT ENVIRONMENT ALTERS RESPONSE TO OZONE STRESS IN SEEDLINGS OF ACER-SACCHARUM MARSH AND HYBRID POPULUS L .3. CONSEQUENCES FOR PERFORMANCE OF GYPSY-MOTH	USA	O3	O3	O3	lab	2-8 nL/L	5	99-115 nL/L	107	Significant pest	chewer	Lepidoptera	Erebidae	Lymantria dispar	Gypsy moth	larva	no	generalist	feeding efficiency	RCR	mg/mg/d	Sapindales	Sapindaceae	Acer saccharum	sugar maple		perennial	dicot	Unshaded	Lindroth1993_a17	Lindroth1993_a4	Table 2	8	8	2.7	3.39	0.48	0.46	1.35765	1.30108	CABI dmpp and EPPO PRA
JR	Lindroth1993	a724	Lindroth	1993	New Phytologist	LIGHT ENVIRONMENT ALTERS RESPONSE TO OZONE STRESS IN SEEDLINGS OF ACER-SACCHARUM MARSH AND HYBRID POPULUS L .3. CONSEQUENCES FOR PERFORMANCE OF GYPSY-MOTH	USA	O3	O3	O3	lab	2-8 nL/L	5	99-115 nL/L	107	Significant pest	chewer	Lepidoptera	Erebidae	Lymantria dispar	Gypsy moth	larva	no	generalist	feeding efficiency	AD	%	Sapindales	Sapindaceae	Acer saccharum	sugar maple		perennial	dicot	Unshaded	Lindroth1993_a18	Lindroth1993_a4	Table 2	8	8	37	48.1	6.1	5.9	17.2534	16.6877	CABI dmpp and EPPO PRA
JR	Lindroth1993	a725	Lindroth	1993	New Phytologist	LIGHT ENVIRONMENT ALTERS RESPONSE TO OZONE STRESS IN SEEDLINGS OF ACER-SACCHARUM MARSH AND HYBRID POPULUS L .3. CONSEQUENCES FOR PERFORMANCE OF GYPSY-MOTH	USA	O3	O3	O3	lab	2-8 nL/L	5	99-115 nL/L	107	Significant pest	chewer	Lepidoptera	Erebidae	Lymantria dispar	Gypsy moth	larva	no	generalist	feeding efficiency	ECD	%	Sapindales	Sapindaceae	Acer saccharum	sugar maple		perennial	dicot	Unshaded	Lindroth1993_a19	Lindroth1993_a4	Table 2	8	8	19.2	7.8	8.6	8.4	24.3245	23.7588	CABI dmpp and EPPO PRA
JR	Lindroth1993	a726	Lindroth	1993	New Phytologist	LIGHT ENVIRONMENT ALTERS RESPONSE TO OZONE STRESS IN SEEDLINGS OF ACER-SACCHARUM MARSH AND HYBRID POPULUS L .3. CONSEQUENCES FOR PERFORMANCE OF GYPSY-MOTH	USA	O3	O3	O3	lab	2-8 nL/L	5	99-115 nL/L	107	Significant pest	chewer	Lepidoptera	Erebidae	Lymantria dispar	Gypsy moth	larva	no	generalist	feeding efficiency	ECI	%	Sapindales	Sapindaceae	Acer saccharum	sugar maple		perennial	dicot	Unshaded	Lindroth1993_a20	Lindroth1993_a4	Table 2	8	8	6.5	3.6	1.8	1.8	5.09117	5.09117	CABI dmpp and EPPO PRA
JR	Aminu-Kano1991	a727	Aminu-Kano	1991	AGRICULTURE ECOSYSTEMS & ENVIRONMENT	POLLUTANT, PLANT AND PEST INTERACTIONS - THE GRAIN APHID SITOBION-AVENAE (F)	UK	SO2	SO2	SO2	FAE	0.01 uL/L	10	0.0225 ul/L	22.5	Significant pest	cell-feeder	Hemiptera	Aphididae	Sitobion avenae	English grain aphid		both	generalist	abundance	Aphid density	# per shoot	Poales	Poaceae	Triticum aestivum	Winter wheat		annual	monocot		Aminu-Kano1991_a1	Aminu-Kano1991_a1	Figure 1	2	2	2.29213	4.1372	1.27735	2.04376	1.80645	2.89031	CABI dmpp
JR	Aminu-Kano1991	a728	Aminu-Kano	1991	AGRICULTURE ECOSYSTEMS & ENVIRONMENT	POLLUTANT, PLANT AND PEST INTERACTIONS - THE GRAIN APHID SITOBION-AVENAE (F)	UK	SO2	SO2	SO2	FAE	0.01 uL/L	10	0.039 uL/L	39	Significant pest	cell-feeder	Hemiptera	Aphididae	Sitobion avenae	English grain aphid		both	generalist	abundance	Aphid density	# per shoot	Poales	Poaceae	Triticum aestivum	Winter wheat		annual	monocot		Aminu-Kano1991_a1	Aminu-Kano1991_a2	Figure 1	2	2	2.29213	5.29391	1.27735	2.90242	1.80645	4.10465	CABI dmpp
JR	Aminu-Kano1991	a729	Aminu-Kano	1991	AGRICULTURE ECOSYSTEMS & ENVIRONMENT	POLLUTANT, PLANT AND PEST INTERACTIONS - THE GRAIN APHID SITOBION-AVENAE (F)	UK	SO2	SO2	SO2	FAE	0.01 uL/L	10	0.05 uL/L	50	Significant pest	cell-feeder	Hemiptera	Aphididae	Sitobion avenae	English grain aphid		both	generalist	abundance	Aphid density	# per shoot	Poales	Poaceae	Triticum aestivum	Winter wheat		annual	monocot		Aminu-Kano1991_a1	Aminu-Kano1991_a3	Figure 1	2	2	2.29213	7.64991	1.27735	3.25724	1.80645	4.60644	CABI dmpp
JR	Aminu-Kano1991	a730	Aminu-Kano	1991	AGRICULTURE ECOSYSTEMS & ENVIRONMENT	POLLUTANT, PLANT AND PEST INTERACTIONS - THE GRAIN APHID SITOBION-AVENAE (F)	UK	SO2	SO2	SO2	FAE	0.007 uL/L	7	0.014 uL/L	14	Significant pest	cell-feeder	Hemiptera	Aphididae	Sitobion avenae	English grain aphid		both	generalist	abundance	proportion of tillers infested	proportion	Poales	Poaceae	Hordeum vulgare	Winter barley		annual	monocot	averaged over 4 weeks	Aminu-Kano1991_a2	Aminu-Kano1991_a4	Figure 3	4	4	0.290512	0.336483	0.0330199	0.123484	0.0660398	0.246967	CABI dmpp
JR	Aminu-Kano1991	a731	Aminu-Kano	1991	AGRICULTURE ECOSYSTEMS & ENVIRONMENT	POLLUTANT, PLANT AND PEST INTERACTIONS - THE GRAIN APHID SITOBION-AVENAE (F)	UK	SO2	SO2	SO2	FAE	0.007 uL/L	7	0.029 uL/L	29	Significant pest	cell-feeder	Hemiptera	Aphididae	Sitobion avenae	English grain aphid		both	generalist	abundance	proportion of tillers infested	proportion	Poales	Poaceae	Hordeum vulgare	Winter barley		annual	monocot	averaged over 4 weeks	Aminu-Kano1991_a2	Aminu-Kano1991_a5	Figure 3	4	4	0.290512	0.367829	0.0330199	0.107626	0.0660398	0.215252	CABI dmpp
JR	Aminu-Kano1991	a732	Aminu-Kano	1991	AGRICULTURE ECOSYSTEMS & ENVIRONMENT	POLLUTANT, PLANT AND PEST INTERACTIONS - THE GRAIN APHID SITOBION-AVENAE (F)	UK	SO2	SO2	SO2	FAE	0.007 uL/L	7	0.048 uL/L	48	Significant pest	cell-feeder	Hemiptera	Aphididae	Sitobion avenae	English grain aphid		both	generalist	abundance	proportion of tillers infested	proportion	Poales	Poaceae	Hordeum vulgare	Winter barley		annual	monocot	averaged over 4 weeks	Aminu-Kano1991_a2	Aminu-Kano1991_a6	Figure 3	4	4	0.290512	0.507448	0.0330199	0.0700833	0.0660398	0.140167	CABI dmpp
JR	Gong1993	a733	Gong	1993	Journal of Environmental Sciences (China)	Effect of airborne sulfur dioxide on performance of the turnip moth, Agrotis segetum Schiff	China	SO2	SO2	SO2	OTC	9.8 ppb	9.8	39.1 ppb	39.1	Significant pest	chewer	Lepidoptera	Noctuidae	Agrotis segetum	Turnip moth	larva	no	generalist	survival	survival	%	Brassicales	Brassicaceae	Brassica rapa chinensis	Bok choy		annual	dicot		Gong1993_a1	Gong1993_a1	Table 1	70	56	0.714	0.804	0.0540004	0.0530914	0.4518	0.3973	CABI dmpp
JR	Gong1993	a734	Gong	1993	Journal of Environmental Sciences (China)	Effect of airborne sulfur dioxide on performance of the turnip moth, Agrotis segetum Schiff	China	SO2	SO2	SO2	OTC	9.8 ppb	9.8	80.1 ppb	80.1	Significant pest	chewer	Lepidoptera	Noctuidae	Agrotis segetum	Turnip moth	larva	no	generalist	survival	survival	%	Brassicales	Brassicaceae	Brassica rapa chinensis	Bok choy		annual	dicot		Gong1993_a1	Gong1993_a2	Table 1	70	76	0.714	0.842	0.0540004	0.0418225	0.4518	0.3646	CABI dmpp
JR	Gong1993	a735	Gong	1993	Journal of Environmental Sciences (China)	Effect of airborne sulfur dioxide on performance of the turnip moth, Agrotis segetum Schiff	China	SO2	SO2	SO2	OTC	9.8 ppb	9.8	39.1 ppb	39.1	Significant pest	chewer	Lepidoptera	Noctuidae	Agrotis segetum	Turnip moth	larva	no	generalist	growth/development	RGR		Brassicales	Brassicaceae	Brassica rapa chinensis	Bok choy		annual	dicot		Gong1993_a2	Gong1993_a1	Figure 2	70	56	0.680999	0.716478	0.00471399	0.00401103	0.0394401	0.0300158	CABI dmpp
JR	Gong1993	a736	Gong	1993	Journal of Environmental Sciences (China)	Effect of airborne sulfur dioxide on performance of the turnip moth, Agrotis segetum Schiff	China	SO2	SO2	SO2	OTC	9.8 ppb	9.8	80.1 ppb	80.1	Significant pest	chewer	Lepidoptera	Noctuidae	Agrotis segetum	Turnip moth	larva	no	generalist	growth/development	RGR		Brassicales	Brassicaceae	Brassica rapa chinensis	Bok choy		annual	dicot		Gong1993_a2	Gong1993_a2	Figure 2	70	76	0.680999	0.723343	0.00471399	0.00438318	0.0394401	0.0382117	CABI dmpp
JR	Gong1993	a737	Gong	1993	Journal of Environmental Sciences (China)	Effect of airborne sulfur dioxide on performance of the turnip moth, Agrotis segetum Schiff	China	SO2	SO2	SO2	OTC	9.8 ppb	9.8	39.1 ppb	39.1	Significant pest	chewer	Lepidoptera	Noctuidae	Agrotis segetum	Turnip moth	larva	no	generalist	growth/development	Final larval weight	mg	Brassicales	Brassicaceae	Brassica rapa chinensis	Bok choy		annual	dicot		Gong1993_a3	Gong1993_a1	Table 2	70	56	122.7	177.6	6.4	7.2	53.5462	53.8799	CABI dmpp
JR	Gong1993	a738	Gong	1993	Journal of Environmental Sciences (China)	Effect of airborne sulfur dioxide on performance of the turnip moth, Agrotis segetum Schiff	China	SO2	SO2	SO2	OTC	9.8 ppb	9.8	80.1 ppb	80.1	Significant pest	chewer	Lepidoptera	Noctuidae	Agrotis segetum	Turnip moth	larva	no	generalist	growth/development	Final larval weight	mg	Brassicales	Brassicaceae	Brassica rapa chinensis	Bok choy		annual	dicot		Gong1993_a3	Gong1993_a2	Table 2	70	76	122.7	186	6.4	7.5	53.5462	65.3835	CABI dmpp
JR	Gong1993	a739	Gong	1993	Journal of Environmental Sciences (China)	Effect of airborne sulfur dioxide on performance of the turnip moth, Agrotis segetum Schiff	China	SO2	SO2	SO2	OTC	9.8 ppb	9.8	39.1 ppb	39.1	Significant pest	chewer	Lepidoptera	Noctuidae	Agrotis segetum	Turnip moth	larva	no	generalist	growth/development	longevity	day	Brassicales	Brassicaceae	Brassica rapa chinensis	Bok choy		annual	dicot		Gong1993_a4	Gong1993_a1	Table 2	70	56	24.09	23.07	0.32	0.32	2.67731	2.39466	CABI dmpp
JR	Gong1993	a740	Gong	1993	Journal of Environmental Sciences (China)	Effect of airborne sulfur dioxide on performance of the turnip moth, Agrotis segetum Schiff	China	SO2	SO2	SO2	OTC	9.8 ppb	9.8	80.1 ppb	80.1	Significant pest	chewer	Lepidoptera	Noctuidae	Agrotis segetum	Turnip moth	larva	no	generalist	growth/development	longevity	day	Brassicales	Brassicaceae	Brassica rapa chinensis	Bok choy		annual	dicot		Gong1993_a4	Gong1993_a2	Table 2	70	76	24.09	23.48	0.32	0.36	2.67731	3.13841	CABI dmpp
JR	Gong1993	a741	Gong	1993	Journal of Environmental Sciences (China)	Effect of airborne sulfur dioxide on performance of the turnip moth, Agrotis segetum Schiff	China	SO2	SO2	SO2	OTC	9.8 ppb	9.8	39.1 ppb	39.1	Significant pest	chewer	Lepidoptera	Noctuidae	Agrotis segetum	Turnip moth	pupa	no	generalist	growth/development	longevity	day	Brassicales	Brassicaceae	Brassica rapa chinensis	Bok choy		annual	dicot	Female	Gong1993_a5	Gong1993_a1	Table 2	70	56	12.96	12.89	0.17	0.24	1.42232	1.796	CABI dmpp
JR	Gong1993	a742	Gong	1993	Journal of Environmental Sciences (China)	Effect of airborne sulfur dioxide on performance of the turnip moth, Agrotis segetum Schiff	China	SO2	SO2	SO2	OTC	9.8 ppb	9.8	80.1 ppb	80.1	Significant pest	chewer	Lepidoptera	Noctuidae	Agrotis segetum	Turnip moth	pupa	no	generalist	growth/development	longevity	day	Brassicales	Brassicaceae	Brassica rapa chinensis	Bok choy		annual	dicot	Female	Gong1993_a5	Gong1993_a2	Table 2	70	76	12.96	12.46	0.17	0.17	1.42232	1.48203	CABI dmpp
JR	Gong1993	a743	Gong	1993	Journal of Environmental Sciences (China)	Effect of airborne sulfur dioxide on performance of the turnip moth, Agrotis segetum Schiff	China	SO2	SO2	SO2	OTC	9.8 ppb	9.8	39.1 ppb	39.1	Significant pest	chewer	Lepidoptera	Noctuidae	Agrotis segetum	Turnip moth	pupa	no	generalist	growth/development	longevity	day	Brassicales	Brassicaceae	Brassica rapa chinensis	Bok choy		annual	dicot	Male	Gong1993_a6	Gong1993_a1	Table 2	70	56	13.05	13.22	0.17	0.18	1.42232	1.347	CABI dmpp
JR	Gong1993	a744	Gong	1993	Journal of Environmental Sciences (China)	Effect of airborne sulfur dioxide on performance of the turnip moth, Agrotis segetum Schiff	China	SO2	SO2	SO2	OTC	9.8 ppb	9.8	80.1 ppb	80.1	Significant pest	chewer	Lepidoptera	Noctuidae	Agrotis segetum	Turnip moth	pupa	no	generalist	growth/development	longevity	day	Brassicales	Brassicaceae	Brassica rapa chinensis	Bok choy		annual	dicot	Male	Gong1993_a6	Gong1993_a2	Table 2	70	76	13.05	13.39	0.17	0.19	1.42232	1.65638	CABI dmpp
JR	Gong1993	a745	Gong	1993	Journal of Environmental Sciences (China)	Effect of airborne sulfur dioxide on performance of the turnip moth, Agrotis segetum Schiff	China	SO2	SO2	SO2	OTC	9.8 ppb	9.8	39.1 ppb	39.1	Significant pest	chewer	Lepidoptera	Noctuidae	Agrotis segetum	Turnip moth	adult	yes	generalist	reproduction	number of eggs laid	#	Brassicales	Brassicaceae	Brassica rapa chinensis	Bok choy		annual	dicot		Gong1993_a7	Gong1993_a1	Table 3	70	56	1215.3	1081.3	108.4	83.5	906.939	624.857	CABI dmpp
JR	Gong1993	a746	Gong	1993	Journal of Environmental Sciences (China)	Effect of airborne sulfur dioxide on performance of the turnip moth, Agrotis segetum Schiff	China	SO2	SO2	SO2	OTC	9.8 ppb	9.8	80.1 ppb	80.1	Significant pest	chewer	Lepidoptera	Noctuidae	Agrotis segetum	Turnip moth	adult	yes	generalist	reproduction	number of eggs laid	#	Brassicales	Brassicaceae	Brassica rapa chinensis	Bok choy		annual	dicot		Gong1993_a7	Gong1993_a2	Table 3	70	76	1215.3	1267.1	108.4	159.5	906.939	1390.49	CABI dmpp
JR	Gong1993	a747	Gong	1993	Journal of Environmental Sciences (China)	Effect of airborne sulfur dioxide on performance of the turnip moth, Agrotis segetum Schiff	China	SO2	SO2	SO2	OTC	9.8 ppb	9.8	39.1 ppb	39.1	Significant pest	chewer	Lepidoptera	Noctuidae	Agrotis segetum	Turnip moth	adult	yes	generalist	growth/development	longevity	day	Brassicales	Brassicaceae	Brassica rapa chinensis	Bok choy		annual	dicot	Female	Gong1993_a8	Gong1993_a1	Table 3	70	56	13.2	14.2	0.8	1.8	6.69328	13.47	CABI dmpp
JR	Gong1993	a748	Gong	1993	Journal of Environmental Sciences (China)	Effect of airborne sulfur dioxide on performance of the turnip moth, Agrotis segetum Schiff	China	SO2	SO2	SO2	OTC	9.8 ppb	9.8	80.1 ppb	80.1	Significant pest	chewer	Lepidoptera	Noctuidae	Agrotis segetum	Turnip moth	adult	yes	generalist	growth/development	longevity	day	Brassicales	Brassicaceae	Brassica rapa chinensis	Bok choy		annual	dicot	Female	Gong1993_a8	Gong1993_a2	Table 3	70	76	13.2	18.5	0.8	2.3	6.69328	20.0509	CABI dmpp
JR	Gong1993	a749	Gong	1993	Journal of Environmental Sciences (China)	Effect of airborne sulfur dioxide on performance of the turnip moth, Agrotis segetum Schiff	China	SO2	SO2	SO2	OTC	9.8 ppb	9.8	39.1 ppb	39.1	Significant pest	chewer	Lepidoptera	Noctuidae	Agrotis segetum	Turnip moth	adult	yes	generalist	growth/development	longevity	day	Brassicales	Brassicaceae	Brassica rapa chinensis	Bok choy		annual	dicot	Male	Gong1993_a9	Gong1993_a1	Table 3	70	56	14.9	14.3	1.6	1	13.3866	7.48331	CABI dmpp
JR	Gong1993	a750	Gong	1993	Journal of Environmental Sciences (China)	Effect of airborne sulfur dioxide on performance of the turnip moth, Agrotis segetum Schiff	China	SO2	SO2	SO2	OTC	9.8 ppb	9.8	80.1 ppb	80.1	Significant pest	chewer	Lepidoptera	Noctuidae	Agrotis segetum	Turnip moth	adult	yes	generalist	growth/development	longevity	day	Brassicales	Brassicaceae	Brassica rapa chinensis	Bok choy		annual	dicot	Male	Gong1993_a9	Gong1993_a2	Table 3	70	76	14.9	16.9	1.6	1.2	13.3866	10.4614	CABI dmpp
JR	Himanen2009	a751	Himanen	2009	Environmental Pollution	Elevated atmospheric ozone increases concentration of insecticidal Bacillus thuringiensis (Bt) Cry1Ac protein in Bt Brassica napus and reduces feeding of a Bt target herbivore on the non-transgenic parent	Finland	O3	O3	O3	lab	0 nL/L	0	50 nL/L	50	Significant pest	chewer	Lepidoptera	Plutellidae	Plutella xylostella	Diamondback moth	larva	no	specialist	growth/development	RGR		Brassicales	Brassicaceae	Brassica napus	Oilseed rape	21 days	annual	dicot		Himanen2009_a1	Himanen2009_a1	Figure 1	14	14	0.533715	0.581763	0.0310902	0.0273217	0.116329	0.102228	CABI dmpp
JR	Himanen2009	a752	Himanen	2009	Environmental Pollution	Elevated atmospheric ozone increases concentration of insecticidal Bacillus thuringiensis (Bt) Cry1Ac protein in Bt Brassica napus and reduces feeding of a Bt target herbivore on the non-transgenic parent	Finland	O3	O3	O3	lab	0 nL/L	0	75 nL/L	75	Significant pest	chewer	Lepidoptera	Plutellidae	Plutella xylostella	Diamondback moth	larva	no	specialist	growth/development	RGR		Brassicales	Brassicaceae	Brassica napus	Oilseed rape	21 days	annual	dicot		Himanen2009_a1	Himanen2009_a2	Figure 1	14	14	0.533715	0.479542	0.0310902	0.0306191	0.116329	0.114566	CABI dmpp
JR	Himanen2009	a753	Himanen	2009	Environmental Pollution	Elevated atmospheric ozone increases concentration of insecticidal Bacillus thuringiensis (Bt) Cry1Ac protein in Bt Brassica napus and reduces feeding of a Bt target herbivore on the non-transgenic parent	Finland	O3	O3	O3	lab	0 nL/L	0	100 nL/L	100	Significant pest	chewer	Lepidoptera	Plutellidae	Plutella xylostella	Diamondback moth	larva	no	specialist	growth/development	RGR		Brassicales	Brassicaceae	Brassica napus	Oilseed rape	21 days	annual	dicot		Himanen2009_a1	Himanen2009_a3	Figure 1	14	14	0.533715	0.489906	0.0310902	0.0612382	0.116329	0.229132	CABI dmpp
JR	Himanen2009	a754	Himanen	2009	Environmental Pollution	Elevated atmospheric ozone increases concentration of insecticidal Bacillus thuringiensis (Bt) Cry1Ac protein in Bt Brassica napus and reduces feeding of a Bt target herbivore on the non-transgenic parent	Finland	O3	O3	O3	lab	0 nL/L	0	50 nL/L	50	Significant pest	chewer	Lepidoptera	Plutellidae	Plutella xylostella	Diamondback moth	larva	no	specialist	feeding efficiency	leaf area consumed	cm2	Brassicales	Brassicaceae	Brassica napus	Oilseed rape	21 days	annual	dicot		Himanen2009_a2	Himanen2009_a1	Figure 2	14	14	0.340078	0.295177	0.0620843	0.0351996	0.232298	0.131705	CABI dmpp
JR	Himanen2009	a755	Himanen	2009	Environmental Pollution	Elevated atmospheric ozone increases concentration of insecticidal Bacillus thuringiensis (Bt) Cry1Ac protein in Bt Brassica napus and reduces feeding of a Bt target herbivore on the non-transgenic parent	Finland	O3	O3	O3	lab	0 nL/L	0	75 nL/L	75	Significant pest	chewer	Lepidoptera	Plutellidae	Plutella xylostella	Diamondback moth	larva	no	specialist	feeding efficiency	leaf area consumed	cm2	Brassicales	Brassicaceae	Brassica napus	Oilseed rape	21 days	annual	dicot		Himanen2009_a2	Himanen2009_a2	Figure 2	14	14	0.340078	0.213969	0.0620843	0.0282705	0.232298	0.105779	CABI dmpp
JR	Himanen2009	a756	Himanen	2009	Environmental Pollution	Elevated atmospheric ozone increases concentration of insecticidal Bacillus thuringiensis (Bt) Cry1Ac protein in Bt Brassica napus and reduces feeding of a Bt target herbivore on the non-transgenic parent	Finland	O3	O3	O3	lab	0 nL/L	0	100 nL/L	100	Significant pest	chewer	Lepidoptera	Plutellidae	Plutella xylostella	Diamondback moth	larva	no	specialist	feeding efficiency	leaf area consumed	cm2	Brassicales	Brassicaceae	Brassica napus	Oilseed rape	21 days	annual	dicot		Himanen2009_a2	Himanen2009_a3	Figure 2	14	14	0.340078	0.187639	0.0620843	0.018847	0.232298	0.070519	CABI dmpp
JR	Kozlov1997	a757	Kozlov	1997	Environmental Entomology	No effects of sulphur dioxide on larval performance of Epirrita autumnata (Lepidoptera : Geometridae)	Russia	SO2	SO2	SO2	lab	28 ug/m3	10.702	90 ug/m3	34.4	Other herbivore	chewer	Lepidoptera	Geometridae	Epirrita autumnata	Autumnal moth	larva	no	generalist	growth/development	RGR	mg/mg/d	Fagales	Betulaceae	Betula pubescens	Downy birch		perennial	dicot		Kozlov1997_a1	Kozlov1997_a1	Table 1	5	4	0.099	0.102	0.022	0.022	0.0491935	0.044	none
JR	Kozlov1997	a758	Kozlov	1997	Environmental Entomology	No effects of sulphur dioxide on larval performance of Epirrita autumnata (Lepidoptera : Geometridae)	Russia	SO2	SO2	SO2	lab	28 ug/m3	10.702	210 ug/m3	80.267	Other herbivore	chewer	Lepidoptera	Geometridae	Epirrita autumnata	Autumnal moth	larva	no	generalist	growth/development	RGR	mg/mg/d	Fagales	Betulaceae	Betula pubescens	Downy birch		perennial	dicot		Kozlov1997_a1	Kozlov1997_a2	Table 1	5	3	0.099	0.08	0.022	0.017	0.0491935	0.0294449	none
JR	Kozlov1997	a759	Kozlov	1997	Environmental Entomology	No effects of sulphur dioxide on larval performance of Epirrita autumnata (Lepidoptera : Geometridae)	Russia	SO2	SO2	SO2	lab	28 ug/m3	10.702	302 ug/m3	115.431	Other herbivore	chewer	Lepidoptera	Geometridae	Epirrita autumnata	Autumnal moth	larva	no	generalist	growth/development	RGR	mg/mg/d	Fagales	Betulaceae	Betula pubescens	Downy birch		perennial	dicot		Kozlov1997_a1	Kozlov1997_a3	Table 1	5	4	0.099	0.084	0.022	0.016	0.0491935	0.032	none
JR	Kozlov1997	a760	Kozlov	1997	Environmental Entomology	No effects of sulphur dioxide on larval performance of Epirrita autumnata (Lepidoptera : Geometridae)	Russia	SO2	SO2	SO2	lab	28 ug/m3	10.702	810 ug/m3	309.6	Other herbivore	chewer	Lepidoptera	Geometridae	Epirrita autumnata	Autumnal moth	larva	no	generalist	growth/development	RGR	mg/mg/d	Fagales	Betulaceae	Betula pubescens	Downy birch		perennial	dicot		Kozlov1997_a1	Kozlov1997_a4	Table 1	5	4	0.099	0.111	0.022	0.013	0.0491935	0.026	none
JR	Kozlov1997	a761	Kozlov	1997	Environmental Entomology	No effects of sulphur dioxide on larval performance of Epirrita autumnata (Lepidoptera : Geometridae)	Russia	SO2	SO2	SO2	lab	28 ug/m3	10.702	90 ug/m3	34.4	Other herbivore	chewer	Lepidoptera	Geometridae	Epirrita autumnata	Autumnal moth	larva	no	generalist	feeding efficiency	ECI	%	Fagales	Betulaceae	Betula pubescens	Downy birch		perennial	dicot		Kozlov1997_a2	Kozlov1997_a1	Table 1	5	4	7.1	10.8	1.2	2.1	2.68328	4.2	none
JR	Kozlov1997	a762	Kozlov	1997	Environmental Entomology	No effects of sulphur dioxide on larval performance of Epirrita autumnata (Lepidoptera : Geometridae)	Russia	SO2	SO2	SO2	lab	28 ug/m3	10.702	210 ug/m3	80.267	Other herbivore	chewer	Lepidoptera	Geometridae	Epirrita autumnata	Autumnal moth	larva	no	generalist	feeding efficiency	ECI	%	Fagales	Betulaceae	Betula pubescens	Downy birch		perennial	dicot		Kozlov1997_a2	Kozlov1997_a2	Table 1	5	3	7.1	8.3	1.2	1.1	2.68328	1.90526	none
JR	Kozlov1997	a763	Kozlov	1997	Environmental Entomology	No effects of sulphur dioxide on larval performance of Epirrita autumnata (Lepidoptera : Geometridae)	Russia	SO2	SO2	SO2	lab	28 ug/m3	10.702	302 ug/m3	115.431	Other herbivore	chewer	Lepidoptera	Geometridae	Epirrita autumnata	Autumnal moth	larva	no	generalist	feeding efficiency	ECI	%	Fagales	Betulaceae	Betula pubescens	Downy birch		perennial	dicot		Kozlov1997_a2	Kozlov1997_a3	Table 1	5	4	7.1	11.3	1.2	2.6	2.68328	5.2	none
JR	Kozlov1997	a764	Kozlov	1997	Environmental Entomology	No effects of sulphur dioxide on larval performance of Epirrita autumnata (Lepidoptera : Geometridae)	Russia	SO2	SO2	SO2	lab	28 ug/m3	10.702	810 ug/m3	309.6	Other herbivore	chewer	Lepidoptera	Geometridae	Epirrita autumnata	Autumnal moth	larva	no	generalist	feeding efficiency	ECI	%	Fagales	Betulaceae	Betula pubescens	Downy birch		perennial	dicot		Kozlov1997_a2	Kozlov1997_a4	Table 1	5	4	7.1	9.8	1.2	1.5	2.68328	3	none
JR	Wu1997	a765	Wu	1997	Insect Science	Effects of rape grown in SO2-enriched atmospheres on performance of the aphid, Myzus persicae (Sulzer)	China	SO2	SO2	SO2	OTC	18 nL/L	18	42 nL/L	42	Significant pest	cell-feeder	Hemiptera	Aphididae	Myzus persicae	Green peach aphid			generalist	reproduction	number of nymphs produced	#	Brassicales	Brassicaceae	Brassica rapa chinensis	Bok choy		annual	dicot		Wu1996_a1	Wu1996_a1	Table 1	5	5	19.6	27.6	2.9	2.2	6.4846	4.91935	CABI dmpp and EPPO PRA
JR	Wu1997	a766	Wu	1997	Insect Science	Effects of rape grown in SO2-enriched atmospheres on performance of the aphid, Myzus persicae (Sulzer)	China	SO2	SO2	SO2	OTC	18 nL/L	18	81 nL/L	81	Significant pest	cell-feeder	Hemiptera	Aphididae	Myzus persicae	Green peach aphid			generalist	reproduction	number of nymphs produced	#	Brassicales	Brassicaceae	Brassica rapa chinensis	Bok choy		annual	dicot		Wu1996_a1	Wu1996_a2	Table 1	5	5	19.6	37.2	2.9	4.2	6.4846	9.39149	CABI dmpp and EPPO PRA
JR	Wu1997	a767	Wu	1997	Insect Science	Effects of rape grown in SO2-enriched atmospheres on performance of the aphid, Myzus persicae (Sulzer)	China	SO2	SO2	SO2	OTC	18 nL/L	18	127 nL/L	127	Significant pest	cell-feeder	Hemiptera	Aphididae	Myzus persicae	Green peach aphid			generalist	reproduction	number of nymphs produced	#	Brassicales	Brassicaceae	Brassica rapa chinensis	Bok choy		annual	dicot		Wu1996_a1	Wu1996_a3	Table 1	5	5	19.6	15.8	2.9	2.6	6.4846	5.81378	CABI dmpp and EPPO PRA
JR	Wu1997	a768	Wu	1997	Insect Science	Effects of rape grown in SO2-enriched atmospheres on performance of the aphid, Myzus persicae (Sulzer)	China	SO2	SO2	SO2	OTC	18 nL/L	18	157 nL/L	157	Significant pest	cell-feeder	Hemiptera	Aphididae	Myzus persicae	Green peach aphid			generalist	reproduction	number of nymphs produced	#	Brassicales	Brassicaceae	Brassica rapa chinensis	Bok choy		annual	dicot		Wu1996_a1	Wu1996_a4	Table 1	5	5	19.6	6.2	2.9	2	6.4846	4.47214	CABI dmpp and EPPO PRA
JR	Wu1997	a769	Wu	1997	Insect Science	Effects of rape grown in SO2-enriched atmospheres on performance of the aphid, Myzus persicae (Sulzer)	China	SO2	SO2	SO2	OTC	18 nL/L	18	42 nL/L	42	Significant pest	cell-feeder	Hemiptera	Aphididae	Myzus persicae	Green peach aphid			generalist	growth/development	RGR	ug/ug/d	Brassicales	Brassicaceae	Brassica rapa chinensis	Bok choy		annual	dicot		Wu1996_a2	Wu1996_a1	Figure 1	5	5	0.328485	0.401212	0.017316	0.00761905	0.0387198	0.0170367	CABI dmpp and EPPO PRA
JR	Wu1997	a770	Wu	1997	Insect Science	Effects of rape grown in SO2-enriched atmospheres on performance of the aphid, Myzus persicae (Sulzer)	China	SO2	SO2	SO2	OTC	18 nL/L	18	81 nL/L	81	Significant pest	cell-feeder	Hemiptera	Aphididae	Myzus persicae	Green peach aphid			generalist	growth/development	RGR	ug/ug/d	Brassicales	Brassicaceae	Brassica rapa chinensis	Bok choy		annual	dicot		Wu1996_a2	Wu1996_a2	Figure 1	5	5	0.328485	0.431861	0.017316	0.0126407	0.0387198	0.0282654	CABI dmpp and EPPO PRA
JR	Wu1997	a771	Wu	1997	Insect Science	Effects of rape grown in SO2-enriched atmospheres on performance of the aphid, Myzus persicae (Sulzer)	China	SO2	SO2	SO2	OTC	18 nL/L	18	127 nL/L	127	Significant pest	cell-feeder	Hemiptera	Aphididae	Myzus persicae	Green peach aphid			generalist	growth/development	RGR	ug/ug/d	Brassicales	Brassicaceae	Brassica rapa chinensis	Bok choy		annual	dicot		Wu1996_a2	Wu1996_a3	Figure 1	5	5	0.328485	0.386667	0.017316	0.0124675	0.0387198	0.0278782	CABI dmpp and EPPO PRA
JR	Wu1997	a772	Wu	1997	Insect Science	Effects of rape grown in SO2-enriched atmospheres on performance of the aphid, Myzus persicae (Sulzer)	China	SO2	SO2	SO2	OTC	18 nL/L	18	157 nL/L	157	Significant pest	cell-feeder	Hemiptera	Aphididae	Myzus persicae	Green peach aphid			generalist	growth/development	RGR	ug/ug/d	Brassicales	Brassicaceae	Brassica rapa chinensis	Bok choy		annual	dicot		Wu1996_a2	Wu1996_a4	Figure 1	5	5	0.328485	0.310476	0.017316	0.0158442	0.0387198	0.0354286	CABI dmpp and EPPO PRA
JR	Bolsinger1987	a773	Bolsinger	1987	ENTOMOLOGIA EXPERIMENTALIS ET APPLICATA	ENHANCED APHID INFESTATION AT MOTORWAYS - THE ROLE OF AMBIENT AIR-POLLUTION	Switzerland	NOx	NOx	NOx	OTC	0 ug/m3	0	404 ug/m3 NO + 210 ug/m3 NO2	441.099	Significant pest	cell-feeder	Hemiptera	Aphididae	Aphis fabae	Black bean aphid	multiple	both	specialist	abundance	number of aphids per shoot tip		Dipsacales	Adoxaceae	Viburnum opulus	Guelder rose		perennial	dicot	average of 8 sampling dates	Bolsinger1987_a1	Bolsinger1987_a1	Figure 1	8	8	294.077	164.776	88.9459	38.8984	251.577	110.021	CABI dmpp and EPPO PRA
JR	Bolsinger1987	a774	Bolsinger	1987	ENTOMOLOGIA EXPERIMENTALIS ET APPLICATA	ENHANCED APHID INFESTATION AT MOTORWAYS - THE ROLE OF AMBIENT AIR-POLLUTION	Switzerland	NOx	NOx	NOx	OTC	0 ug/m3	0	404 ug/m3 NO + 210 ug/m3 NO2	441.099	Significant pest	cell-feeder	Hemiptera	Aphididae	Aphis fabae	Black bean aphid	multiple	both	specialist	abundance	number of aphids per plant		Fabales	Fabaceae	Phaseolus vulgaris	Common bean		perennial	dicot	average of 8 sampling dates	Bolsinger1987_a2	Bolsinger1987_a2	Figure 1	9	9	419.511	219.716	158.468	79.902	475.405	239.706	CABI dmpp and EPPO PRA
JR	Jones1988	a775	Jones	1988	OECOLOGIA	PLANT STRESS AND INSECT BEHAVIOR - COTTONWOOD, OZONE AND THE FEEDING AND OVIPOSITION PREFERENCE OF A BEETLE	USA	O3	O3	O3	lab	0.03 ppm	30	0.2 ppm	200	Significant pest	chewer	Coleoptera	Chrysomelidae	Plagiodera versicolora	Willow leaf beetle	adult	yes	specialist	feeding efficiency	leaf area consumed	cm2	Malpighiales	Salicaceae	Populus deltoides	Eastern cottonwood	sapling	perennial	dicot	clone ST109	Jones1988_a1	Jones1988_a1	Figure 1C	5	5	30.2819	42.185	3.20705	4.93392	7.17118	11.0326	EPPO A1 list
JR	Jones1988	a776	Jones	1988	OECOLOGIA	PLANT STRESS AND INSECT BEHAVIOR - COTTONWOOD, OZONE AND THE FEEDING AND OVIPOSITION PREFERENCE OF A BEETLE	USA	O3	O3	O3	lab	0.03 ppm	30	0.2 ppm	200	Significant pest	chewer	Coleoptera	Chrysomelidae	Plagiodera versicolora	Willow leaf beetle	adult	yes	specialist	feeding efficiency	leaf area consumed	cm2	Malpighiales	Salicaceae	Populus deltoides	Eastern cottonwood	sapling	perennial	dicot	clone ST66	Jones1988_a2	Jones1988_a2	Figure 1C	5	5	33.4273	47.489	4.07048	5.30396	9.10188	11.86	EPPO A1 list
[truncated: 228 more rows]

## Sheet: Supplementary Table 1
Supplementary Table 1.	Summary of publications used in analyses, showing country of data collection, air pollutant, performance metrics and the number of datapoints (effect sizes) extracted from each study. Air pollutants include ozone (O3) nitrogen oxides (NOx), sulfur dioxide (SO2) and particulate matter (PM). *includes studies with interactions between multiple pollutants (note: interaction effects were not included…
Publication	Country	Air pollutant	Performance metric	Effect sizes	Reference
[truncated: 120 more rows]
