# Supplementary material for: Air pollution disproportionately impairs beneficial invertebrates: a meta-analysis
Source: Nat Commun. 2024 Jul 11;15:5447. doi: 10.1038/s41467-024-49729-5 (PMC11239652; doi:10.1038/s41467-024-49729-5)
Supplement: Supplementary file 6 — Source Data [file 41467_2024_49729_MOESM6_ESM.xlsx]

## Sheet: fig2a
Fig 2a	The effects of air pollution on pest and beneficial invertebrate performance. All pollutants
Column	Description
Xc	Control mean
Dev_c	Control standard deviation
Nc	Control sample size
Xe	Treatment mean
Dev_e	Treatment standard deviation
Ne	Treatment sample size
lnrr.yi	Log response ratio effect size (log(Xe/Xc) + 0.5 * (((Dev_e^2) / (Ne * Xe^2)) - ((Dev_c^2) / (Nc * Xc^2)))
cV.lnRR	Sampling variance for control groups (Dev_c^2 / (Nc * Xc^2) + Dev_c^4 / (2 * Nc^2 * Xc^4)
lnrr.vi	Sampling variance (Dev_c^2 / (Nc * Xc^2) + Dev_c^4 / (2 * Nc^2 * Xc^4) + Dev_e^2 / (Ne * Xe^2) + Dev_e^4 / (2 * Ne^2 * Xe^4)
sharedcontrolcluster	Unique identifier for rows sharing common control group
infoid	Unique identifier per data row
studyid	Unique identifier for publication
multipleoutcomecluster	Unique identifier for rows measured on same experimental unit
Status	3 level factor classifying invertebrates as significant pests, other herbivores and beneficials as defined in the text
Xc	Dev_c	Nc	Xe	Dev_e	Ne	lnrr.yi	cV.lnRR	lnrr.vi	sharedcontrolcluster	infoid	studyid	multipleoutcomecluster	Status
42.5145	3.2176	20	42.3183	3.51011	20	-0.00459715	0.000286432	0.000630487	Kopper2001_a1	a1	Kopper2001	Kopper2001_a1	pest
36.3009	3.2176	20	35.9084	3.51011	20	-0.0108272	0.000392902	0.000870785	Kopper2001_a2	a3	Kopper2001	Kopper2001_a3	pest
292.537	78.1839	14	272.803	78.1839	14	-0.0694611	0.00511506	0.0109992	Kopper2001_a3	a5	Kopper2001	Kopper2001_a1	pest
138.723	76.0121	14	123.051	76.0121	14	-0.116972	0.0216757	0.0493033	Kopper2001_a4	a7	Kopper2001	Kopper2001_a3	pest
2.08012	2.46712	16	5.07937	4.54724	16	0.873846	0.091784	0.143129	Freiwald2008_a1	a9	Freiwald2008	Freiwald2008_a1	pest
1.62056	2.46712	16	6.15571	4.35374	16	1.27781	0.155345	0.187099	Freiwald2008_a2	a10	Freiwald2008	Freiwald2008_a2	pest
22.3333	7.37111	3	18	10.1489	3	-0.180881	0.0369702	0.148552	Jones2006_a1	a11	Jones2006	Jones2006_a1	pest
148	120.752	3	140	182.978	3	0.118186	0.246511	0.978026	Jones2006_a2	a12	Jones2006	Jones2006_a2	pest
42.3333	28.7286	3	128.333	30.5341	3	1.04174	0.165295	0.184343	Jones2006_a3	a13	Jones2006	Jones2006_a3	pest
641.333	1083.13	3	111.667	15.2753	3	-2.2203	1.40274	1.409	Jones2006_a4	a14	Jones2006	Jones2006_a4	pest
16.6667	10.4083	3	48.6667	67.2409	3	1.32475	0.13845	0.977237	Jones2006_a5	a15	Jones2006	Jones2006_a5	pest
5.33333	4.16333	3	14.3333	22.2336	3	1.28808	0.223755	1.34746	Jones2006_a6	a16	Jones2006	Jones2006_a6	pest
8.66667	0.57735	3	7.66667	0.57735	3	-0.122397	0.00148038	0.00337253	Jones2006_a7	a17	Jones2006	Jones2006_a1	pest
6	1	3	8.66667	2.3094	3	0.374929	0.00930213	0.0332509	Jones2006_a8	a18	Jones2006	Jones2006_a2	pest
10	4	3	10.3333	1.52753	3	0.0097652	0.0547556	0.0620662	Jones2006_a9	a19	Jones2006	Jones2006_a3	pest
7.66667	2.88675	3	8.66667	0.57735	3	0.0997125	0.0483757	0.0498561	Jones2006_a10	a20	Jones2006	Jones2006_a4	pest
8	1	3	8.66667	3.21455	3	0.100368	0.0052219	0.0521314	Jones2006_a11	a21	Jones2006	Jones2006_a5	pest
5.33333	0.57735	3	3.66667	1.1547	3	-0.360118	0.00391388	0.0375181	Jones2006_a12	a22	Jones2006	Jones2006_a6	pest
1.5	0.3	3	1.16667	0.351188	3	-0.242879	0.0134222	0.0440824	Jones2006_a13	a23	Jones2006	Jones2006_a1	pest
0.8	0.458258	3	1	0.360555	3	0.190123	0.115356	0.159629	Jones2006_a14	a24	Jones2006	Jones2006_a2	pest
1.46667	0.11547	3	1.33333	0.152753	3	-0.0941557	0.00206825	0.00645282	Jones2006_a15	a25	Jones2006	Jones2006_a3	pest
1.26667	0.568624	3	1.23333	0.450925	3	-0.0379765	0.0694307	0.114982	Jones2006_a16	a26	Jones2006	Jones2006_a4	pest
1.6	0.264575	3	1.53333	0.550757	3	-0.0256141	0.00915612	0.0530865	Jones2006_a17	a27	Jones2006	Jones2006_a5	pest
1.56667	0.11547	3	0.933333	0.321455	3	-0.499078	0.00181241	0.042135	Jones2006_a18	a28	Jones2006	Jones2006_a6	pest
83.9709	9.09587	5	58.9831	7.79646	5	-0.352647	0.00234947	0.00584996	Couture2012_a1	a30	Couture2012	Couture2012_a2	pest
48.5217	8.74983	5	36.2609	9.33315	5	-0.2879	0.00652479	0.0198624	Couture2012_a2	a32	Couture2012	Couture2012_a4	pest
83.7	8.04984	5	60.1	7.82624	5	-0.330458	0.00185164	0.00524885	Couture2012_a3	a34	Couture2012	Couture2012_a2	pest
48.9	8.04984	5	37.1	8.04984	5	-0.274162	0.00543454	0.0148947	Couture2012_a4	a36	Couture2012	Couture2012_a4	pest
85.1	7.60263	5	58.1	8.04984	5	-0.38054	0.00159752	0.00544419	Couture2012_a5	a38	Couture2012	Couture2012_a2	pest
48.4	7.60263	5	34.9	7.82624	5	-0.324452	0.00494695	0.0150549	Couture2012_a6	a40	Couture2012	Couture2012_a4	pest
35.0325	5.57804	5	21.8004	5.57804	5	-0.470336	0.00508335	0.0182628	Couture2012_a7	a42	Couture2012	Couture2012_a6	pest
24.5119	5.33552	5	20.9328	5.33552	5	-0.156086	0.00952097	0.022599	Couture2012_a8	a44	Couture2012	Couture2012_a8	pest
34.8	5.59017	5	21.6	5.36656	5	-0.473332	0.00517417	0.0175961	Couture2012_a9	a46	Couture2012	Couture2012_a6	pest
24.2	5.59017	5	20.4	5.59017	5	-0.168645	0.010729	0.0258601	Couture2012_a10	a48	Couture2012	Couture2012_a8	pest
34.8	5.81378	5	22.2	6.26099	5	-0.444362	0.00559756	0.0216319	Couture2012_a11	a50	Couture2012	Couture2012_a6	pest
24.3	5.59017	5	20.7	5.59017	5	-0.158342	0.0106404	0.0253329	Couture2012_a12	a52	Couture2012	Couture2012_a8	pest
9.13333	11.6972	3	41.4333	13.017	3	1.25524	0.696201	0.729643	Jones2004_a1	a53	Jones2004	Jones2004_a1	pest
0.499	0.078	13	0.543	0.056	14	0.0839433	0.00188128	0.00264128	Dohmen1988_a1	a54	Dohmen1988	Dohmen1988_a1	pest
0.553	0.057	14	0.58	0.075	14	0.0478878	0.000759165	0.00195425	Dohmen1988_a2	a55	Dohmen1988	Dohmen1988_a2	pest
0.546	0.07	15	0.565	0.066	14	0.0341462	0.00109637	0.00207153	Dohmen1988_a3	a56	Dohmen1988	Dohmen1988_a3	pest
0.523	0.053	13	0.539	0.049	14	0.0300343	0.000790272	0.00138076	Dohmen1988_a4	a57	Dohmen1988	Dohmen1988_a4	pest
0.473	0.06	14	0.496	0.07	12	0.0477358	0.00115001	0.00281117	Dohmen1988_a5	a58	Dohmen1988	Dohmen1988_a5	pest
0.489	0.073	14	0.542	0.089	15	0.103006	0.00159311	0.00339231	Dohmen1988_a6	a59	Dohmen1988	Dohmen1988_a6	pest
0.535	0.062	14	0.568	0.074	13	0.0600278	0.000959745	0.00226624	Dohmen1988_a7	a60	Dohmen1988	Dohmen1988_a7	pest
0.556	0.048	5	0.607	0.033	6	0.0872615	0.00149172	0.00198444	Dohmen1988_a8	a61	Dohmen1988	Dohmen1988_a8	pest
0.508	0.058	14	0.529	0.079	15	0.0407848	0.000931542	0.00241944	Dohmen1988_a9	a62	Dohmen1988	Dohmen1988_a9	pest
0.529	0.067	9	0.586	0.031	11	0.101567	0.00178395	0.00203839	Dohmen1988_a10	a63	Dohmen1988	Dohmen1988_a10	pest
0.496	0.09	23	0.454	0.097	19	-0.0879932	0.00143253	0.003838	Dohmen1988_a11	a64	Dohmen1988	Dohmen1988_a11	pest
0.578	0.099	19	0.502	0.038	7	-0.141336	0.00154524	0.00236416	Dohmen1988_a12	a65	Dohmen1988	Dohmen1988_a12	pest
0.683	0.096	15	0.633	0.091	15	-0.0759941	0.00131794	0.00269668	Dohmen1988_a13	a66	Dohmen1988	Dohmen1988_a13	pest
0.568	0.072	11	0.547	0.068	18	-0.0379737	0.00146182	0.00232074	Dohmen1988_a14	a67	Dohmen1988	Dohmen1988_a14	pest
0.156522	0.0351871	20	0.196158	0.0327604	20	0.225158	0.00253008	0.00392568	Gate1995_a1	a78	Gate1995	Gate1995_a1	beneficial
0.204651	0.043276	20	0.205056	0.0133468	20	0.000962339	0.00223832	0.00245017	Gate1995_a2	a79	Gate1995	Gate1995_a2	beneficial
0.354702	0.0372093	20	0.263701	0.0541962	20	-0.295682	0.000550384	0.00266457	Gate1995_a3	a80	Gate1995	Gate1995_a3	beneficial
0.251163	0.0412538	20	0.303741	0.0165824	20	0.189475	0.00134983	0.00149887	Gate1995_a4	a81	Gate1995	Gate1995_a4	beneficial
0.113321	0.03284	20	0.284459	0.189177	20	0.929321	0.0042079	0.0265664	Gate1995_a5	a82	Gate1995	Gate1995_a5	beneficial
0.222479	0.0481036	20	0.179463	0.186401	20	-0.18906	0.0023402	0.0577357	Gate1995_a6	a83	Gate1995	Gate1995_a6	beneficial
0.425994	0.0730805	20	0.146161	0.0989824	20	-1.05899	0.0014726	0.0246665	Gate1995_a7	a84	Gate1995	Gate1995_a7	beneficial
0.203978	0.0309898	20	0.358002	0.180389	20	0.568297	0.00115476	0.0139299	Gate1995_a8	a85	Gate1995	Gate1995_a8	beneficial
0.178824	0.0447059	20	0.155294	0.0447059	20	-0.140569	0.00312988	0.00728218	Gate1995_a9	a86	Gate1995	Gate1995_a9	beneficial
0.265882	0.0737255	20	0.288627	0.0454902	20	0.0807817	0.00385177	0.00509457	Gate1995_a10	a87	Gate1995	Gate1995_a10	beneficial
0.260392	0.105098	20	0.26902	0.0698039	20	0.030206	0.0081784	0.0115504	Gate1995_a11	a88	Gate1995	Gate1995_a11	beneficial
0.271373	0.130196	20	0.264314	0.0321569	20	-0.0317403	0.0115751	0.0123155	Gate1995_a12	a89	Gate1995	Gate1995_a12	beneficial
1.12171	0.168942	4	0.796943	0.0416956	3	-0.344208	0.00568699	0.00659984	Nowinszky2017_a1	a90	Nowinszky2017	Nowinszky2017_a1	pest
0.832468	0.11541	3	1.12353	1.12353	4	0.421632	0.00642721	0.287677	Nowinszky2017_a2	a91	Nowinszky2017	Nowinszky2017_a2	pest
0.53293	0.114671	3	1.02664	0.354685	4	0.662864	0.0155519	0.0458363	Nowinszky2017_a3	a92	Nowinszky2017	Nowinszky2017_a3	pest
1.14756	0.284893	4	0.769919	0.0609919	3	-0.405767	0.0155269	0.017621	Nowinszky2017_a4	a93	Nowinszky2017	Nowinszky2017_a4	pest
0.781707	0.123879	4	1.35366	1.35366	3	0.712613	0.00629809	0.395187	Nowinszky2017_a5	a94	Nowinszky2017	Nowinszky2017_a5	pest
0.726016	0.189952	3	1.13805	0.404825	5	0.450743	0.0230781	0.0487055	Nowinszky2017_a6	a95	Nowinszky2017	Nowinszky2017_a6	pest
1.1446	0.171264	5	0.667247	0.172465	2	-0.525186	0.00448774	0.0384497	Nowinszky2017_a7	a96	Nowinszky2017	Nowinszky2017_a7	pest
0.733449	0.0719999	3	1.25348	1.25348	4	0.659318	0.00321736	0.284467	Nowinszky2017_a8	a97	Nowinszky2017	Nowinszky2017_a8	pest
0.725319	0.0555674	3	1.11742	0.245532	5	0.436017	0.00195832	0.0116613	Nowinszky2017_a9	a98	Nowinszky2017	Nowinszky2017_a9	pest
1.28953	0.313231	3	0.781221	0.0657521	4	-0.510124	0.0198607	0.0216333	Nowinszky2017_a10	a102	Nowinszky2017	Nowinszky2017_a10	pest
1.15308	0.307166	4	0.780677	0.780677	3	-0.23223	0.0178981	0.406787	Nowinszky2017_a11	a103	Nowinszky2017	Nowinszky2017_a11	pest
1.00955	0.143856	4	0.811121	0.0715635	3	-0.220086	0.00508908	0.00768716	Nowinszky2017_a12	a104	Nowinszky2017	Nowinszky2017_a12	pest
1.20837	0.162002	4	0.681319	0.286563	3	-0.545759	0.00450355	0.0652106	Nowinszky2017_a13	a105	Nowinszky2017	Nowinszky2017_a13	pest
0.661031	0.291105	3	1.21851	1.21851	4	0.704262	0.0667345	0.347985	Nowinszky2017_a14	a106	Nowinszky2017	Nowinszky2017_a14	pest
0.420964	0.0830298	3	1.16399	0.346708	5	1.01945	0.0130516	0.0309534	Nowinszky2017_a15	a107	Nowinszky2017	Nowinszky2017_a15	pest
62.4	56.5	4	85.2	59.1	6	0.249054	0.225964	0.309374	Grodzki2004_a1	a108	Grodzki2004	Grodzki2004_a1	pest
0.632	0.58	4	0.567	0.63	6	-0.110926	0.23272	0.45965	Grodzki2004_a2	a109	Grodzki2004	Grodzki2004_a1	pest
0.0983713	0.022708	15	0.111075	0.0378467	15	0.123549	0.00355879	0.0113286	Holopainen1995_a1	a110	Holopainen1995	Holopainen1995_a1	pest
0.0983713	0.022708	15	0.0908795	0.0302774	15	-0.0772916	0.00355879	0.0109859	Holopainen1995_a1	a111	Holopainen1995	Holopainen1995_a2	pest
0.122476	0.0731704	15	0.139739	0.0529854	15	0.124763	0.0240778	0.0337086	Holopainen1995_a2	a113	Holopainen1995	Holopainen1995_a1	pest
0.122476	0.0731704	15	0.126384	0.0517239	15	0.0251019	0.0240778	0.0353063	Holopainen1995_a2	a114	Holopainen1995	Holopainen1995_a2	pest
0.107166	0.0592932	15	0.112052	0.0529854	15	0.0418332	0.0206164	0.0356342	Holopainen1995_a3	a116	Holopainen1995	Holopainen1995_a1	pest
0.107166	0.0592932	15	0.0718241	0.0504623	15	-0.39391	0.0206164	0.054066	Holopainen1995_a3	a117	Holopainen1995	Holopainen1995_a2	pest
0.125939	0.106321	13	0.185529	0.0553754	13	0.363431	0.0563274	0.0632036	Holopainen1995_a4	a119	Holopainen1995	Holopainen1995_a4	pest
0.125939	0.106321	13	0.244505	0.0730955	13	0.639467	0.0563274	0.0632258	Holopainen1995_a4	a120	Holopainen1995	Holopainen1995_a5	pest
0.125939	0.106321	13	0.160956	0.0553754	13	0.222475	0.0563274	0.0654738	Holopainen1995_a4	a121	Holopainen1995	Holopainen1995_a6	pest
0.0684983	0.0797405	13	0.105358	0.0387628	13	0.383642	0.109679	0.120145	Holopainen1995_a5	a122	Holopainen1995	Holopainen1995_a4	pest
0.0684983	0.0797405	13	0.0817065	0.0775255	13	0.158828	0.109679	0.181329	Holopainen1995_a5	a123	Holopainen1995	Holopainen1995_a5	pest
0.0684983	0.0797405	13	0.0758703	0.0708805	13	0.0836629	0.109679	0.17907	Holopainen1995_a5	a124	Holopainen1995	Holopainen1995_a6	pest
0.109352	0.0487303	13	0.137611	0.0465153	13	0.226619	0.0153925	0.0242202	Holopainen1995_a6	a125	Holopainen1995	Holopainen1995_a7	pest
0.109352	0.0487303	13	0.16157	0.0708805	13	0.390135	0.0153925	0.0303064	Holopainen1995_a6	a126	Holopainen1995	Holopainen1995_a8	pest
0.109352	0.0487303	13	0.100751	0.0730955	13	-0.0693104	0.0153925	0.0567015	Holopainen1995_a6	a127	Holopainen1995	Holopainen1995_a9	pest
0.0540614	0.0420853	13	0.0761775	0.0775255	13	0.359471	0.0477033	0.130547	Holopainen1995_a7	a128	Holopainen1995	Holopainen1995_a7	pest
0.0540614	0.0420853	13	0.0798635	0.0420853	13	0.37757	0.0477033	0.0692924	Holopainen1995_a7	a129	Holopainen1995	Holopainen1995_a8	pest
0.0540614	0.0420853	13	0.0651195	0.0287952	13	0.170314	0.0477033	0.0628573	Holopainen1995_a7	a130	Holopainen1995	Holopainen1995_a9	pest
0.18402	0.166067	15	0.262035	0.156841	15	0.338229	0.0557674	0.0799369	Holopainen1995_a8	a131	Holopainen1995	Holopainen1995_a10	pest
0.18402	0.166067	15	0.131613	0.21681	15	-0.271869	0.0557674	0.253046	Holopainen1995_a8	a132	Holopainen1995	Holopainen1995_a11	pest
0.18402	0.166067	15	0.198015	0.157995	15	0.0673729	0.0557674	0.0991103	Holopainen1995_a8	a133	Holopainen1995	Holopainen1995_a12	pest
0.108387	0.0876467	15	0.154243	0.133776	15	0.356099	0.044544	0.0959497	Holopainen1995_a9	a134	Holopainen1995	Holopainen1995_a10	pest
0.108387	0.0876467	15	0.104814	0.113018	15	-0.0165638	0.044544	0.12506	Holopainen1995_a9	a135	Holopainen1995	Holopainen1995_a11	pest
0.108387	0.0876467	15	0.156625	0.117631	15	0.365152	0.044544	0.0828545	Holopainen1995_a9	a136	Holopainen1995	Holopainen1995_a12	pest
0.113747	0.0899532	15	0.209628	0.166067	15	0.611431	0.0425621	0.0852762	Holopainen1995_a11	a140	Holopainen1995	Holopainen1995_a13	pest
0.113747	0.0899532	15	0.0387097	0.119938	15	-0.778733	0.0425621	0.887362	Holopainen1995_a11	a141	Holopainen1995	Holopainen1995_a14	pest
0.113747	0.0899532	15	0.053598	0.136083	15	-0.558434	0.0425621	0.564659	Holopainen1995_a11	a142	Holopainen1995	Holopainen1995_a15	pest
0.443051	0.097281	10	0.513897	0.172356	10	0.151551	0.00483274	0.0161447	Holopainen1991_a1	a143	Holopainen1991	Holopainen1991_a1	pest
0.588027	0.42139	10	0.713614	0.504864	10	0.192919	0.0526727	0.103977	Holopainen1991_a2	a144	Holopainen1991	Holopainen1991_a2	pest
38.7091	123.079	22	15.38	34.602	22	-1.03774	0.565124	0.821665	Chang2011_a1	a145	Chang2011	Chang2011_a1	beneficial
35.6864	130.748	22	29.1682	95.2689	22	-0.264313	0.796299	1.39878	Chang2011_a2	a146	Chang2011	Chang2011_a2	beneficial
0.500305	0.0972914	2	0.663739	0.171074	2	0.289826	0.0190869	0.0528541	Chang2011_a3	a147	Chang2011	Chang2011_a3	beneficial
290	166.538	15	283	185.903	15	-0.0210429	0.0222274	0.0514092	Costa2001_a1	a148	Costa2001	Costa2001_a1	pest
23	38.7298	15	23	30.9839	15	-0.0340265	0.206903	0.335205	Costa2001_a2	a149	Costa2001	Costa2001_a1	pest
6.33333	5.7735	3	27.3333	17.2434	3	1.39011	0.315375	0.456833	Costa2001_a3	a150	Costa2001	Costa2001_a1	pest
286	224.633	15	291	364.06	15	0.0489404	0.0419724	0.151761	Costa2001_a4	a151	Costa2001	Costa2001_a2	pest
22	34.8569	15	23	27.1109	15	0.00708788	0.181359	0.278277	Costa2001_a5	a152	Costa2001	Costa2001_a2	pest
1.33333	1.52753	3	3	3	3	0.758847	0.533203	0.922092	Costa2001_a6	a153	Costa2001	Costa2001_a2	pest
603	422.155	15	614	240.125	15	0.00683832	0.033209	0.0434574	Costa2001_a7	a154	Costa2001	Costa2001_a3	pest
28	19.3649	15	28	34.8569	15	0.0357143	0.0323962	0.14105	Costa2001_a8	a155	Costa2001	Costa2001_a3	pest
2.66667	2.08167	3	9.33333	6.80686	3	1.23985	0.223755	0.416768	Costa2001_a9	a156	Costa2001	Costa2001_a3	pest
509	298.22	15	518	569.329	15	0.0463515	0.0231466	0.106923	Costa2001_a10	a157	Costa2001	Costa2001_a4	pest
28	23.2379	15	27	27.1109	15	-0.0257191	0.0469726	0.116447	Costa2001_a11	a158	Costa2001	Costa2001_a4	pest
8.33333	2.88675	3	11	2.64575	3	0.267274	0.0408	0.0602697	Costa2001_a12	a159	Costa2001	Costa2001_a4	pest
3132	2023.04	3	3246	779.423	3	-0.0241753	0.148743	0.168147	Costa2001_a13	a160	Costa2001	Costa2001_a5	pest
22	13.8564	3	22	17.3205	3	0.0371901	0.140974	0.36893	Costa2001_a14	a161	Costa2001	Costa2001_a5	pest
8.66667	10.7858	3	15.6667	15.5349	3	0.49779	0.649541	1.031	Costa2001_a15	a162	Costa2001	Costa2001_a5	pest
3132	2023.04	3	2457	2206.63	3	-0.177836	0.148743	0.453748	Costa2001_a13	a163	Costa2001	Costa2001_a6	pest
22	13.8564	3	21	13.8564	3	-0.0400734	0.140974	0.296629	Costa2001_a14	a164	Costa2001	Costa2001_a6	pest
8.66667	10.7858	3	31.3333	17.3877	3	1.07839	0.649541	0.757457	Costa2001_a15	a165	Costa2001	Costa2001_a6	pest
3132	2023.04	3	2163	1709.53	3	-0.335602	0.148743	0.378641	Costa2001_a13	a166	Costa2001	Costa2001_a7	pest
22	13.8564	3	19	10.3923	3	-0.162858	0.140974	0.245669	Costa2001_a14	a167	Costa2001	Costa2001_a7	pest
8.66667	10.7858	3	43.6667	23.1157	3	1.40567	0.649541	0.747313	Costa2001_a15	a168	Costa2001	Costa2001_a7	pest
10.3125	1.66167	4	9.86	1.00243	4	-0.046824	0.00651194	0.00909929	Costa2001_a22	a169	Costa2001	Costa2001_a8	pest
0.3625	0.0928709	4	0.38	0.114018	4	0.0501957	0.0165437	0.0393039	Costa2001_a23	a170	Costa2001	Costa2001_a8	pest
78.5	12.0208	2	68.5	2.12132	2	-0.141887	0.0117933	0.012273	Costa2001_a24	a171	Costa2001	Costa2001_a9	pest
78.75	2.89914	2	84.4	3.25269	2	0.0693216	0.000677881	0.00142078	Costa2001_a25	a172	Costa2001	Costa2001_a10	pest
78.75	2.89914	2	68.95	6.15183	2	-0.131245	0.000677881	0.00466605	Costa2001_a25	a173	Costa2001	Costa2001_a11	pest
78.75	2.89914	2	78.35	1.76777	2	-0.00530387	0.000677881	0.000932446	Costa2001_a25	a174	Costa2001	Costa2001_a12	pest
0.136405	0.0173837	3	0.135036	0.0134329	3	-0.0111418	0.00542846	0.00873239	Awmack2004_a1	a175	Awmack2004	Awmack2004_a1	pest
7.78909	0.680224	3	8.77091	1.02034	3	0.119701	0.00254542	0.00706663	Awmack2004_a2	a177	Awmack2004	Awmack2004_a1	pest
29.9865	2.62148	3	16.491	1.09228	3	-0.598475	0.00255079	0.00401422	Awmack2004_a3	a179	Awmack2004	Awmack2004_a1	pest
20.5316	2.86896	3	39.5223	6.87216	3	0.656686	0.0065297	0.0166586	Awmack2004_a4	a181	Awmack2004	Awmack2004_a1	pest
17.7466	17.4838	13	25.1256	31.8998	13	0.37236	0.077449	0.20913	Awmack2004_a5	a183	Awmack2004	Awmack2004_a3	pest
6.36678	7.99079	13	7.92424	13.2733	13	0.266159	0.128512	0.367626	Awmack2004_a6	a185	Awmack2004	Awmack2004_a5	beneficial
0.533333	0.498975	30	0.466667	0.498975	30	-0.129066	0.0296026	0.0684373	Endress1985_a1	a187	Endress1985	Endress1985_a1	pest
0.266667	0.442012	30	0.733333	0.442012	30	0.971865	0.0957755	0.107959	Endress1985_a2	a188	Endress1985	Endress1985_a2	pest
0.25	0.432845	28	0.75	0.432845	28	1.05103	0.112791	0.124757	Endress1985_a3	a189	Endress1985	Endress1985_a3	pest
8.98438	6.12372	6	2.69531	1.81798	6	-1.20478	0.0804267	0.159126	Schrader2009_a1	a190	Schrader2009	Schrader2009_a1	beneficial
12.0703	2.77481	6	7.14844	2.96618	6	-0.513911	0.00884683	0.0379545	Schrader2009_a2	a191	Schrader2009	Schrader2009_a2	beneficial
7.30469	2.58345	6	3.24219	1.05252	6	-0.813909	0.0210643	0.0387828	Schrader2009_a3	a192	Schrader2009	Schrader2009_a3	beneficial
2.53906	1.91366	6	0.585938	0.382733	6	-1.47812	0.0991562	0.172796	Schrader2009_a4	a193	Schrader2009	Schrader2009_a4	beneficial
1.52344	0.574099	6	1.21094	0.765466	6	-0.20811	0.0239487	0.0927636	Schrader2009_a5	a194	Schrader2009	Schrader2009_a5	beneficial
3.24219	1.7223	6	1.21094	0.956832	6	-0.95634	0.0481375	0.15761	Schrader2009_a6	a195	Schrader2009	Schrader2009_a6	beneficial
13.615	3.83332	6	6.57277	2.29999	6	-0.72464	0.0132991	0.0339155	Schrader2009_a7	a196	Schrader2009	Schrader2009_a7	beneficial
93.8967	155.722	6	49.6088	15.3333	6	-0.859269	0.563471	0.57952	Schrader2009_a8	a197	Schrader2009	Schrader2009_a8	beneficial
25.0391	9.96662	6	10.9546	4.59998	6	-0.825188	0.0267549	0.0565745	Schrader2009_a9	a198	Schrader2009	Schrader2009_a9	beneficial
3.75587	2.68332	6	1.72144	1.53333	6	-0.756578	0.0886878	0.229662	Schrader2009_a10	a199	Schrader2009	Schrader2009_a10	beneficial
56.4945	15.7166	6	35.3678	11.1166	6	-0.46656	0.0129821	0.0295833	Schrader2009_a11	a200	Schrader2009	Schrader2009_a11	beneficial
14.554	2.68332	6	9.38967	3.83332	6	-0.427199	0.00568144	0.033845	Schrader2009_a12	a201	Schrader2009	Schrader2009_a12	beneficial
33.3032	3.84234	6	26.4253	1.77339	6	-0.232063	0.00222101	0.0029719	Vigue2010_a1	a202	Vigue2010	Vigue2010_a1	pest
35.1131	3.25121	6	33.7858	3.39899	6	-0.0384047	0.00142991	0.0031182	Vigue2010_a2	a204	Vigue2010	Vigue2010_a3	pest
29.5626	2.95564	6	22.0814	2.36451	6	-0.29165	0.00166736	0.00358026	Vigue2010_a3	a206	Vigue2010	Vigue2010_a5	pest
26.184	1.55171	6	21.4329	1.55171	6	-0.200079	0.000585499	0.00145948	Vigue2010_a4	a208	Vigue2010	Vigue2010_a7	pest
27.9789	2.32757	6	26.2896	2.84481	6	-0.0618779	0.0011541	0.00310759	Vigue2010_a5	a210	Vigue2010	Vigue2010_a9	pest
21.2217	5.30169	6	18.1599	2.84481	6	-0.158966	0.0104561	0.0145545	Vigue2010_a6	a212	Vigue2010	Vigue2010_a11	pest
60.9063	14.8005	6	36.7372	23.0888	6	-0.477553	0.00989033	0.0778901	Vigue2010_a7	a214	Vigue2010	Vigue2010_a13	pest
66.4653	21.9048	6	47.9758	20.7208	6	-0.319488	0.0182663	0.0498392	Vigue2010_a8	a216	Vigue2010	Vigue2010_a15	pest
25.136	25.4569	6	14.139	15.6886	6	-0.558239	0.185562	0.411818	Vigue2010_a9	a218	Vigue2010	Vigue2010_a17	pest
0.75	0.432903	20	0.25	0.432903	20	-1.03198	0.016797	0.177959	Cannon1990_a1	a220	Cannon1990	Cannon1990_a1	pest
0.7	0.4583	30	0.3	0.4583	30	-0.815546	0.0143904	0.0952084	Girling2013_a1	a221	Girling2013	Girling2013_a1	beneficial
1.29509	0.580809	8	0.910959	0.572295	8	-0.339741	0.0254567	0.0760083	Endress1991_a1	a222	Endress1991	Endress1991_a1	pest
4.53074	2.46289	8	4.52049	2.47484	8	-0.00199973	0.0376192	0.0757865	Endress1991_a2	a223	Endress1991	Endress1991_a2	pest
1.29509	0.580809	8	1.01852	0.632132	8	-0.228728	0.0254567	0.0747648	Endress1991_a1	a224	Endress1991	Endress1991_a3	pest
4.53074	2.46289	8	4.51844	2.46433	8	-0.002595	0.0376192	0.0754922	Endress1991_a2	a225	Endress1991	Endress1991_a4	pest
4.50098	2.4274	8	4.50293	2.42469	8	0.000377517	0.0370173	0.0739178	Endress1991_a3	a226	Endress1991	Endress1991_a1	pest
4.5187	2.44701	8	4.5128	2.44376	8	-0.00130841	0.0373285	0.0746557	Endress1991_a4	a227	Endress1991	Endress1991_a2	pest
4.50098	2.4274	8	4.50195	2.42717	8	0.000205579	0.0370173	0.074011	Endress1991_a3	a228	Endress1991	Endress1991_a3	pest
4.5187	2.44701	8	4.51673	2.44652	8	-0.000426995	0.0373285	0.0746751	Endress1991_a4	a229	Endress1991	Endress1991_a4	pest
333.874	49.1262	3	438.412	49.1262	3	0.27088	0.00724279	0.011437	Percy2002_a1	a230	Percy2002	Percy2002_a1	pest
1.71845	1.16031	3	11.0097	9.03021	3	1.8935	0.163515	0.412903	Percy2002_a2	a232	Percy2002	Percy2002_a3	pest
3.29126	0.908065	3	0.932039	0.353137	3	-1.25041	0.0256959	0.0746923	Percy2002_a3	a234	Percy2002	Percy2002_a5	beneficial
0.4	0.489837	10	0.8	0.400028	10	0.630668	0.161207	0.186523	Ginevan1980_a1	a236	Ginevan1980	Ginevan1980_a1	beneficial
0.818182	0.385723	11	0.363636	0.480911	11	-0.741532	0.0204092	0.192051	Ginevan1980_a2	a237	Ginevan1980	Ginevan1980_a2	beneficial
0.416667	0.492942	12	0.333333	0.471464	12	-0.198107	0.123438	0.304043	Ginevan1980_a3	a238	Ginevan1980	Ginevan1980_a3	beneficial
17.06	1.81865	3	13	1.73205	3	-0.270723	0.00379527	0.00972993	Fuentes2013_a1	a239	Fuentes2013	Fuentes2013_a1	pest
22.3	0.571577	3	7.71	0.623538	3	-1.06109	0.000219011	0.00240159	Fuentes2013_a2	a240	Fuentes2013	Fuentes2013_a2	pest
177	29	12	184	27	12	0.0385647	0.00223951	0.00403549	Cannon1993_a1	a241	Cannon1993	Cannon1993_a1	pest
147	28	12	173	30	12	0.1626	0.003028	0.00553707	Cannon1993_a2	a242	Cannon1993	Cannon1993_a2	pest
157	18	12	163	38	12	0.0392212	0.00109598	0.00563532	Cannon1993_a3	a243	Cannon1993	Cannon1993_a3	pest
155	17	12	141	20	12	-0.0943281	0.00100293	0.00268098	Cannon1993_a4	a244	Cannon1993	Cannon1993_a4	pest
22.1	3.7	12	11.5	2.4	12	-0.652584	0.00233854	0.00597461	Cannon1993_a5	a245	Cannon1993	Cannon1993_a1	pest
12.3	3.1	12	10.5	3.2	12	-0.157001	0.00530738	0.0130773	Cannon1993_a6	a246	Cannon1993	Cannon1993_a2	pest
7.5	2	12	11.2	3.1	12	0.40124	0.00594348	0.0123481	Cannon1993_a7	a247	Cannon1993	Cannon1993_a3	pest
15.8	4.3	12	9.6	2.3	12	-0.498941	0.00619127	0.0109861	Cannon1993_a8	a248	Cannon1993	Cannon1993_a4	pest
30.6	4	12	21.1	2.9	12	-0.371652	0.00142497	0.00300037	Cannon1993_a9	a249	Cannon1993	Cannon1993_a1	pest
21.5	2.8	12	24	4.4	12	0.110695	0.00141438	0.00421922	Cannon1993_a10	a250	Cannon1993	Cannon1993_a2	pest
16.9	2.4	12	20.1	3.6	12	0.173902	0.00168203	0.0043588	Cannon1993_a11	a251	Cannon1993	Cannon1993_a3	pest
24	2.8	12	18.5	3.1	12	-0.25968	0.0011349	0.00347755	Cannon1993_a12	a252	Cannon1993	Cannon1993_a4	pest
0.26	0.046	12	0.19	0.039	12	-0.313206	0.00261188	0.00612913	Cannon1993_a13	a253	Cannon1993	Cannon1993_a1	pest
0.209	0.079	12	0.223	0.091	12	0.0658228	0.0119773	0.0259504	Cannon1993_a14	a254	Cannon1993	Cannon1993_a2	pest
0.192	0.075	12	0.182	0.065	12	-0.0545319	0.0127965	0.0234822	Cannon1993_a15	a255	Cannon1993	Cannon1993_a3	pest
0.217	0.051	12	0.171	0.058	12	-0.235742	0.00461358	0.0142465	Cannon1993_a16	a256	Cannon1993	Cannon1993_a4	pest
87.4	35.1796	59	78.63	39.2829	47	-0.10446	0.00274982	0.00807439	Reitmayer2019_a1	a257	Reitmayer2019	Reitmayer2019_a1	beneficial
79.01	59.4779	55	68.7	66.8164	42	-0.133716	0.0103566	0.033132	Reitmayer2019_a2	a258	Reitmayer2019	Reitmayer2019_a1	beneficial
72.52	78.4972	47	49.23	78.9543	37	-0.365065	0.0252392	0.0971723	Reitmayer2019_a3	a259	Reitmayer2019	Reitmayer2019_a1	beneficial
59.54	51.3745	29	33.97	67.7171	23	-0.48762	0.0260027	0.213702	Reitmayer2019_a4	a260	Reitmayer2019	Reitmayer2019_a1	beneficial
90.05	324.24	12	10.19	22.8631	12	-2.5094	1.66403	2.17153	Reitmayer2019_a5	a261	Reitmayer2019	Reitmayer2019_a2	beneficial
90.04	289.737	12	10.19	41.0496	12	-1.93412	1.23519	3.50196	Reitmayer2019_a6	a262	Reitmayer2019	Reitmayer2019_a2	beneficial
80.09	244.6	12	15.17	37.7587	12	-1.79433	1.07936	1.7289	Reitmayer2019_a7	a263	Reitmayer2019	Reitmayer2019_a2	beneficial
4.17	3.25626	3	5.63	2.16506	3	0.223213	0.223913	0.274423	Agathokleous2019_a1	a264	Agathokleous2019	Agathokleous2019_a1	pest
30.21	16.9568	3	13.96	12.2629	3	-0.695879	0.110532	0.400827	Agathokleous2019_a2	a265	Agathokleous2019	Agathokleous2019_a2	pest
0.81	0.484974	3	1.09	1.88794	3	0.737152	0.126633	1.62663	Agathokleous2019_a3	a266	Agathokleous2019	Agathokleous2019_a3	pest
3.67	5.09223	3	2.9	2.85788	3	-0.394493	0.847663	1.22378	Agathokleous2019_a4	a267	Agathokleous2019	Agathokleous2019_a4	pest
1.57	1.8862	3	0.73	2.30363	3	0.653344	0.596863	9.4254	Agathokleous2019_a5	a268	Agathokleous2019	Agathokleous2019_a5	pest
3.83	2.30363	3	2.66	1.12583	3	-0.394977	0.127859	0.189354	Agathokleous2019_a6	a269	Agathokleous2019	Agathokleous2019_a6	pest
1.16	0.831384	3	0.08	0.415692	3	1.74024	0.185884	49.6859	Agathokleous2019_a7	a270	Agathokleous2019	Agathokleous2019_a7	pest
5.93	1.59349	3	2.42	2.99645	3	-0.652768	0.0243591	0.665992	Agathokleous2019_a8	a271	Agathokleous2019	Agathokleous2019_a8	pest
61.65	6.11414	3	30.18	3.34286	3	-0.713888	0.00328394	0.00738185	Agathokleous2019_a9	a272	Agathokleous2019	Agathokleous2019_a9	pest
22.8	1.10851	3	28.58	0.554256	3	0.225615	0.000788245	0.000913618	Agathokleous2019_a10	a273	Agathokleous2019	Agathokleous2019_a10	pest
22.9	3.7	14	21.6	3.4	15	-0.05855	0.00186642	0.00351959	Holopainen1998_a1	a274	Holopainen1998	Holopainen1998_a1	pest
22.9	3.7	14	19.4	2.3	13	-0.166256	0.00186642	0.00294821	Holopainen1998_a1	a275	Holopainen1998	Holopainen1998_a2	pest
22.9	3.7	14	20.7	3	10	-0.100885	0.00186642	0.00396902	Holopainen1998_a1	a276	Holopainen1998	Holopainen1998_a3	pest
25.8	2.2	5	27.6	7.9	7	0.0725662	0.0014553	0.0132279	Holopainen1998_a2	a277	Holopainen1998	Holopainen1998_a1	pest
25.8	2.2	5	19.4	8.8	5	-0.265253	0.0014553	0.0434541	Holopainen1998_a2	a278	Holopainen1998	Holopainen1998_a2	pest
25.8	2.2	5	32.5	3.6	6	0.231161	0.0014553	0.00350236	Holopainen1998_a2	a279	Holopainen1998	Holopainen1998_a3	pest
0.126	0.072	13	0.064	0.064	16	-0.658708	0.0254332	0.0898863	Holopainen1998_a3	a280	Holopainen1998	Holopainen1998_a4	pest
0.126	0.072	13	0.058	0.058	16	-0.757148	0.0254332	0.0898863	Holopainen1998_a3	a281	Holopainen1998	Holopainen1998_a5	pest
0.126	0.072	13	0.038	0.038	16	-1.18	0.0254332	0.0898863	Holopainen1998_a3	a282	Holopainen1998	Holopainen1998_a6	pest
0.069	0.072	13	0.072	0.039	12	0.012906	0.0872651	0.112014	Holopainen1998_a4	a283	Holopainen1998	Holopainen1998_a4	pest
0.069	0.072	13	0.014	0.059	12	-0.896919	0.0872651	2.66251	Holopainen1998_a4	a284	Holopainen1998	Holopainen1998_a5	pest
0.069	0.072	13	0.02	0.071	12	-0.755149	0.0872651	1.68894	Holopainen1998_a4	a285	Holopainen1998	Holopainen1998_a6	pest
35.44	23.1922	3	18.97	3.84515	3	-0.689509	0.152938	0.166727	Campbell2018_a1	a286	Campbell2018	Campbell2018_a1	pest
16.95	3.16965	3	8.28	7.17069	3	-0.597253	0.0117243	0.292974	Campbell2018_a2	a287	Campbell2018	Campbell2018_a2	pest
1.7	0.76	4	5.28	2.64	4	1.13957	0.0512137	0.115667	Jackson1999_a1	a288	Jackson1999	Jackson1999_a1	pest
1.7	0.76	4	8.49	2.64	4	1.59536	0.0512137	0.0756789	Jackson1999_a1	a289	Jackson1999	Jackson1999_a2	pest
1.7	0.76	4	24.9	15.84	4	2.70984	0.0512137	0.157501	Jackson1999_a1	a290	Jackson1999	Jackson1999_a3	pest
0.068	0.042	4	0.047	0.024	4	-0.384452	0.0999199	0.167232	Abu Elela2018_a1	a291	Abu Elela2018	Abu Elela2018_a1	pest
0.0059	0.0002	4	0.029	0.028	4	1.70873	0.000287315	0.260501	Abu Elela2018_a2	a292	Abu Elela2018	Abu Elela2018_a1	pest
0.041	0.013	4	0.062	0.016	4	0.40932	0.0254497	0.0422376	Abu Elela2018_a3	a293	Abu Elela2018	Abu Elela2018_a1	pest
0.013	0.003	4	0.014	0.0002	4	0.0674767	0.0134022	0.0134533	Abu Elela2018_a4	a294	Abu Elela2018	Abu Elela2018_a1	pest
0.005	0.003	4	0.024	0.032	4	1.74584	0.09405	0.63726	Abu Elela2018_a5	a295	Abu Elela2018	Abu Elela2018_a1	pest
0.002	0.001	4	0.006	0.003	4	1.09861	0.0644531	0.128906	Abu Elela2018_a6	a296	Abu Elela2018	Abu Elela2018_a1	pest
10.4	3.76	4	8.31	1.78	4	-0.23495	0.0332114	0.0447476	Abu Elela2018_a7	a297	Abu Elela2018	Abu Elela2018_a2	pest
2.48	1.98	4	11.49	1.38	4	1.45534	0.172053	0.175665	Abu Elela2018_a8	a298	Abu Elela2018	Abu Elela2018_a2	pest
12.77	3.96	4	15.84	3.16	4	0.208394	0.0243298	0.0343288	Abu Elela2018_a9	a299	Abu Elela2018	Abu Elela2018_a2	pest
4.65	2.78	4	4.05	1.78	4	-0.158683	0.0933482	0.142806	Abu Elela2018_a10	a300	Abu Elela2018	Abu Elela2018_a2	pest
4.06	0.6	4	3.56	0.6	4	-0.130602	0.00547488	0.0126015	Abu Elela2018_a11	a301	Abu Elela2018	Abu Elela2018_a2	pest
0.99	0.02	4	2.48	0.4	4	0.92151	0.000102036	0.00662683	Abu Elela2018_a12	a302	Abu Elela2018	Abu Elela2018_a2	pest
0.8	0.34641	3	3.7	1.90526	3	1.54442	0.0644531	0.156745	Jones2011_a3	a305	Jones2011	Jones2011_a3	pest
0.3	0.173205	3	3.9	1.21244	3	2.5255	0.117284	0.150019	Jones2011_a4	a306	Jones2011	Jones2011_a4	pest
1.7	0.866025	3	5.6	0.34641	3	1.14952	0.0902468	0.0915231	Jones2011_a5	a307	Jones2011	Jones2011_a5	pest
5.6	0.34641	3	5.1	1.90526	3	-0.0709035	0.00127632	0.048879	Jones2011_a6	a308	Jones2011	Jones2011_a6	pest
39.43	13.62	4	22.04	3.94	4	-0.592588	0.030274	0.0382952	Khaling2020_a1	a309	Khaling2020	Khaling2020_a1	pest
8.24	8.96	4	5.02	1.08	4	-0.637584	0.339287	0.350925	Khaling2020_a2	a310	Khaling2020	Khaling2020_a2	pest
4.48	4.64	4	3.23	0.72	4	-0.455018	0.304135	0.316635	Khaling2020_a3	a311	Khaling2020	Khaling2020_a3	pest
4.08	1.98	4	1.66	0.7	4	-0.906491	0.0606109	0.106054	Khaling2020_a4	a312	Khaling2020	Khaling2020_a4	pest
5.93	2.2	4	2.95	1.4	4	-0.687271	0.0350013	0.0928921	Khaling2020_a5	a313	Khaling2020	Khaling2020_a5	pest
2.47	1.18	4	2.84	1.02	4	0.127181	0.0586849	0.0914529	Khaling2020_a6	a314	Khaling2020	Khaling2020_a6	pest
83.3	5.8	3	76.7	5.8	3	-0.0824018	0.00161732	0.00352523	Jackson2000_a1	a315	Jackson2000	Jackson2000_a1	pest
0.222	0.023	3	0.336	0.044	3	0.415503	0.0035843	0.00931682	Jackson2000_a2	a316	Jackson2000	Jackson2000_a1	pest
33.33	32.2	3	53.3	28.9	3	0.362921	0.35951	0.462311	Jackson2000_a3	a317	Jackson2000	Jackson2000_a2	pest
0.139	0.068	3	0.126	0.074	3	-0.0805923	0.0829571	0.204541	Jackson2000_a4	a318	Jackson2000	Jackson2000_a2	pest
69	10.5	4	81	12.3	4	0.16033	0.00580598	0.0115873	Jackson2000_a5	a319	Jackson2000	Jackson2000_a3	pest
64	9.7	4	86	11.9	4	0.294986	0.00575929	0.0105575	Jackson2000_a6	a320	Jackson2000	Jackson2000_a4	pest
0.182	0.033	4	0.2	0.068	4	0.104651	0.00825289	0.0375705	Jackson2000_a7	a321	Jackson2000	Jackson2000_a3	pest
0.149	0.027	4	0.217	0.059	4	0.381087	0.00824278	0.0268945	Jackson2000_a8	a322	Jackson2000	Jackson2000_a4	pest
74.8	11.1	4	81.1	12.7	4	0.0811777	0.00552048	0.0116699	Jackson2000_a9	a323	Jackson2000	Jackson2000_a5	pest
74.8	11.1	4	79.2	16.9	4	0.0600973	0.00552048	0.0169684	Jackson2000_a9	a324	Jackson2000	Jackson2000_a6	pest
74.8	11.1	4	79.3	11.8	4	0.0584353	0.00552048	0.0110713	Jackson2000_a9	a325	Jackson2000	Jackson2000_a7	pest
0.296	0.023	4	0.308	0.033	4	0.0404206	0.00151057	0.00438458	Jackson2000_a10	a326	Jackson2000	Jackson2000_a5	pest
0.296	0.023	4	0.307	0.036	4	0.0374524	0.00151057	0.00495418	Jackson2000_a10	a327	Jackson2000	Jackson2000_a6	pest
0.296	0.023	4	0.339	0.041	4	0.136714	0.00151057	0.00517411	Jackson2000_a10	a328	Jackson2000	Jackson2000_a7	pest
0.103	0.00948683	10	0.105	0.0126491	10	0.0195328	0.000848696	0.002301	Lyytikainen1996_a1	a329	Lyytikainen1996	Lyytikainen1996_a1	pest
0.108	0.00948683	10	0.107	0.00632455	10	-0.00951351	0.000771903	0.00112134	Lyytikainen1996_a2	a330	Lyytikainen1996	Lyytikainen1996_a2	pest
88.79	11.4791	10	90.99	7.65271	10	0.0239936	0.00167282	0.00238043	Lyytikainen1996_a3	a331	Lyytikainen1996	Lyytikainen1996_a1	pest
87.8	4.83828	10	89.01	13.5662	10	0.0146969	0.00030371	0.00262934	Lyytikainen1996_a4	a332	Lyytikainen1996	Lyytikainen1996_a2	pest
0.227	0.0284605	10	0.234	0.0252982	10	0.0301695	0.00157317	0.00274267	Lyytikainen1996_a5	a333	Lyytikainen1996	Lyytikainen1996_a3	pest
0.213	0.0189737	10	0.223	0.0316228	10	0.0464883	0.000793808	0.00280673	Lyytikainen1996_a6	a334	Lyytikainen1996	Lyytikainen1996_a4	pest
0.1	0.065	18	0.108	0.048	18	0.0707119	0.0237477	0.0347818	Holopainen1994_a1	a335	Holopainen1994	Holopainen1994_a1	pest
0.011	0.062	11	0.072	0.06	11	0.466309	7.05848	7.12361	Holopainen1994_a2	a336	Holopainen1994	Holopainen1994_a1	pest
0.067	0.052	11	0.103	0.032	11	0.407044	0.0562595	0.0650727	Holopainen1994_a3	a337	Holopainen1994	Holopainen1994_a1	pest
0.086	0.064	29	0.094	0.061	29	0.0866596	0.0192793	0.0339061	Holopainen1994_a4	a338	Holopainen1994	Holopainen1994_a2	pest
0.045	0.063	21	0.087	0.059	23	0.622577	0.0976889	0.117885	Holopainen1994_a5	a339	Holopainen1994	Holopainen1994_a2	pest
0.077	0.051	21	0.098	0.046	23	0.235507	0.0211083	0.0307335	Holopainen1994_a6	a340	Holopainen1994	Holopainen1994_a2	pest
0.98	0.036	29	0.79	0.048	29	-0.215479	4.65334e-05	0.000173842	Holopainen1994_a7	a341	Holopainen1994	Holopainen1994_a3	pest
67.53	103.45	6	57.14	89.99	6	-0.155937	0.467615	0.966447	Duque2019_a1	a342	Duque2019	Duque2019_a1	pest
81.82	108.23	7	42.21	58.68	7	-0.648802	0.281206	0.595409	Duque2019_a2	a343	Duque2019	Duque2019_a2	pest
47.48	45.83	6	41.72	59.15	6	-0.0394604	0.167341	0.558479	Duque2019_a3	a344	Duque2019	Duque2019_a1	pest
70.5	103.92	7	29.5	31.97	7	-0.942532	0.358574	0.540431	Duque2019_a4	a345	Duque2019	Duque2019_a2	pest
59.53	8.54872	6	40.44	3.52727	6	-0.387746	0.0034429	0.00471166	Cui2016_a1	a346	Cui2016	Cui2016_a1	pest
59.35	8.54872	6	37.36	2.00858	6	-0.46434	0.00346385	0.00394571	Cui2016_a2	a347	Cui2016	Cui2016_a2	pest
80.71	13.0803	6	53.11	5.09494	6	-0.419919	0.0043871	0.00592209	Cui2016_a3	a348	Cui2016	Cui2016_a1	pest
78.64	8.72018	6	48.37	4.36009	6	-0.486348	0.00205144	0.00340657	Cui2016_a4	a349	Cui2016	Cui2016_a2	pest
275.28	22.9762	6	155.97	18.7876	6	-0.567496	0.00116174	0.00358295	Cui2016_a5	a350	Cui2016	Cui2016_a3	pest
242.9	16.7055	6	109.1	10.4348	6	-0.800017	0.000788651	0.00231446	Cui2016_a6	a351	Cui2016	Cui2016_a4	pest
503.15	58.2979	6	284.82	16.0931	6	-0.569884	0.00223998	0.00277222	Cui2016_a7	a352	Cui2016	Cui2016_a3	pest
419.43	28.1446	6	257.73	14.0846	6	-0.48711	0.00075073	0.0012486	Cui2016_a8	a353	Cui2016	Cui2016_a4	pest
37.4	6.35618	10	41.3	4.11096	10	0.098243	0.00289252	0.00388381	Whittaker1989_a1	a354	Whittaker1989	Whittaker1989_a1	pest
2147	5470.74	10	313	616.644	10	-2.05619	0.860053	1.32351	Whittaker1989_a2	a355	Whittaker1989	Whittaker1989_a2	pest
0.711	0.225167	3	0.311	0.200918	3	-0.774034	0.0339897	0.182789	Leonard2019a_a1	a359	Leonard2019a	Leonard2019a_a1	beneficial
0.711	0.225167	3	0.235	0.228631	3	-0.966048	0.0339897	0.399272	Leonard2019a_a1	a360	Leonard2019a	Leonard2019a_a2	beneficial
0.711	0.225167	3	0.281	0.176669	3	-0.879153	0.0339897	0.174431	Leonard2019a_a1	a361	Leonard2019a	Leonard2019a_a3	beneficial
0.252	0.188794	3	0.428	0.20265	3	0.473513	0.204592	0.282112	Mondor2004a_a1	a362	Mondor2004a	Mondor2004a_a1	beneficial
0.806	0.20265	3	0.495	0.188794	3	-0.473817	0.0212938	0.0709583	Mondor2004a_a2	a365	Mondor2004a	Mondor2004a_a3	beneficial
0.701	0.188794	3	0.931	0.197454	3	0.279159	0.0244701	0.0395763	Mondor2004a_a3	a368	Mondor2004a	Mondor2004a_a5	beneficial
50.468	45.1447	10	23.266	42.305	10	-0.649041	0.0832181	0.468503	Salt1995_a1	a371	Salt1995	Salt1995_a1	pest
50.468	45.1447	10	18.382	23.9922	10	-0.964798	0.0832181	0.268083	Salt1995_a1	a372	Salt1995	Salt1995_a2	pest
16.506	28.7293	10	3.643	5.68261	10	-1.54073	0.348835	0.621757	Salt1995_a2	a374	Salt1995	Salt1995_a4	pest
16.506	28.7293	10	73.071	102.916	10	1.43542	0.348835	0.566882	Salt1995_a2	a375	Salt1995	Salt1995_a5	pest
84.75	9.46739	3	67.425	19.5912	3	-0.216699	0.00416833	0.0327067	Leonard2019b_a1	a379	Leonard2019b	Leonard2019b_a1	beneficial
87.6	8.8681	3	63.99	34.8142	3	-0.266429	0.00342194	0.106956	Leonard2019b_a2	a380	Leonard2019b	Leonard2019b_a2	beneficial
88.184	6.87624	3	56.806	21.6905	3	-0.416497	0.00202881	0.0518089	Leonard2019b_a3	a381	Leonard2019b	Leonard2019b_a3	beneficial
70.14	11.6619	3	40.918	14.6895	3	-0.522051	0.00925725	0.0531401	Leonard2019b_a4	a382	Leonard2019b	Leonard2019b_a4	beneficial
3632.93	1097.06	10	4249.82	976.922	10	0.15492	0.00916052	0.0144587	Jondrup2002_a1	a383	Jondrup2002	Jondrup2002_a1	pest
3837.49	1135.07	10	2299.34	591.852	10	-0.513258	0.00878709	0.0154345	Jondrup2002_a2	a384	Jondrup2002	Jondrup2002_a2	pest
1571.56	229.834	10	1542.7	138.476	10	-0.0192012	0.00214108	0.00294713	Jondrup2002_a3	a385	Jondrup2002	Jondrup2002_a3	pest
257.95	86.3618	10	249.18	69.2539	10	-0.0363326	0.011272	0.0190261	Jondrup2002_a4	a386	Jondrup2002	Jondrup2002_a1	pest
290.45	74.2503	10	177.42	67.0719	10	-0.489033	0.00655647	0.02095	Jondrup2002_a5	a387	Jondrup2002	Jondrup2002_a2	pest
139.72	40.0977	10	177.56	40.0661	10	0.238096	0.00827001	0.0133747	Jondrup2002_a6	a388	Jondrup2002	Jondrup2002_a3	pest
292.25	1.64438	10	281.19	43.4181	10	-0.0373885	3.16591e-06	0.0023902	Jondrup2002_a7	a389	Jondrup2002	Jondrup2002_a1	pest
290.45	74.2503	10	284.24	42.7224	10	-0.0237505	0.00655647	0.00881815	Jondrup2002_a8	a390	Jondrup2002	Jondrup2002_a2	pest
334.92	77.3177	10	304.71	72.4794	10	-0.0943669	0.00534357	0.0110175	Jondrup2002_a9	a391	Jondrup2002	Jondrup2002_a3	pest
104.7	6.9	8	96.2	5.2	8	-0.0847586	0.000543041	0.000908338	Viskari2000a_a1	a392	Viskari2000a	Viskari2000a_a1	pest
104.7	6.9	8	143	11.6	8	0.311885	0.000543041	0.00136591	Viskari2000a_a1	a393	Viskari2000a	Viskari2000a_a2	pest
104.7	6.9	8	153	12.1	8	0.379458	0.000543041	0.00132515	Viskari2000a_a1	a394	Viskari2000a	Viskari2000a_a3	pest
19.03	6.39739	5	9.826	3.61572	5	-0.658745	0.022858	0.0503058	Mofikoya2018_a1	a395	Mofikoya2018	Mofikoya2018_a1	pest
19.03	6.39739	5	7.836	2.78167	5	-0.885988	0.022858	0.0483786	Mofikoya2018_a1	a396	Mofikoya2018	Mofikoya2018_a2	pest
59.84	24.9242	3	89.77	13.1116	3	0.380218	0.0595001	0.0666363	Agrell2005_a1	a397	Agrell2005	Agrell2005_a1	pest
40.53	24.9242	3	10.23	13.1116	3	-1.16596	0.134003	0.831491	Agrell2005_a2	a399	Agrell2005	Agrell2005_a3	pest
58.51	7.37854	3	80.85	22.1183	3	0.333221	0.00531506	0.0305734	Agrell2005_a3	a401	Agrell2005	Agrell2005_a5	pest
40.78	7.98475	3	18.44	21.4948	3	-0.573599	0.012861	0.56835	Agrell2005_a4	a403	Agrell2005	Agrell2005_a7	pest
0.301	0.0155885	3	0.289	0.0484974	3	-0.0364372	0.000894429	0.0103253	Agrell2005_a5	a405	Agrell2005	Agrell2005_a9	pest
0.292	0.103923	3	0.344	0.0866025	3	0.15334	0.0431131	0.0644626	Agrell2005_a6	a407	Agrell2005	Agrell2005_a11	pest
54.93	9.6302	3	45.68	9.6302	3	-0.182114	0.0102979	0.0252225	Agrell2005_a7	a409	Agrell2005	Agrell2005_a13	pest
74.07	12.8345	3	29.63	13.891	3	-0.884596	0.0100582	0.086005	Agrell2005_a8	a410	Agrell2005	Agrell2005_a14	pest
67.28	7.48246	3	32.71	7.67299	3	-0.714073	0.00413133	0.0226415	Agrell2005_a9	a411	Agrell2005	Agrell2005_a15	pest
0.691	0.26162	5	0.874	0.26162	5	0.229566	0.0290802	0.0471612	Mondor2004b_a1	a412	Mondor2004b	Mondor2004b_a1	pest
0.831	0.270564	5	0.94	0.277272	5	0.12135	0.0214264	0.0389793	Mondor2004b_a2	a414	Mondor2004b	Mondor2004b_a3	pest
0.586	0.257148	5	1.01	0	5	0.52513	0.039254	0.039254	Mondor2004b_a3	a416	Mondor2004b	Mondor2004b_a5	pest
0.218	0.279508	5	0.4	0.263856	5	0.486091	0.38283	0.473641	Mondor2004b_a4	a418	Mondor2004b	Mondor2004b_a1	pest
0.464	0.263856	5	0.386	0.254912	5	-0.172772	0.0667651	0.157793	Mondor2004b_a5	a420	Mondor2004b	Mondor2004b_a3	pest
0.254	0.263856	5	1	0	5	1.26251	0.239112	0.239112	Mondor2004b_a6	a422	Mondor2004b	Mondor2004b_a5	pest
0.507	0.0681667	5	0.54	0.0648667	5	0.0626934	0.00362195	0.00651204	Dohmen1984_a1	a424	Dohmen1984	Dohmen1984_a1	pest
0.53	0.066675	4	0.575	0.06145	4	0.0809424	0.00396436	0.00682371	Dohmen1984_a2	a425	Dohmen1984	Dohmen1984_a2	pest
0.394	0.0681667	2	0.395	0.0648667	2	0.00179358	0.0150785	0.0286535	Dohmen1984_a3	a426	Dohmen1984	Dohmen1984_a3	pest
0.37	0.066675	1	0.369	0.06145	1	-0.00507655	0.0330003	0.0611174	Dohmen1984_a4	a427	Dohmen1984	Dohmen1984_a4	pest
4.52	3.84604	20	2.93	2.01246	20	-0.439816	0.0368562	0.0607223	Thimmegowda2020_a1	a428	Thimmegowda2020	Thimmegowda2020_a1	beneficial
4.52	3.84604	20	2.54	1.16276	20	-0.589209	0.0368562	0.0473891	Thimmegowda2020_a1	a429	Thimmegowda2020	Thimmegowda2020_a2	beneficial
4.52	2.01246	20	1.56	1.69941	20	-1.03911	0.00996082	0.0710572	Thimmegowda2020_a1	a429	Thimmegowda2020	Thimmegowda2020_a3	beneficial
36.77	26.85	12	80.65	13.54	12	0.764394	0.0454217	0.0477733	Cho2021_a1	a430	Cho2021	Cho2021_a1	beneficial
19.8	1.62515	11	12	1.83597	12	-0.500106	0.000612625	0.00256522	Sterzynska2018_a1	a431	Sterzynska2018	Sterzynska2018_a1	beneficial
19.8	1.62515	11	11.8	4.15692	27	-0.51559	0.000612625	0.00521957	Sterzynska2018_a1	a432	Sterzynska2018	Sterzynska2018_a2	beneficial
787	415.573	11	661	485.667	12	-0.164655	0.0256698	0.0716694	Sterzynska2018_a2	a433	Sterzynska2018	Sterzynska2018_a1	beneficial
787	415.573	11	619	837.1	27	-0.21893	0.0256698	0.0956983	Sterzynska2018_a2	a434	Sterzynska2018	Sterzynska2018_a2	beneficial
22.34	26.98	31	2.92	3.69	31	-2.03256	0.0481564	0.100997	Cook2020_a1	a435	Cook2020	Cook2020_a1	beneficial
0.145	0.0424853	5	0.208	0.158	4	0.424346	0.0173174	0.171976	Kozlov1996a_a1	a436	Kozlov1996a	Kozlov1996a_a1	beneficial
0.145	0.0424853	5	0.019	0.0034	4	-2.03688	0.0173174	0.025355	Kozlov1996a_a1	a437	Kozlov1996a	Kozlov1996a_a2	beneficial
0.142	0.0469574	5	0.151	0.132	4	0.14604	0.0221098	0.231403	Kozlov1996a_a2	a438	Kozlov1996a	Kozlov1996a_a3	beneficial
0.142	0.0469574	5	0.04	0.05	4	-1.08257	0.0221098	0.489029	Kozlov1996a_a2	a439	Kozlov1996a	Kozlov1996a_a4	beneficial
0.283	0.158761	5	0.463	0.334	4	0.525858	0.0649234	0.203484	Kozlov1996a_a3	a440	Kozlov1996a	Kozlov1996a_a5	beneficial
0.283	0.158761	5	0.079	0.094	4	-1.1305	0.0649234	0.481513	Kozlov1996a_a3	a441	Kozlov1996a	Kozlov1996a_a6	beneficial
0.273	0.241495	5	0.198	0.268	4	-0.170449	0.168749	0.731653	Kozlov1996a_a4	a442	Kozlov1996a	Kozlov1996a_a7	beneficial
0.273	0.241495	5	0.075	0.092	4	-1.18215	0.168749	0.615682	Kozlov1996a_a4	a443	Kozlov1996a	Kozlov1996a_a8	beneficial
0.103	0.0693181	5	0.199	0.168	4	0.702373	0.0946861	0.288737	Kozlov1996a_a5	a444	Kozlov1996a	Kozlov1996a_a9	beneficial
0.103	0.0693181	5	0.047	0.044	4	-0.720321	0.0946861	0.337793	Kozlov1996a_a5	a445	Kozlov1996a	Kozlov1996a_a10	beneficial
1766.36	588.784	4	2733.64	1303.74	4	0.451261	0.0281635	0.0866441	Ueno2016_a1	a446	Ueno2016	Ueno2016_a1	pest
4026.87	904.206	4	3280.37	1492.99	4	-0.185441	0.0126844	0.0658106	Ueno2016_a2	a447	Ueno2016	Ueno2016_a2	pest
830.61	208.144	8	1429.91	327.079	8	0.54255	0.00788033	0.0144421	Ueno2016_a3	a448	Ueno2016	Ueno2016_a3	pest
2302.57	505.547	8	1682.24	535.28	8	-0.310583	0.00604386	0.0187799	Ueno2016_a4	a449	Ueno2016	Ueno2016_a4	pest
0.053	0.021	4	0.064	0.046	5	0.220627	0.0400191	0.148677	Kozlov2003_a1	a450	Kozlov2003	Kozlov2003_a1	pest
0.218	0.018	4	0.945	0.41	5	1.48466	0.00170585	0.0400618	Kozlov2003_a2	a451	Kozlov2003	Kozlov2003_a1	pest
1.526	0.399	4	2.485	0.35	5	0.481061	0.0172374	0.0212128	Kozlov2003_a3	a452	Kozlov2003	Kozlov2003_a1	pest
53.95	12.8865	3	86.02	11.9512	3	0.46023	0.0191988	0.0256537	Holton2003_a1	a453	Holton2003	Holton2003_a1	pest
76.28	12.8865	3	89.2	11.9512	3	0.154706	0.0095584	0.01556	Holton2003_a2	a456	Holton2003	Holton2003_a3	pest
51.75	1.99186	3	45.19	2.07846	3	-0.135443	0.000493949	0.00119934	Holton2003_a3	a459	Holton2003	Holton2003_a1	pest
43.51	1.99186	3	41.87	1.76669	3	-0.0384738	0.000698826	0.00129247	Holton2003_a4	a462	Holton2003	Holton2003_a3	pest
46.26	1.57617	3	44.42	1.76669	3	-0.0405177	0.00038704	0.000914461	Holton2003_a5	a465	Holton2003	Holton2003_a1	pest
43.51	1.84983	3	41.61	1.76669	3	-0.0446511	0.000602692	0.00120378	Holton2003_a6	a468	Holton2003	Holton2003_a3	pest
67.25	15.2472	3	28.07	14.3241	3	-0.838882	0.0172815	0.10785	Holton2003_a7	a471	Holton2003	Holton2003_a5	beneficial
25.704	15.2472	3	12.28	14.3241	3	-0.57055	0.124168	0.680555	Holton2003_a8	a474	Holton2003	Holton2003_a7	beneficial
29.27	1.29259	8	16.311	1.72534	8	-0.584146	0.000243803	0.0016434	Hoffmann2000_a1	a477	Hoffmann2000	Hoffmann2000_a1	pest
29.27	1.29259	8	13.262	3.01793	8	-0.788546	0.000243803	0.00673783	Hoffmann2000_a1	a478	Hoffmann2000	Hoffmann2000_a2	pest
29.27	1.29259	8	12.195	1.29259	8	-0.874957	0.000243803	0.00164912	Hoffmann2000_a1	a479	Hoffmann2000	Hoffmann2000_a3	pest
32.317	9.0538	8	31.554	19.8329	8	-0.00410714	0.00985904	0.0604611	Hoffmann2000_a2	a480	Hoffmann2000	Hoffmann2000_a4	pest
32.317	9.0538	8	28.506	8.19112	8	-0.125224	0.00985904	0.0202334	Hoffmann2000_a2	a481	Hoffmann2000	Hoffmann2000_a5	pest
32.317	9.0538	8	23.78	1.72534	8	-0.311325	0.00985904	0.0105173	Hoffmann2000_a2	a482	Hoffmann2000	Hoffmann2000_a6	pest
179.101	38.6703	8	155.859	46.4032	8	-0.136372	0.00584429	0.0169857	Hoffmann2000_a3	a483	Hoffmann2000	Hoffmann2000_a1	pest
179.101	38.6703	8	143.555	38.6703	8	-0.21961	0.00584429	0.0149558	Hoffmann2000_a3	a484	Hoffmann2000	Hoffmann2000_a2	pest
179.101	38.6703	8	102.539	54.1389	8	-0.543197	0.00584429	0.0412973	Hoffmann2000_a3	a485	Hoffmann2000	Hoffmann2000_a3	pest
250.195	108.275	8	293.945	50.2696	8	0.151275	0.0236844	0.027347	Hoffmann2000_a4	a486	Hoffmann2000	Hoffmann2000_a4	pest
250.195	108.275	8	200.977	61.8718	8	-0.224832	0.0236844	0.0356015	Hoffmann2000_a4	a487	Hoffmann2000	Hoffmann2000_a5	pest
250.195	108.275	8	177.734	34.801	8	-0.351262	0.0236844	0.0284883	Hoffmann2000_a4	a488	Hoffmann2000	Hoffmann2000_a6	pest
11.5	7.8	16	7.8	6.7	15	-0.378005	0.0291657	0.0795646	Petters1982_a1	a489	Petters1982	Petters1982_a1	beneficial
11.5	7.8	16	12.8	7.6	17	0.103091	0.0291657	0.0501183	Petters1982_a1	a490	Petters1982	Petters1982_a2	beneficial
15.8	5.9	18	15.6	5.5	21	-0.0136528	0.00777672	0.0137134	Petters1982_a2	a491	Petters1982	Petters1982_a3	beneficial
15.8	5.9	18	16.6	8	18	0.0519709	0.00777672	0.020763	Petters1982_a2	a492	Petters1982	Petters1982_a4	beneficial
12.6	4.58841	20	10.88	5.25923	20	-0.144244	0.00665259	0.0184039	Petters1982_a3	a493	Petters1982	Petters1982_a1	beneficial
12.6	4.58841	20	10.84	4.60183	20	-0.149264	0.00665259	0.0157042	Petters1982_a3	a494	Petters1982	Petters1982_a2	beneficial
10.525	4.29325	20	12.091	3.91759	20	0.137173	0.00835413	0.013617	Petters1982_a4	a495	Petters1982	Petters1982_a3	beneficial
10.525	4.29325	20	11.022	4.092	20	0.0454259	0.00835413	0.0152695	Petters1982_a4	a496	Petters1982	Petters1982_a4	beneficial
263	7.62102	3	233.3	13.3368	3	-0.119424	0.000279933	0.00136984	Ginevan1978_a1	a497	Ginevan1978	Ginevan1978_a1	pest
241.3	42.9549	3	246	12.9904	3	0.0144738	0.0106188	0.0115488	Ginevan1978_a2	a498	Ginevan1978	Ginevan1978_a2	pest
216.3	9.69948	3	285.7	17.6669	3	0.278578	0.000670515	0.00194594	Ginevan1978_a3	a499	Ginevan1978	Ginevan1978_a3	pest
212.7	31.8697	3	185.3	14.376	3	-0.140645	0.00751143	0.00951979	Ginevan1978_a4	a500	Ginevan1978	Ginevan1978_a4	pest
174	5.19615	3	179.3	17.3205	3	0.0314117	0.000297309	0.00341271	Ginevan1978_a5	a501	Ginevan1978	Ginevan1978_a1	pest
259	12.8172	3	229	6.9282	3	-0.123362	0.00081666	0.00112181	Ginevan1978_a6	a502	Ginevan1978	Ginevan1978_a2	pest
314.3	15.4153	3	196.7	16.4545	3	-0.467903	0.000802168	0.00313748	Ginevan1978_a7	a503	Ginevan1978	Ginevan1978_a3	pest
304.3	18.5329	3	265	22.8631	3	-0.137662	0.00123718	0.00372142	Ginevan1978_a8	a504	Ginevan1978	Ginevan1978_a4	pest
372	117	5	725	166	5	0.662628	0.0199798	0.0305198	Hughes1983_a1	a505	Hughes1983	Hughes1983_a1	pest
621	142	5	865	307	5	0.338766	0.0105121	0.0360221	Hughes1983_a2	a506	Hughes1983	Hughes1983_a2	pest
38.4	22.4	2	74.2	40.3	2	0.647384	0.184613	0.342983	Hughes1983_a3	a507	Hughes1983	Hughes1983_a3	pest
38.1	1.5	2	41.1	2.4	2	0.0762588	0.000775302	0.00248169	Hughes1983_a4	a508	Hughes1983	Hughes1983_a4	pest
41.8	1.8	2	46.4	2.1	2	0.104452	0.000927606	0.0019523	Hughes1983_a5	a509	Hughes1983	Hughes1983_a5	pest
0.11	0.0591608	35	0.15	0.0591608	35	0.308245	0.00829861	0.0127529	Jackson1995_a1	a510	Jackson1995	Jackson1995_a1	pest
0.15	0.0551543	18	0.145	0.0509117	18	-0.0342326	0.00753932	0.0144118	Jackson1995_a2	a511	Jackson1995	Jackson1995_a2	pest
0.288	0.261207	21	0.357	0.380354	21	0.222216	0.0399382	0.095452	Jackson1995_a3	a512	Jackson1995	Jackson1995_a3	pest
0.428	0.293285	21	0.219	0.394102	21	-0.604127	0.02261	0.188709	Jackson1995_a4	a513	Jackson1995	Jackson1995_a4	pest
0.229	0.238294	21	0.161	0.293285	21	-0.29909	0.0528921	0.223396	Jackson1995_a5	a514	Jackson1995	Jackson1995_a5	pest
0.106	0.219964	21	0.301	0.219964	21	0.953859	0.226079	0.251833	Jackson1995_a6	a515	Jackson1995	Jackson1995_a6	pest
0.146	0.247459	21	0.217	0.233711	21	0.355509	0.146156	0.202917	Jackson1995_a7	a516	Jackson1995	Jackson1995_a7	pest
0.362	0.199251	29	0.33	0.134629	29	-0.0949054	0.0105014	0.0162571	Jackson1995_a8	a517	Jackson1995	Jackson1995_a8	pest
0.216	0.15617	29	0.304	0.150785	29	0.336978	0.018188	0.0267074	Jackson1995_a9	a518	Jackson1995	Jackson1995_a9	pest
0.433	0.0915478	29	0.423	0.096933	29	-0.0232309	0.00154261	0.00335503	Jackson1995_a10	a519	Jackson1995	Jackson1995_a10	pest
0.335	0.129244	29	0.325	0.140014	29	-0.0296716	0.00514572	0.0115662	Jackson1995_a11	a520	Jackson1995	Jackson1995_a11	pest
0.238	0.0636396	18	0.26	0.0848528	18	0.0893834	0.00398007	0.00991473	Jackson1995_a12	a521	Jackson1995	Jackson1995_a12	pest
0.248	0.101823	18	0.345	0.0975807	18	0.327655	0.0094091	0.0138634	Jackson1995_a13	a522	Jackson1995	Jackson1995_a13	pest
0.436	0.0636396	18	0.393	0.0678823	18	-0.103596	0.00118431	0.00284319	Jackson1995_a14	a523	Jackson1995	Jackson1995_a14	pest
0.329	0.118794	18	0.334	0.0933381	18	0.013631	0.00726933	0.0116174	Jackson1995_a15	a524	Jackson1995	Jackson1995_a15	pest
2.56	0.05	46	2.58	0.08	46	0.00778844	8.29285e-06	2.91948e-05	Hughes1981_a1	a525	Hughes1981	Hughes1981_a1	pest
5.12	0.25	46	5.12	0.2	46	-9.32942e-06	5.18315e-05	8.50033e-05	Hughes1981_a2	a526	Hughes1981	Hughes1981_a2	pest
8.26	0.29	46	8.22	0.16	46	-0.00486366	2.67969e-05	3.50333e-05	Hughes1981_a3	a527	Hughes1981	Hughes1981_a3	pest
11.78	0.17	46	11.68	0.15	46	-0.00852567	4.52742e-06	8.11283e-06	Hughes1981_a4	a528	Hughes1981	Hughes1981_a4	pest
13.68	0.29	46	13.48	0.22	46	-0.0147298	9.7694e-06	1.55598e-05	Hughes1981_a5	a529	Hughes1981	Hughes1981_a5	pest
18.56	0.38	46	18.56	0.09	46	-4.30083e-06	9.11287e-06	9.62405e-06	Hughes1981_a6	a530	Hughes1981	Hughes1981_a6	pest
0.4	0.1	46	0.5	0.1	46	0.222899	0.00135962	0.00222956	Hughes1981_a7	a531	Hughes1981	Hughes1981_a1	pest
2.5	0.6	46	3.6	5.9	46	0.393212	0.00125296	0.061348	Hughes1981_a8	a532	Hughes1981	Hughes1981_a2	pest
10.3	2	46	10.6	2.2	46	0.0287685	0.000819985	0.00175685	Hughes1981_a9	a533	Hughes1981	Hughes1981_a3	pest
47.4	4.8	46	46.9	6	46	-0.0105381	0.000222955	0.000578812	Hughes1981_a10	a534	Hughes1981	Hughes1981_a4	pest
40.2	3.6	46	40.2	5	46	8.09816e-05	0.000174354	0.000510713	Hughes1981_a11	a535	Hughes1981	Hughes1981_a5	pest
19.6	2	36	24.8	1.8	36	0.235243	0.000289273	0.000435616	Hughes1981_a12	a536	Hughes1981	Hughes1981_a6	pest
56	7	20	60	6	20	0.0688522	0.000781555	0.00128168	Hughes1981_a13	a537	Hughes1981	Hughes1981_a7	pest
379	51	20	364	54	20	-0.0402848	0.000905792	0.00200681	Hughes1981_a14	a538	Hughes1981	Hughes1981_a7	pest
0.38	0.0121244	3	0.419	0.0121244	3	0.0976696	0.000339393	0.000618537	Masters1996_a1	a539	Masters1996	Masters1996_a1	pest
0.319	0.0121244	3	0.389	0.0138564	3	0.198359	0.000481636	0.000904668	Masters1996_a2	a540	Masters1996	Masters1996_a2	pest
2.733	1.66312	8	2.715	1.62069	8	-0.00748133	0.0473601	0.092894	McNary1981_a1	a543	McNary1981	McNary1981_a1	pest
2.733	1.66312	8	2.012	1.18228	8	-0.307834	0.0473601	0.091453	McNary1981_a1	a544	McNary1981	McNary1981_a2	pest
2.733	1.66312	8	2.05	0.871156	8	-0.299418	0.0473601	0.0701881	McNary1981_a1	a545	McNary1981	McNary1981_a3	pest
1.671	1.28976	8	1.181	0.783474	8	-0.356789	0.077242	0.133768	McNary1981_a2	a546	McNary1981	McNary1981_a4	pest
1.671	1.28976	8	0.997	0.585484	8	-0.532108	0.077242	0.121278	McNary1981_a2	a547	McNary1981	McNary1981_a5	pest
1.671	1.28976	8	0.966	0.613769	8	-0.560017	0.077242	0.128977	McNary1981_a2	a548	McNary1981	McNary1981_a6	pest
16.83	2.98348	6	25.71	1.9351	6	0.42157	0.00525124	0.00619586	Mofikoya2017_a1	a549	Mofikoya2017	Mofikoya2017_a1	pest
53.516	8.07352	6	25.631	3.65954	6	-0.736376	0.00380041	0.00720376	Mofikoya2017_a2	a550	Mofikoya2017	Mofikoya2017_a2	pest
27.95	29.54	4	48.64	33.18	4	0.47257	0.318244	0.441344	Telesnicki2018_a1	a551	Telesnicki2018	Telesnicki2018_a1	pest
21.59	21.82	4	28.64	23.64	4	0.240061	0.287958	0.472793	Telesnicki2018_a2	a552	Telesnicki2018	Telesnicki2018_a2	pest
940.573	602.332	6	799.18	180.699	6	-0.192818	0.0706854	0.0792423	Telesnicki2018_a3	a553	Telesnicki2018	Telesnicki2018_a1	pest
510.246	316.224	6	368.852	331.284	6	-0.289282	0.0660637	0.209546	Telesnicki2018_a4	a554	Telesnicki2018	Telesnicki2018_a2	pest
40.763	17.9499	6	49.924	17.9499	6	0.197341	0.0328398	0.0546172	Coleman1988a_a1	a555	Coleman1988a	Coleman1988a_a1	pest
39.237	15.7061	6	63.206	23.934	6	0.475375	0.0270618	0.0512453	Coleman1988a_a2	a556	Coleman1988a	Coleman1988a_a2	pest
150.427	106.773	6	65.384	41.8716	6	-0.84101	0.0874951	0.158182	Coleman1988a_a3	a557	Coleman1988a	Coleman1988a_a3	pest
60.2	48.01	6	13	18.1262	6	-1.42371	0.111622	0.488141	Coleman1988a_a4	a558	Coleman1988a	Coleman1988a_a4	pest
19.16	11.7331	6	14.77	33.2396	6	0.130578	0.0644531	1.26482	Coleman1988a_a5	a559	Coleman1988a	Coleman1988a_a5	pest
25.1	15.2358	6	10.44	15.7404	6	-0.718497	0.0632947	0.513924	Coleman1988a_a6	a560	Coleman1988a	Coleman1988a_a6	pest
28	14.6969	6	35	8.81816	6	0.205474	0.0469726	0.0576082	Coleman1988a_a7	a561	Coleman1988a	Coleman1988a_a3	pest
40	17.8813	6	32	15.9217	6	-0.219167	0.0338609	0.0759719	Coleman1988a_a8	a562	Coleman1988a	Coleman1988a_a4	pest
25	8.57321	6	31	12.2474	6	0.218319	0.0197921	0.046145	Coleman1988a_a9	a563	Coleman1988a	Coleman1988a_a5	pest
35	16.4116	6	45	23.5151	6	0.255748	0.0373163	0.0838631	Coleman1988a_a10	a564	Coleman1988a	Coleman1988a_a6	pest
149	94.5503	6	72	32.5782	6	-0.743775	0.0693643	0.104069	Coleman1988a_a11	a565	Coleman1988a	Coleman1988a_a3	pest
56	24.9848	6	17	13.2272	6	-1.15828	0.0337263	0.139716	Coleman1988a_a12	a566	Coleman1988a	Coleman1988a_a4	pest
19	14.452	6	18	15.4318	6	-0.0410305	0.101076	0.231079	Coleman1988a_a13	a567	Coleman1988a	Coleman1988a_a5	pest
20	17.3914	6	7	7.83837	6	-1.00834	0.133966	0.364782	Coleman1988a_a14	a568	Coleman1988a	Coleman1988a_a6	pest
0.336	0.216375	18	0.351	0.0551543	18	0.0328415	0.0233043	0.024677	Warrington1989_a1	a569	Warrington1989	Warrington1989_a1	pest
0.336	0.216375	18	0.424	0.0479479	19	0.221439	0.0233043	0.0239776	Warrington1989_a1	a570	Warrington1989	Warrington1989_a2	pest
0.336	0.216375	18	0.418	0.0915369	19	0.208113	0.0233043	0.0258315	Warrington1989_a1	a571	Warrington1989	Warrington1989_a3	pest
0.313	0.0581378	20	0.333	0.0671416	23	0.0619605	0.00172652	0.00349562	Warrington1989_a2	a572	Warrington1989	Warrington1989_a4	pest
0.313	0.0581378	20	0.354	0.0566657	19	0.122906	0.00172652	0.00307602	Warrington1989_a2	a573	Warrington1989	Warrington1989_a5	pest
0.313	0.0581378	20	0.359	0.046669	18	0.136726	0.00172652	0.00266581	Warrington1989_a2	a574	Warrington1989	Warrington1989_a6	pest
0.323	0.0412432	21	0.313	0.0458258	21	-0.031327	0.000776691	0.00179794	Warrington1989_a3	a575	Warrington1989	Warrington1989_a7	pest
0.323	0.0412432	21	0.343	0.059397	18	0.0605229	0.000776691	0.00244405	Warrington1989_a3	a576	Warrington1989	Warrington1989_a8	pest
0.323	0.0412432	21	0.369	0.0536656	20	0.133285	0.000776691	0.00183482	Warrington1989_a3	a577	Warrington1989	Warrington1989_a9	pest
15.14	3.5602	30	15.09	3.28634	30	-0.00343909	0.00184491	0.00342713	Lukowski2018_a1	a578	Lukowski2018	Lukowski2018_a1	pest
15.14	3.5602	30	15.57	3.28634	30	0.0278266	0.00184491	0.00333101	Lukowski2018_a1	a579	Lukowski2018	Lukowski2018_a2	pest
14.51	5.47723	30	14.89	6.46313	30	0.026617	0.00476097	0.0110609	Lukowski2018_a2	a580	Lukowski2018	Lukowski2018_a3	pest
14.51	5.47723	30	14.45	3.83406	30	-0.00534514	0.00476097	0.00711044	Lukowski2018_a2	a581	Lukowski2018	Lukowski2018_a4	pest
10.2	3.83406	30	9.8	3.83406	30	-0.0398092	0.00472082	0.00983587	Lukowski2018_a3	a582	Lukowski2018	Lukowski2018_a1	pest
10.2	3.83406	30	11	3.83406	30	0.0751775	0.00472082	0.0087786	Lukowski2018_a3	a583	Lukowski2018	Lukowski2018_a2	pest
11.6	2.19089	30	10	4.38178	30	-0.145815	0.00118977	0.00761025	Lukowski2018_a4	a584	Lukowski2018	Lukowski2018_a3	pest
11.6	2.19089	30	10	4.38178	30	-0.145815	0.00118977	0.00761025	Lukowski2018_a4	a585	Lukowski2018	Lukowski2018_a4	pest
12.8	4.10792	30	12.38	5.20336	30	-0.0321353	0.00343912	0.00934498	Lukowski2018_a5	a586	Lukowski2018	Lukowski2018_a1	pest
12.8	4.10792	30	12.44	3.50542	30	-0.0289213	0.00343912	0.00608941	Lukowski2018_a5	a587	Lukowski2018	Lukowski2018_a2	pest
12.27	3.72451	30	13.87	4.98428	30	0.123188	0.00307606	0.0073899	Lukowski2018_a6	a588	Lukowski2018	Lukowski2018_a3	pest
12.27	3.72451	30	12.98	3.34111	30	0.0558211	0.00307606	0.00528707	Lukowski2018_a6	a589	Lukowski2018	Lukowski2018_a4	pest
5.9	2.19089	30	7	0.547723	30	0.168762	0.00460694	0.00481105	Lukowski2018_a7	a590	Lukowski2018	Lukowski2018_a1	pest
5.9	2.19089	30	4.4	1.09545	30	-0.294613	0.00460694	0.00667519	Lukowski2018_a7	a591	Lukowski2018	Lukowski2018_a2	pest
5	2.19089	30	6	3.83406	30	0.185927	0.00642048	0.0201242	Lukowski2018_a8	a592	Lukowski2018	Lukowski2018_a3	pest
5	2.19089	30	5.8	3.28634	30	0.150571	0.00642048	0.0171793	Lukowski2018_a8	a593	Lukowski2018	Lukowski2018_a4	pest
16.45	6.9013	30	12.08	5.69631	30	-0.308002	0.00588412	0.0133235	Lukowski2018_a9	a594	Lukowski2018	Lukowski2018_a1	pest
16.45	6.9013	30	11.22	5.36768	30	-0.381747	0.00588412	0.0135422	Lukowski2018_a9	a595	Lukowski2018	Lukowski2018_a2	pest
15.13	4.38178	30	14.6	2.46475	30	-0.0365809	0.00279968	0.00375012	Lukowski2018_a10	a596	Lukowski2018	Lukowski2018_a3	pest
15.13	4.38178	30	13.02	2.46475	30	-0.150994	0.00279968	0.00399494	Lukowski2018_a10	a597	Lukowski2018	Lukowski2018_a4	pest
28.78	5.64154	30	35.52	6.5179	30	0.210336	0.00128165	0.00240469	Lukowski2018_a11	a598	Lukowski2018	Lukowski2018_a1	pest
28.78	5.64154	30	47.72	22.1828	30	0.508631	0.00128165	0.00851053	Lukowski2018_a11	a599	Lukowski2018	Lukowski2018_a2	pest
26.99	7.94198	30	41.81	25.743	30	0.442544	0.00289039	0.015607	Lukowski2018_a12	a600	Lukowski2018	Lukowski2018_a3	pest
26.99	7.94198	30	47	29.7413	30	0.559912	0.00289039	0.0163271	Lukowski2018_a12	a601	Lukowski2018	Lukowski2018_a4	pest
0.17	0.109545	30	0.28	0.109545	30	0.494622	0.0139366	0.0190517	Lukowski2018_a13	a602	Lukowski2018	Lukowski2018_a1	pest
0.17	0.109545	30	0.33	0.273861	30	0.667852	0.0139366	0.037157	Lukowski2018_a13	a603	Lukowski2018	Lukowski2018_a2	pest
0.2	0.0547723	30	0.25	0.219089	30	0.234694	0.00250313	0.0284308	Lukowski2018_a14	a604	Lukowski2018	Lukowski2018_a3	pest
0.2	0.0547723	30	0.3	0.273861	30	0.418104	0.00250313	0.0306667	Lukowski2018_a14	a605	Lukowski2018	Lukowski2018_a4	pest
51.34	6.40835	30	43.75	5.69631	30	-0.159956	0.000519485	0.00108473	Lukowski2018_a15	a606	Lukowski2018	Lukowski2018_a1	pest
51.34	6.40835	30	34.37	17.4176	30	-0.397266	0.000519485	0.00911655	Lukowski2018_a15	a607	Lukowski2018	Lukowski2018_a2	pest
51.65	9.42083	30	39.09	12.9263	30	-0.277356	0.00110958	0.00476118	Lukowski2018_a16	a608	Lukowski2018	Lukowski2018_a3	pest
51.65	9.42083	30	33.87	12.8167	30	-0.420128	0.00110958	0.00589408	Lukowski2018_a16	a609	Lukowski2018	Lukowski2018_a4	pest
0.012	0.049295	30	0.006	0.0219089	30	-0.752175	0.720703	1.26391	Lukowski2018_a17	a610	Lukowski2018	Lukowski2018_a1	pest
0.012	0.049295	30	0.015	0.0438178	30	0.0841158	0.720703	1.0456	Lukowski2018_a17	a611	Lukowski2018	Lukowski2018_a2	pest
0.01	0.049295	30	0.009	0.0438178	30	-0.115299	1.13805	2.24032	Lukowski2018_a18	a612	Lukowski2018	Lukowski2018_a3	pest
0.01	0.049295	30	0.027	0.0219089	30	0.599226	1.13805	1.16024	Lukowski2018_a18	a613	Lukowski2018	Lukowski2018_a4	pest
129	101	40	73	60	40	-0.568571	0.0154425	0.0324739	Braun1989_a1	a614	Braun1989	Braun1989_a1	pest
175	129	20	100	125	20	-0.534138	0.0275381	0.108715	Braun1989_a2	a615	Braun1989	Braun1989_a2	pest
520	218	13	924	392	13	0.575046	0.013611	0.0275515	Braun1989_a3	a616	Braun1989	Braun1989_a3	pest
1628	675	12	1923	522	12	0.162442	0.0144284	0.0205877	Braun1989_a4	a617	Braun1989	Braun1989_a4	pest
77	66	9	152	52	9	0.645761	0.0849646	0.0980532	Braun1989_a5	a618	Braun1989	Braun1989_a5	pest
65.9	9.6	4	78.4	9.8	4	0.172986	0.00531939	0.00923327	Kozlov1996b_a1	a619	Kozlov1996b	Kozlov1996b_a1	pest
65.9	9.6	4	75.8	23.2	4	0.149017	0.00531939	0.0290131	Kozlov1996b_a1	a620	Kozlov1996b	Kozlov1996b_a2	pest
65.9	9.6	4	62.5	16.6277	3	-0.0438281	0.00531939	0.0291907	Kozlov1996b_a1	a621	Kozlov1996b	Kozlov1996b_a3	pest
65.9	9.6	4	65.3	17.2	4	-0.00312664	0.00531939	0.0228147	Kozlov1996b_a1	a622	Kozlov1996b	Kozlov1996b_a4	pest
91.8	5.8	4	96.4	7.2	4	0.0490922	0.000998452	0.00239403	Kozlov1996b_a2	a623	Kozlov1996b	Kozlov1996b_a5	pest
91.8	5.8	4	90.5	9.6	4	-0.0133549	0.000998452	0.00381551	Kozlov1996b_a2	a624	Kozlov1996b	Kozlov1996b_a6	pest
91.8	5.8	4	95.8	7.27461	3	0.0431124	0.000998452	0.00292236	Kozlov1996b_a2	a625	Kozlov1996b	Kozlov1996b_a7	pest
91.8	5.8	4	100	0	4	0.0850589	0.000998452	0.000998452	Kozlov1996b_a2	a626	Kozlov1996b	Kozlov1996b_a8	pest
63.4	12	4	77.8	9.8	4	0.202183	0.00899631	0.0129709	Kozlov1996b_a3	a627	Kozlov1996b	Kozlov1996b_a1	pest
63.4	12	4	65.8	13	4	0.037557	0.00899631	0.0188022	Kozlov1996b_a3	a628	Kozlov1996b	Kozlov1996b_a2	pest
63.4	12	4	56.2	14.376	3	-0.11412	0.00899631	0.0310456	Kozlov1996b_a3	a629	Kozlov1996b	Kozlov1996b_a3	pest
63.4	12	4	58.4	19.4	4	-0.0728322	0.00899631	0.0369647	Kozlov1996b_a3	a630	Kozlov1996b	Kozlov1996b_a4	pest
78.9	12.6	4	89.3	13.6	4	0.123532	0.00639601	0.0122113	Kozlov1996b_a4	a631	Kozlov1996b	Kozlov1996b_a5	pest
78.9	12.6	4	81	9.6	4	0.0248359	0.00639601	0.00991384	Kozlov1996b_a4	a632	Kozlov1996b	Kozlov1996b_a6	pest
78.9	12.6	4	95.8	7.27461	3	0.191855	0.00639601	0.00831992	Kozlov1996b_a4	a633	Kozlov1996b	Kozlov1996b_a7	pest
78.9	12.6	4	100	0	4	0.233801	0.00639601	0.00639601	Kozlov1996b_a4	a634	Kozlov1996b	Kozlov1996b_a8	pest
24.9	1.8	4	25.2	1.2	4	0.0116064	0.00130728	0.00187434	Kozlov1996b_a5	a635	Kozlov1996b	Kozlov1996b_a1	pest
24.9	1.8	4	24.9	0.6	4	-0.000580636	0.00130728	0.00145245	Kozlov1996b_a5	a636	Kozlov1996b	Kozlov1996b_a2	pest
24.9	1.8	4	25.8	1.55885	3	0.0354619	0.00130728	0.0025249	Kozlov1996b_a5	a637	Kozlov1996b	Kozlov1996b_a3	pest
24.9	1.8	4	23	2	4	-0.0790816	0.00130728	0.00319943	Kozlov1996b_a5	a638	Kozlov1996b	Kozlov1996b_a4	pest
15	1.4	4	14.1	2	4	-0.0604493	0.00218015	0.00722273	Kozlov1996b_a6	a639	Kozlov1996b	Kozlov1996b_a5	pest
15	1.4	4	15.7	2.2	4	0.0469761	0.00218015	0.00710112	Kozlov1996b_a6	a640	Kozlov1996b	Kozlov1996b_a6	pest
15	1.4	4	17.5	2.25167	3	0.155821	0.00218015	0.00771374	Kozlov1996b_a6	a641	Kozlov1996b	Kozlov1996b_a7	pest
15	1.4	4	14.4	2.2	4	-0.0389933	0.00218015	0.00803244	Kozlov1996b_a6	a642	Kozlov1996b	Kozlov1996b_a8	pest
2.5	1.74413	20	1.98	1.29692	20	-0.234636	0.0246321	0.0463141	Vanderstock2019_a1	a643	Vanderstock2019	Vanderstock2019_a1	pest
1.02	0.98387	20	0.46	0.760263	20	-0.751302	0.0476027	0.193508	Vanderstock2019_a2	a644	Vanderstock2019	Vanderstock2019_a2	pest
2.94	1.20748	20	2.22	0.98387	20	-0.280209	0.00846955	0.0183384	Vanderstock2019_a3	a645	Vanderstock2019	Vanderstock2019_a1	pest
1.73	1.11803	20	0.57	0.626099	20	-1.09052	0.0211008	0.0832467	Vanderstock2019_a4	a646	Vanderstock2019	Vanderstock2019_a2	pest
1.23	1.20748	20	0.83	1.02859	20	-0.379042	0.0493465	0.129084	Vanderstock2019_a5	a647	Vanderstock2019	Vanderstock2019_a1	pest
1.31	1.11803	20	0.25	0.581378	20	-1.53933	0.037083	0.344041	Vanderstock2019_a6	a648	Vanderstock2019	Vanderstock2019_a2	pest
7.62	0.430813	29	7.58	0.389744	31	-0.00527564	0.000110229	0.000195514	Warrington1987_a1	a649	Warrington1987	Warrington1987_a1	pest
8.45	0.164317	30	8.53	0.167033	31	0.0094228	1.26047e-05	2.4974e-05	Warrington1987_a2	a650	Warrington1987	Warrington1987_a2	pest
0.258	0.032311	29	0.307	0.0445421	31	0.173957	0.000540979	0.00122026	Warrington1987_a3	a651	Warrington1987	Warrington1987_a1	pest
0.256	0.0328634	30	0.306	0.0334066	31	0.178325	0.000549467	0.000934009	Warrington1987_a4	a652	Warrington1987	Warrington1987_a2	pest
0.374	0.0215407	29	0.393	0.0222711	31	0.0495484	0.000114394	0.000217993	Warrington1987_a5	a653	Warrington1987	Warrington1987_a1	pest
0.345	0.0109545	30	0.359	0.0111355	31	0.0397767	3.36069e-05	6.46438e-05	Warrington1987_a6	a654	Warrington1987	Warrington1987_a2	pest
301	172	4	316	60	4	0.0123221	0.0849646	0.0940182	Warrington1987_a7	a655	Warrington1987	Warrington1987_a3	pest
247	102	4	153	36	4	-0.493347	0.0435418	0.0574785	Warrington1987_a8	a656	Warrington1987	Warrington1987_a4	pest
256	24	4	108	6	4	-0.863759	0.00219968	0.00297158	Warrington1987_a9	a657	Warrington1987	Warrington1987_a5	pest
188	44	4	63	24	4	-1.08201	0.0137877	0.0507271	Warrington1987_a10	a658	Warrington1987	Warrington1987_a6	pest
37	10	4	26	6	4	-0.355295	0.0184282	0.0318305	Warrington1987_a11	a659	Warrington1987	Warrington1987_a7	pest
11	4	4	2	2	4	-1.59628	0.0336043	0.314854	Warrington1987_a12	a660	Warrington1987	Warrington1987_a8	pest
850	324	4	650	112	4	-0.282715	0.0369836	0.0444336	Warrington1987_a13	a661	Warrington1987	Warrington1987_a9	pest
0.633333	0.4819	10	0.366667	0.4819	10	-0.489126	0.0595721	0.247221	Jeffords1984_a1	a662	Jeffords1984	Jeffords1984_a1	pest
0.333333	0.4714	10	0.666667	0.4714	10	0.618149	0.219995	0.271244	Jeffords1984_a2	a663	Jeffords1984	Jeffords1984_a2	pest
0.866667	0.3399	15	0.133333	0.3399	15	-1.66031	0.0103069	0.537403	Jeffords1984_a3	a664	Jeffords1984	Jeffords1984_a3	pest
0.333333	0.4714	15	0.666667	0.4714	15	0.643148	0.142219	0.176108	Jeffords1984_a4	a665	Jeffords1984	Jeffords1984_a4	pest
62.2	3.91918	6	72.3	5.63383	6	0.150644	0.000661916	0.00167442	Fortin1997_a1	a666	Fortin1997	Fortin1997_a1	pest
64	9.5247	7	71.7	7.59342	6	0.11296	0.00316907	0.00504014	Fortin1997_a2	a667	Fortin1997	Fortin1997_a2	pest
246	61.2372	6	210	39.1918	6	-0.160485	0.0103812	0.016203	Fortin1997_a3	a668	Fortin1997	Fortin1997_a1	pest
159	26.4575	7	170	24.4949	6	0.0666466	0.00396336	0.00742956	Fortin1997_a4	a669	Fortin1997	Fortin1997_a2	pest
51.7	4.3589	19	48.3	4.22137	22	-0.0680397	0.000374197	0.000721466	Fortin1997_a5	a670	Fortin1997	Fortin1997_a3	pest
48.9	4.94773	17	47.4	4.69042	22	-0.0312337	0.000602387	0.00104757	Fortin1997_a6	a671	Fortin1997	Fortin1997_a4	pest
264	52.3068	19	304	60.9754	22	0.14096	0.00206825	0.00389861	Fortin1997_a7	a672	Fortin1997	Fortin1997_a3	pest
204	28.8617	17	225	37.5233	22	0.0980238	0.00117812	0.00244312	Fortin1997_a8	a673	Fortin1997	Fortin1997_a4	pest
51.5	9.19239	2	60.5	12.0208	2	0.162966	0.0160568	0.0359907	Fortin1997_a9	a674	Fortin1997	Fortin1997_a5	pest
70.5	9.19239	2	67.5	13.435	2	-0.0378314	0.00853671	0.0285408	Fortin1997_a10	a675	Fortin1997	Fortin1997_a6	pest
14.6008	10.1001	10	17.7947	8.65719	10	0.185734	0.0489964	0.0729452	Fortin1997_a11	a676	Fortin1997	Fortin1997_a7	pest
52.6996	36.793	10	32.6236	18.7572	10	-0.487416	0.0499314	0.0835357	Fortin1997_a12	a677	Fortin1997	Fortin1997_a8	pest
68.3429	31.0807	10	104.914	29.6351	10	0.422255	0.020896	0.0289067	Fortin1997_a13	a678	Fortin1997	Fortin1997_a9	pest
52.3429	27.4666	10	92.8	38.3087	10	0.567384	0.0279148	0.0451012	Fortin1997_a14	a679	Fortin1997	Fortin1997_a10	pest
62.1552	21.433	6	48.2759	28.8237	6	-0.232904	0.0200145	0.0811935	Coleman1988b_a1	a680	Coleman1988b	Coleman1988b_a1	pest
108.553	46.662	6	111.274	46.662	6	0.0240166	0.03127	0.0610075	Coleman1988b_a2	a681	Coleman1988b	Coleman1988b_a2	pest
164.301	78.8635	5	148.817	46.164	5	-0.112398	0.0471404	0.0665712	Coleman1988b_a3	a682	Coleman1988b	Coleman1988b_a3	pest
132.762	55.5426	5	112.634	22.9831	5	-0.177757	0.0356179	0.04398	Coleman1988b_a4	a683	Coleman1988b	Coleman1988b_a4	pest
10.5	6.12372	6	10.6	6.36867	6	0.011216	0.0582962	0.12027	Coleman1988b_a5	a684	Coleman1988b	Coleman1988b_a5	pest
6.3	2.25353	6	4.9	1.59217	6	-0.253179	0.0215527	0.0393043	Coleman1988b_a6	a685	Coleman1988b	Coleman1988b_a6	pest
46.6431	10.0742	5	27.8269	7.11117	5	-0.514658	0.00937333	0.0225198	Khaling2015_a1	a686	Khaling2015	Khaling2015_a1	pest
46.6431	10.0742	5	34.1873	9.48156	5	-0.307645	0.00937333	0.0248753	Khaling2015_a1	a687	Khaling2015	Khaling2015_a2	pest
232.685	26.0743	5	179.152	21.9261	5	-0.261211	0.00251456	0.00551483	Khaling2015_a2	a688	Khaling2015	Khaling2015_a1	pest
232.685	26.0743	5	189.223	21.3335	5	-0.206748	0.00251456	0.00505998	Khaling2015_a2	a689	Khaling2015	Khaling2015_a2	pest
36.655	8.34354	5	22.6076	10.3067	5	-0.467662	0.0104162	0.0528486	Khaling2015_a3	a690	Khaling2015	Khaling2015_a3	pest
36.655	8.34354	5	23.4855	5.39876	5	-0.445062	0.0104162	0.0210407	Khaling2015_a3	a691	Khaling2015	Khaling2015_a4	pest
214.004	25.0306	5	161.984	32.8834	5	-0.275741	0.00273984	0.0110159	Khaling2015_a4	a692	Khaling2015	Khaling2015_a3	pest
214.004	25.0306	5	152.766	32.3926	5	-0.33396	0.00273984	0.0117725	Khaling2015_a4	a693	Khaling2015	Khaling2015_a4	pest
13.6861	0.298142	5	14.0792	0.614919	5	0.0284579	9.49157e-05	0.000476503	Khaling2015_a5	a694	Khaling2015	Khaling2015_a5	pest
13.6861	0.298142	5	14.5319	0.26398	5	0.0599533	9.49157e-05	0.000160915	Khaling2015_a5	a695	Khaling2015	Khaling2015_a6	pest
260.255	10.2798	5	255.344	11.9491	5	-0.0189896	0.000312079	0.000750152	Khaling2015_a6	a696	Khaling2015	Khaling2015_a5	pest
260.255	10.2798	5	242.967	10.9827	5	-0.0686912	0.000312079	0.000720812	Khaling2015_a6	a697	Khaling2015	Khaling2015_a6	pest
2.40426	1.13623	30	3.03191	1.66065	30	0.233232	0.0074725	0.0175225	Khaling2015_a7	a698	Khaling2015	Khaling2015_a5	pest
1.95745	3.4087	30	3.94149	4.71974	30	0.673275	0.106191	0.15513	Khaling2015_a8	a699	Khaling2015	Khaling2015_a6	pest
0.248	0.0316228	10	0.286	0.0284605	10	0.142245	0.00162723	0.00261799	Brown1992_a1	a700	Brown1992	Brown1992_a1	pest
0.391	0.0316228	10	0.443	0.0252982	10	0.124698	0.000654317	0.000980487	Brown1992_a2	a701	Brown1992	Brown1992_a2	pest
0.391	0.0316228	10	0.343	0.0379473	10	-0.130692	0.000654317	0.00187905	Brown1992_a3	a702	Brown1992	Brown1992_a3	pest
50.5405	32.4324	25	50.1351	31.7568	25	-0.0082651	0.0166074	0.0327852	Giron-Calva2016_a1	a703	Giron-Calva2016	Giron-Calva2016_a1	pest
58.6345	12.2542	11	46.2651	16.5165	11	-0.233129	0.00397861	0.0156319	Giron-Calva2016_a2	a704	Giron-Calva2016	Giron-Calva2016_a2	pest
30.6217	6.96487	10	22.3801	7.86357	10	-0.309949	0.0051867	0.0176086	Giron-Calva2016_a3	a705	Giron-Calva2016	Giron-Calva2016_a3	pest
20.6377	6.45356	17	25.0435	7.17062	17	0.19303	0.00576866	0.0106028	Giron-Calva2016_a4	a706	Giron-Calva2016	Giron-Calva2016_a4	pest
0.18	0.0282843	8	0.16	0.0282843	8	-0.117373	0.00309118	0.00700506	Lindroth1993_a1	a707	Lindroth1993	Lindroth1993_a1	pest
2.18	0.622254	8	2.56	0.622254	8	0.159283	0.0102362	0.0176487	Lindroth1993_a2	a708	Lindroth1993	Lindroth1993_a1	pest
71.9	9.89949	8	66.3	9.89949	8	-0.0808778	0.00237243	0.00516313	Lindroth1993_a3	a709	Lindroth1993	Lindroth1993_a1	pest
12.4	8.76812	8	9.7	8.76812	8	-0.225752	0.0644531	0.171805	Lindroth1993_a4	a710	Lindroth1993	Lindroth1993_a1	pest
8.7	2.26274	8	6.4	2.26274	8	-0.30344	0.00849129	0.0242384	Lindroth1993_a5	a711	Lindroth1993	Lindroth1993_a1	pest
0.14	0.0282843	8	0.13	0.0282843	8	-0.0737004	0.00511506	0.0110497	Lindroth1993_a6	a712	Lindroth1993	Lindroth1993_a2	pest
1.42	0.650538	8	1.17	0.735391	8	-0.182079	0.026579	0.0771811	Lindroth1993_a7	a713	Lindroth1993	Lindroth1993_a2	pest
60.8	10.4652	8	40.3	10.748	8	-0.408644	0.00371022	0.0126409	Lindroth1993_a8	a714	Lindroth1993	Lindroth1993_a2	pest
18.6	9.33381	8	29.9	10.4652	8	0.466615	0.031973	0.0474033	Lindroth1993_a9	a715	Lindroth1993	Lindroth1993_a2	pest
10.7	2.26274	8	10.9	2.54558	8	0.0191328	0.00560563	0.0124465	Lindroth1993_a10	a716	Lindroth1993	Lindroth1993_a2	pest
0.17	0.0565685	8	0.16	0.0565685	8	-0.0597325	0.0139366	0.0296837	Lindroth1993_a11	a717	Lindroth1993	Lindroth1993_a3	pest
2.77	1.38593	8	2.68	1.35765	8	-0.0326373	0.0317815	0.0643745	Lindroth1993_a12	a718	Lindroth1993	Lindroth1993_a3	pest
43.2	18.1019	8	35.9	17.2534	8	-0.181641	0.0221887	0.0514771	Lindroth1993_a13	a719	Lindroth1993	Lindroth1993_a3	pest
15.3	25.4558	8	24.1	24.3245	8	0.345018	0.405886	0.541333	Lindroth1993_a14	a720	Lindroth1993	Lindroth1993_a3	pest
6.1	5.37401	8	6.7	5.09117	8	0.0813985	0.101723	0.176504	Lindroth1993_a15	a721	Lindroth1993	Lindroth1993_a3	pest
0.16	0.0565685	8	0.12	0.0565685	8	-0.281606	0.0157471	0.0439106	Lindroth1993_a16	a722	Lindroth1993	Lindroth1993_a4	pest
2.7	1.35765	8	3.39	1.30108	8	0.220982	0.0321044	0.0506865	Lindroth1993_a17	a723	Lindroth1993	Lindroth1993_a4	pest
37	17.2534	8	48.1	16.6877	8	0.256297	0.0275498	0.0427087	Lindroth1993_a18	a724	Lindroth1993	Lindroth1993_a4	pest
19.2	24.3245	8	7.8	23.7588	8	-0.42122	0.220755	2.05304	Lindroth1993_a19	a725	Lindroth1993	Lindroth1993_a4	pest
6.5	5.09117	8	3.6	5.09117	8	-0.504212	0.0796268	0.360877	Lindroth1993_a20	a726	Lindroth1993	Lindroth1993_a4	pest
2.29213	1.80645	2	4.1372	2.89031	2	0.557273	0.358779	0.632587	Aminu-Kano1991_a1	a727	Aminu-Kano1991	Aminu-Kano1991_a1	pest
2.29213	1.80645	2	5.29391	4.10465	2	0.832088	0.358779	0.704541	Aminu-Kano1991_a1	a728	Aminu-Kano1991	Aminu-Kano1991_a2	pest
2.29213	1.80645	2	7.64991	4.60644	2	1.14058	0.358779	0.556508	Aminu-Kano1991_a1	a729	Aminu-Kano1991	Aminu-Kano1991_a3	pest
0.290512	0.0660398	4	0.336483	0.246967	4	0.207783	0.0130023	0.156747	Aminu-Kano1991_a2	a730	Aminu-Kano1991	Aminu-Kano1991_a4	pest
0.290512	0.0660398	4	0.367829	0.215252	4	0.27232	0.0130023	0.102281	Aminu-Kano1991_a2	a731	Aminu-Kano1991	Aminu-Kano1991_a5	pest
0.290512	0.0660398	4	0.507448	0.140167	4	0.560827	0.0130023	0.0322584	Aminu-Kano1991_a2	a732	Aminu-Kano1991	Aminu-Kano1991_a6	pest
0.714	0.4518	70	0.804	0.3973	56	0.118037	0.00573639	0.0101064	Gong1993_a1	a733	Gong1993	Gong1993_a1	pest
0.714	0.4518	70	0.842	0.3646	76	0.163271	0.00573639	0.00820658	Gong1993_a1	a734	Gong1993	Gong1993_a2	pest
0.680999	0.0394401	70	0.716478	0.0300158	56	0.0507784	4.79175e-05	7.92585e-05	Gong1993_a2	a735	Gong1993	Gong1993_a1	pest
0.680999	0.0394401	70	0.723343	0.0382117	76	0.060316	4.79175e-05	8.46372e-05	Gong1993_a2	a736	Gong1993	Gong1993_a2	pest
122.7	53.5462	70	177.6	53.8799	56	0.369253	0.00272434	0.00436923	Gong1993_a3	a737	Gong1993	Gong1993_a1	pest
122.7	53.5462	70	186	65.3835	76	0.415457	0.00272434	0.00435157	Gong1993_a3	a738	Gong1993	Gong1993_a2	pest
24.09	2.67731	70	23.07	2.39466	56	-0.0432558	0.000176467	0.000368886	Gong1993_a4	a739	Gong1993	Gong1993_a1	pest
24.09	2.67731	70	23.48	3.13841	76	-0.0256185	0.000176467	0.000411571	Gong1993_a4	a740	Gong1993	Gong1993_a2	pest
12.96	1.42232	70	12.89	1.796	56	-0.00532857	0.000172078	0.000518808	Gong1993_a5	a741	Gong1993	Gong1993_a1	pest
12.96	1.42232	70	12.46	1.48203	76	-0.0393371	0.000172078	0.000358245	Gong1993_a5	a742	Gong1993	Gong1993_a2	pest
13.05	1.42232	70	13.22	1.347	56	0.0129505	0.000169712	0.000355118	Gong1993_a6	a743	Gong1993	Gong1993_a1	pest
13.05	1.42232	70	13.39	1.65638	76	0.0257359	0.000169712	0.00037108	Gong1993_a6	a744	Gong1993	Gong1993_a2	pest
1215.3	906.939	70	1081.3	624.857	56	-0.117823	0.00798759	0.0139686	Gong1993_a7	a745	Gong1993	Gong1993_a1	pest
1215.3	906.939	70	1267.1	1390.49	76	0.0456845	0.00798759	0.0239584	Gong1993_a7	a746	Gong1993	Gong1993_a2	pest
13.2	6.69328	70	14.2	13.47	56	0.0792227	0.00367984	0.0198772	Gong1993_a8	a747	Gong1993	Gong1993_a1	pest
13.2	6.69328	70	18.5	20.0509	76	0.343446	0.00367984	0.0192558	Gong1993_a8	a748	Gong1993	Gong1993_a2	pest
14.9	13.3866	70	14.3	7.48331	56	-0.0444221	0.0115975	0.0164997	Gong1993_a9	a749	Gong1993	Gong1993_a1	pest
14.9	13.3866	70	16.9	10.4614	76	0.122708	0.0115975	0.016652	Gong1993_a9	a750	Gong1993	Gong1993_a2	pest
0.533715	0.116329	14	0.581763	0.102228	14	0.0856081	0.0033991	0.00560711	Himanen2009_a1	a751	Himanen2009	Himanen2009_a1	pest
0.533715	0.116329	14	0.479542	0.114566	14	-0.106687	0.0033991	0.00748432	Himanen2009_a1	a752	Himanen2009	Himanen2009_a2	pest
0.533715	0.116329	14	0.489906	0.229132	14	-0.0795324	0.0033991	0.0191462	Himanen2009_a1	a753	Himanen2009	Himanen2009_a3	pest
0.340078	0.232298	14	0.295177	0.131705	14	-0.151151	0.0338832	0.0482046	Himanen2009_a2	a754	Himanen2009	Himanen2009_a1	pest
0.340078	0.232298	14	0.213969	0.105779	14	-0.471278	0.0338832	0.0514924	Himanen2009_a2	a755	Himanen2009	Himanen2009_a2	pest
0.340078	0.232298	14	0.187639	0.070519	14	-0.606276	0.0338832	0.0440229	Himanen2009_a2	a756	Himanen2009	Himanen2009_a3	pest
0.099	0.0491935	5	0.102	0.044	4	0.0284219	0.050602	0.0982047	Kozlov1997_a1	a757	Kozlov1997	Kozlov1997_a1	pest
0.099	0.0491935	5	0.08	0.0294449	3	-0.215206	0.050602	0.0967778	Kozlov1997_a1	a758	Kozlov1997	Kozlov1997_a2	pest
0.099	0.0491935	5	0.084	0.032	4	-0.170854	0.050602	0.0875414	Kozlov1997_a1	a759	Kozlov1997	Kozlov1997_a3	pest
0.099	0.0491935	5	0.111	0.026	4	0.0965772	0.050602	0.0644125	Kozlov1997_a1	a760	Kozlov1997	Kozlov1997_a4	pest
7.1	2.68328	5	10.8	4.2	4	0.424073	0.0289738	0.0674972	Kozlov1997_a2	a761	Kozlov1997	Kozlov1997_a1	pest
7.1	2.68328	5	8.3	1.90526	3	0.15066	0.0289738	0.0466922	Kozlov1997_a2	a762	Kozlov1997	Kozlov1997_a2	pest
7.1	2.68328	5	11.3	5.2	4	0.476895	0.0289738	0.0833158	Kozlov1997_a2	a763	Kozlov1997	Kozlov1997_a3	pest
7.1	2.68328	5	9.8	3	4	0.319719	0.0289738	0.0526759	Kozlov1997_a2	a764	Kozlov1997	Kozlov1997_a4	pest
19.6	6.4846	5	27.6	4.91935	5	0.334517	0.0221315	0.0285054	Wu1996_a1	a765	Wu1997	Wu1996_a1	pest
19.6	6.4846	5	37.2	9.39149	5	0.636207	0.0221315	0.0349599	Wu1996_a1	a766	Wu1997	Wu1996_a2	pest
19.6	6.4846	5	15.8	5.81378	5	-0.212926	0.0221315	0.0495772	Wu1996_a1	a767	Wu1997	Wu1996_a3	pest
19.6	6.4846	5	6.2	4.47214	5	-1.1099	0.0221315	0.131604	Wu1996_a1	a768	Wu1997	Wu1996_a4	pest
0.328485	0.0387198	5	0.401212	0.0170367	5	0.19879	0.00278271	0.0031434	Wu1996_a2	a769	Wu1997	Wu1996_a1	pest
0.328485	0.0387198	5	0.431861	0.0282654	5	0.272653	0.00278271	0.00363983	Wu1996_a2	a770	Wu1997	Wu1996_a2	pest
0.328485	0.0387198	5	0.386667	0.0278782	5	0.162203	0.00278271	0.0038229	Wu1996_a2	a771	Wu1997	Wu1996_a3	pest
0.328485	0.0387198	5	0.310476	0.0354286	5	-0.0564708	0.00278271	0.00539035	Wu1996_a2	a772	Wu1997	Wu1996_a4	pest
294.077	251.577	8	164.776	110.021	8	-0.597131	0.0956656	0.152947	Bolsinger1987_a1	a773	Bolsinger1987	Bolsinger1987_a1	pest
419.511	475.405	9	219.716	239.706	9	-0.651974	0.152872	0.293866	Bolsinger1987_a2	a774	Bolsinger1987	Bolsinger1987_a2	pest
30.2819	7.17118	5	42.185	11.0326	5	0.332745	0.011279	0.025052	Jones1988_a1	a775	Jones1988	Jones1988_a1	pest
33.4273	9.10188	5	47.489	11.86	5	0.349948	0.0149382	0.0274903	Jones1988_a2	a776	Jones1988	Jones1988_a2	pest
21.2879	5.47724	5	8.05556	4.85611	5	-0.942056	0.0133277	0.088649	Jones1988_a3	a777	Jones1988	Jones1988_a1	pest
8.15657	2.14572	5	2.27273	1.41166	5	-1.24618	0.0139366	0.094074	Jones1988_a4	a778	Jones1988	Jones1988_a2	pest
1.7156	0.302752	4	1.08716	0.201835	4	-0.45578	0.00781577	0.0164698	Ahmad2013_a1	a779	Ahmad2013	Ahmad2013_a1	pest
1.7156	0.302752	4	0.998471	0.171254	4	-0.541506	0.00781577	0.0151973	Ahmad2013_a1	a780	Ahmad2013	Ahmad2013_a2	pest
2056	39	4	2182	563	4	0.0677564	8.99586e-05	0.0168721	Telesnicki2015_a1	a782	Telesnicki2015	Telesnicki2015_a1	pest
2056	39	4	1405	1162	4	-0.295269	8.99586e-05	0.185712	Telesnicki2015_a1	a783	Telesnicki2015	Telesnicki2015_a2	pest
0.238055	0.101864	8	0.0529412	0.0621371	8	-1.42867	0.0231494	0.210172	Telesnicki2015_a2	a784	Telesnicki2015	Telesnicki2015_a1	pest
0.137395	0.0896404	8	0.0529412	0.0621371	8	-0.894184	0.0546235	0.241646	Telesnicki2015_a2	a785	Telesnicki2015	Telesnicki2015_a2	pest
6.681	1.6815	2	8.078	1.46937	2	0.182312	0.032174	0.0488541	Bolsinger1992_a1	a786	Bolsinger1992	Bolsinger1992_a1	pest
1.8175	0.829436	2	2.37	0.806102	2	0.242283	0.109555	0.169071	Bolsinger1992_a2	a787	Bolsinger1992	Bolsinger1992_a1	pest
0.252	0.0587878	6	0.28	0.0555608	7	0.103638	0.00911143	0.0147523	Hughes1988_a1	a788	Hughes1988	Hughes1988_a1	pest
0.321	0.0318434	6	0.34	0.0449778	7	0.0579344	0.00164147	0.00414459	Hughes1988_a2	a789	Hughes1988	Hughes1988_a1	pest
0.082	0.2748	3	0.105	0.3051	3	-0.217342	10.7507	17.5255	Bennett2006_a1	a790	Bennett2006	Bennett2006_a1	pest
0.045	0.2067	3	0.07	0.2555	3	-0.854202	31.7638	46.0651	Bennett2006_a2	a791	Bennett2006	Bennett2006_a2	pest
17.9969	22.1436	4	59.5413	4.19507	2	1.00847	0.4501	0.452585	Bignal2007_a1	a792	Bignal2007	Bignal2007_a1	pest
3.7957	1.11894	7	2.8727	0.316039	7	-0.283959	0.0124916	0.0142221	Duque2021_a1	a793	Duque2021	Duque2021_a1	beneficial
6.46646	4.30758	7	7.83609	3.68311	7	0.176195	0.0654015	0.0974591	Duque2021_a2	a794	Duque2021	Duque2021_a2	beneficial
13.0759	3.23967	7	9.39511	3.10766	7	-0.327154	0.00880759	0.0245599	Duque2021_a3	a795	Duque2021	Duque2021_a3	beneficial
4.63435	3.92909	7	6.37755	1.73419	7	0.273226	0.107957	0.118576	Duque2021_a4	a796	Duque2021	Duque2021_a4	beneficial
3.13781	2.75618	16	2.9682	3.12721	16	-0.0449924	0.0493844	0.121167	Duque2021_a5	a797	Duque2021	Duque2021_a1	beneficial
2.79859	1.73852	16	3.13781	5.54417	16	0.199909	0.0244098	0.238565	Duque2021_a6	a798	Duque2021	Duque2021_a2	beneficial
8.56537	8.36396	16	8.39576	7.77032	16	-0.0230306	0.061371	0.116339	Duque2021_a7	a799	Duque2021	Duque2021_a3	beneficial
2.41696	2.89399	16	2.41696	2.68198	16	-0.00632406	0.0936204	0.173539	Duque2021_a8	a800	Duque2021	Duque2021_a4	beneficial
65	9.89949	2	55.15	1.20208	2	-0.170011	0.0116649	0.0119025	Zvereva1995a_a1	a801	Zvereva1995a	Zvereva1995a_a1	pest
44	0	2	14	2.82843	2	-1.13493	0	0.0206164	Zvereva1995a_a2	a802	Zvereva1995a	Zvereva1995a_a2	pest
61	15.5563	2	38	2.82843	2	-0.488162	0.0330469	0.0358208	Zvereva1995a_a3	a803	Zvereva1995a	Zvereva1995a_a1	pest
22	5.65685	2	3	4.24264	2	-1.50896	0.0336043	1.5336	Zvereva1995a_a4	a804	Zvereva1995a	Zvereva1995a_a2	pest
8.4	2.23607	5	13.8	3.80132	5	0.496938	0.0142728	0.0295633	Warrington1990_a1	a805	Warrington1990	Warrington1990_a1	pest
20	5.14296	5	47.6	7.15542	5	0.862748	0.0133125	0.0178421	Warrington1990_a2	a806	Warrington1990	Warrington1990_a2	pest
66.6	17.8885	5	189.8	23.4787	5	1.04158	0.0145329	0.0175981	Warrington1990_a3	a807	Warrington1990	Warrington1990_a3	pest
308.5	220.209	6	985.2	545.991	6	1.14426	0.0885255	0.141024	Warrington1990_a4	a808	Warrington1990	Warrington1990_a4	pest
0.28	0.449	5	0.62	0.4854	5	0.599079	0.646534	0.776636	Trumble1987_a1	a809	Trumble1987	Trumble1987_a1	pest
0.28	0.449	5	0.46	0.4984	5	0.356685	0.646534	0.908882	Trumble1987_a1	a810	Trumble1987	Trumble1987_a2	pest
0.4	0.0447214	5	0.38	0.0447214	5	-0.0511583	0.00250313	0.00527704	Lappalainen1999_a1	a811	Lappalainen1999	Lappalainen1999_a1	pest
0.41	0.0866025	3	0.38	0.0447214	5	-0.0820369	0.0149827	0.0177566	Lappalainen1999_a2	a812	Lappalainen1999	Lappalainen1999_a2	pest
1.53936	0.435089	12	1.27252	0.285535	12	-0.191595	0.00667946	0.010884	Holopainen1993_a1	a815	Holopainen1993	Holopainen1993_a1	pest
0.814459	0.232904	12	0.633737	0.509784	12	-0.227336	0.00683772	0.0622145	Holopainen1993_a2	a816	Holopainen1993	Holopainen1993_a2	pest
1.04439	0.0121019	3	1.26142	0.0484883	3	0.189026	4.47576e-05	0.000537407	Holopainen1993_a3	a817	Holopainen1993	Holopainen1993_a3	pest
1.90575	0.0210078	3	1.52975	0.0298639	3	-0.219725	4.05059e-05	0.00016755	Holopainen1993_a4	a818	Holopainen1993	Holopainen1993_a4	pest
0.965	0.72832	2	0.615	0.26163	2	-0.547668	0.325372	0.419955	Holopainen1993_a5	a819	Holopainen1993	Holopainen1993_a5	beneficial
0.79	0.155563	2	0.71	0.127279	2	-0.108428	0.0195759	0.0357732	Hoffmann2002_a1	a820	Hoffmann2002	Hoffmann2002_a1	pest
0.79	0.155563	2	0.26	0.169706	2	-1.01454	0.0195759	0.255282	Hoffmann2002_a1	a821	Hoffmann2002	Hoffmann2002_a2	pest
0.21	0.141421	2	0.28	0.113137	2	0.21512	0.252467	0.337431	Hoffmann2002_a2	a822	Hoffmann2002	Hoffmann2002_a3	pest
0.23	0.113137	2	0.19	0.0989949	2	-0.18368	0.128301	0.273247	Hoffmann2002_a3	a824	Hoffmann2002	Hoffmann2002_a5	pest
0.23	0.113137	2	0.22	0.127279	2	-0.0212656	0.128301	0.309661	Hoffmann2002_a3	a825	Hoffmann2002	Hoffmann2002_a6	pest
0.49	0.169706	2	0.42	0.155563	2	-0.149841	0.0617735	0.13272	Hoffmann2002_a4	a826	Hoffmann2002	Hoffmann2002_a7	pest
0.49	0.169706	2	0.26	0.183848	2	-0.538711	0.0617735	0.343024	Hoffmann2002_a4	a827	Hoffmann2002	Hoffmann2002_a8	pest
95.4	1.41421	2	73.55	10.9602	2	-0.254617	0.000109882	0.0112745	Zvereva1995b_a1	a828	Zvereva1995b	Zvereva1995b_a1	pest
49.15	4.45477	2	39.2	1.9799	2	-0.227616	0.0041159	0.00539223	Zvereva1995b_a2	a829	Zvereva1995b	Zvereva1995b_a1	pest
30.65	0.353553	2	20.9	2.54558	2	-0.379208	6.65324e-05	0.00751145	Zvereva1995b_a3	a830	Zvereva1995b	Zvereva1995b_a1	pest
35	32.5269	2	49	24.0416	2	0.180737	0.525078	0.652689	Zvereva1995b_a4	a831	Zvereva1995b	Zvereva1995b_a2	beneficial
6	5.65685	2	3	4.24264	2	-0.415369	0.54321	2.04321	Zvereva1995b_a5	a832	Zvereva1995b	Zvereva1995b_a3	beneficial
61	15.5563	2	38	2.82843	2	-0.488162	0.0330469	0.0358208	Zvereva1995b_a6	a833	Zvereva1995b	Zvereva1995b_a4	pest
2.63	0.861626	29	1.58	1.00539	7	-0.482488	0.00370793	0.0632241	Dahlsten1997_a1	a834	Dahlsten1997	Dahlsten1997_a1	pest
1.35	0.828191	19	0.69	0.36	16	-0.672566	0.0200041	0.0371621	Dahlsten1997_a2	a835	Dahlsten1997	Dahlsten1997_a2	pest
30.6	21.5407	29	63.6	53.1796	7	0.77301	0.0172334	0.122101	Dahlsten1997_a3	a836	Dahlsten1997	Dahlsten1997_a1	pest
57.4	33.5635	19	61.5	30.4	16	0.0676309	0.0181572	0.0335451	Dahlsten1997_a4	a837	Dahlsten1997	Dahlsten1997_a2	pest
0.6	0.161555	29	0.33	0.264575	7	-0.553173	0.00250312	0.0985466	Dahlsten1997_a5	a838	Dahlsten1997	Dahlsten1997_a1	pest
0.69	0.174356	19	0.57	0.24	16	-0.187195	0.00336629	0.014508	Dahlsten1997_a6	a839	Dahlsten1997	Dahlsten1997_a2	pest
0.91	0.0538516	29	0.91	0.0264575	7	-3.45028e-13	0.000120766	0.000241531	Dahlsten1997_a7	a840	Dahlsten1997	Dahlsten1997_a1	pest
0.97	0.043589	19	0.96	0.04	16	-0.0103617	0.000106287	0.0002148	Dahlsten1997_a8	a841	Dahlsten1997	Dahlsten1997_a2	pest
2.8	1.45399	29	1.49	0.978928	7	-0.604661	0.0093417	0.0729068	Dahlsten1997_a9	a842	Dahlsten1997	Dahlsten1997_a3	beneficial
0.87	0.523068	19	0.829	0.56	16	-0.0435256	0.0192059	0.0481325	Dahlsten1997_a10	a843	Dahlsten1997	Dahlsten1997_a4	beneficial
0.65	0.430813	29	0.28	0.264575	7	-0.785981	0.0152627	0.150948	Dahlsten1997_a11	a844	Dahlsten1997	Dahlsten1997_a5	beneficial
0.472	0.392301	19	0.249	0.2	16	-0.637544	0.037019	0.0781539	Dahlsten1997_a12	a845	Dahlsten1997	Dahlsten1997_a6	beneficial
1.47	0.807775	29	0.82	0.820183	7	-0.517459	0.0104665	0.163601	Dahlsten1997_a13	a846	Dahlsten1997	Dahlsten1997_a3	beneficial
0.29	0.261534	19	0.241	0.24	16	-0.175496	0.0437224	0.107626	Dahlsten1997_a14	a847	Dahlsten1997	Dahlsten1997_a4	beneficial
0.44	0.376962	29	0.3	0.476235	7	-0.215647	0.0256302	0.45043	Dahlsten1997_a15	a848	Dahlsten1997	Dahlsten1997_a5	beneficial
0.273	0.305123	19	0.225	0.32	16	-0.163035	0.0679075	0.202318	Dahlsten1997_a16	a849	Dahlsten1997	Dahlsten1997_a6	beneficial
46.05	25.3795	4	25.1	26.2445	4	-0.508168	0.0788187	0.389489	Wang2017_a1	a850	Wang2017	Wang2017_a1	pest
48.3968	17.9554	4	33.5671	23.7165	4	-0.320692	0.0350029	0.16759	Wang2017_a2	a851	Wang2017	Wang2017_a2	pest
30.5263	6.45614	4	69.4093	6.46976	4	0.816926	0.011245	0.0134194	Li2016_a1	a852	Li2016	Li2016_a1	pest
23.0877	5.19298	4	76.7932	5.20394	4	1.19607	0.0127277	0.0138764	Li2016_a2	a853	Li2016	Li2016_a2	pest
51.8651	9.04893	10	48.0838	9.04893	10	-0.075452	0.00304863	0.00659648	Li2016_a3	a854	Li2016	Li2016_a3	pest
77.6188	17.1283	10	22.3301	16.8052	10	-1.21999	0.00488149	0.0631229	Li2016_a4	a855	Li2016	Li2016_a4	pest
62.0848	13.2502	10	37.8641	13.5734	10	-0.490351	0.00456523	0.0174984	Li2016_a5	a856	Li2016	Li2016_a5	pest
1.45041	0.48695	10	1.26416	0.714194	10	-0.127116	0.0113351	0.0437619	Li2016_a6	a857	Li2016	Li2016_a6	pest
1.5692	0.431299	10	0.818332	0.319996	10	-0.647187	0.00758291	0.0229906	Li2016_a7	a858	Li2016	Li2016_a7	pest
1.40055	0.542602	10	0.896059	0.477675	10	-0.43991	0.0151221	0.0439438	Li2016_a8	a859	Li2016	Li2016_a8	pest
55.1912	8.04854	2	28.0147	1.80936	2	-0.682347	0.0106898	0.0127776	Zvereva2000_a1	a860	Zvereva2000	Zvereva2000_a1	beneficial
68.0735	4.36742	2	36.3088	6.48874	2	-0.621572	0.00206021	0.0181563	Zvereva2000_a2	a861	Zvereva2000	Zvereva2000_a1	beneficial
37.3676	3.74351	2	27.2206	6.73831	2	-0.304021	0.00503065	0.0361392	Zvereva2000_a3	a862	Zvereva2000	Zvereva2000_a1	beneficial
20.6471	29.137	2	22.0147	0.748701	2	-0.433439	1.49147	1.49205	Zvereva2000_a4	a863	Zvereva2000	Zvereva2000_a2	beneficial
8.42647	10.0451	2	29.3382	6.61353	2	0.90495	0.962964	0.988694	Zvereva2000_a5	a864	Zvereva2000	Zvereva2000_a2	beneficial
6.3	1.38564	3	4.9	2.07846	3	-0.229389	0.016255	0.0780285	Zvereva1996_a1	a865	Zvereva1996	Zvereva1996_a1	pest
6.3	1.38564	3	25	6.06218	3	1.38006	0.016255	0.0360471	Zvereva1996_a1	a866	Zvereva1996	Zvereva1996_a2	pest
6.3	1.38564	3	107.8	23.9023	3	2.83986	0.016255	0.0327771	Zvereva1996_a1	a867	Zvereva1996	Zvereva1996_a3	pest
7.3	3.4641	3	5	3.63731	3	-0.327767	0.0778781	0.269837	Zvereva1996_a2	a868	Zvereva1996	Zvereva1996_a4	pest
7.3	3.4641	3	15	6.06218	3	0.709868	0.0778781	0.133805	Zvereva1996_a2	a869	Zvereva1996	Zvereva1996_a5	pest
14.5946	8.17278	10	16.4189	8.55738	10	0.115686	0.0318502	0.059383	Zvereva1996_a3	a871	Zvereva1996	Zvereva1996_a7	pest
14.5946	8.17278	10	6.93243	5.28827	10	-0.731024	0.0318502	0.0917343	Zvereva1996_a3	a872	Zvereva1996	Zvereva1996_a8	pest
14.5946	8.17278	10	4.40878	3.26911	10	-1.18524	0.0318502	0.0883439	Zvereva1996_a3	a873	Zvereva1996	Zvereva1996_a9	pest
11.7061	7.21128	10	12.3142	7.30743	10	0.0492763	0.0386691	0.0745033	Zvereva1996_a4	a874	Zvereva1996	Zvereva1996_a10	pest
11.7061	7.21128	10	11.5845	7.30743	10	-0.00952334	0.0386691	0.0792511	Zvereva1996_a4	a875	Zvereva1996	Zvereva1996_a11	pest
11.7061	7.21128	10	2.15878	3.17296	10	-1.60152	0.0386691	0.278032	Zvereva1996_a4	a876	Zvereva1996	Zvereva1996_a12	pest
11.7973	9.99963	10	18.2128	9.42273	10	0.411717	0.074427	0.101552	Zvereva1996_a5	a877	Zvereva1996	Zvereva1996_a13	pest
11.7973	9.99963	10	4.37838	5.86517	10	-0.937392	0.074427	0.269974	Zvereva1996_a5	a878	Zvereva1996	Zvereva1996_a14	pest
11.7973	9.99963	10	2.76689	2.88451	10	-1.43173	0.074427	0.189016	Zvereva1996_a5	a879	Zvereva1996	Zvereva1996_a15	pest
52.5	10.6066	2	89	26.8701	2	0.540407	0.0206164	0.06723	Katzel1993_a1	a883	Katzel1993	Katzel1993_a1	pest
59.15	22.4153	2	19.85	18.5969	2	-0.908342	0.074382	0.609548	Katzel1993_a2	a884	Katzel1993	Katzel1993_a1	pest
0.06	0.09	9	0.08	0.06	9	0.193932	0.28125	0.345703	Viskari2000b_a1	a885	Viskari2000b	Viskari2000b_a1	pest
1	3	9	13	12	9	2.11229	1.5	1.59916	Viskari2000b_a2	a886	Viskari2000b	Viskari2000b_a1	pest
0.06	0.09	9	0.11	0.06	9	0.497665	0.28125	0.314854	Viskari2000b_a1	a887	Viskari2000b	Viskari2000b_a2	pest
1	3	9	6	9	9	1.41676	1.5	1.78125	Viskari2000b_a2	a888	Viskari2000b	Viskari2000b_a2	pest
19.75	20.998	4	3	2.94392	4	-1.90547	0.322523	0.592242	Bressan1997_a6	a894	Bressan1997	Bressan1997_a6	pest
3	3.16228	4	13.25	19.3111	4	1.61201	0.316358	0.988386	Bressan1997_a7	a895	Bressan1997	Bressan1997_a7	pest
26.5	28.5949	4	3	6	4	-1.82408	0.333454	1.83345	Bressan1997_a8	a896	Bressan1997	Bressan1997_a8	beneficial
0.75	0.957427	4	2.75	3.20156	4	1.265	0.490398	0.886648	Bressan1997_a9	a897	Bressan1997	Bressan1997_a9	beneficial
15.0413	17.8512	9	4.04959	26.7769	9	1.03855	0.168749	16.8267	Mondor2005_a3	a902	Mondor2005	Mondor2005_a5	pest
32.0661	17.8512	9	25.124	17.6033	9	-0.233922	0.035028	0.0910625	Mondor2005_a4	a904	Mondor2005	Mondor2005_a7	pest
10.0206	12.0619	9	4.08247	14.8454	9	-0.243817	0.173948	2.72252	Mondor2005_a5	a906	Mondor2005	Mondor2005_a9	pest
18.9897	11.8763	9	16.0206	11.8763	9	-0.161219	0.0444037	0.107328	Mondor2005_a6	a908	Mondor2005	Mondor2005_a11	pest
7.30868	4.18415	9	1.72075	4.15698	9	-1.14028	0.0370792	0.895771	Mondor2005_a8	a912	Mondor2005	Mondor2005_a15	pest
99.9128	53.0719	21	69.2912	20.6891	21	-0.370575	0.0135262	0.0177805	Yan2018_a1	a914	Yan2018	Yan2018_a1	pest
118.168	45.8757	21	118.757	68.3638	21	0.00927265	0.00720283	0.0231077	Yan2018_a2	a916	Yan2018	Yan2018_a1	pest
49.6619	25.1867	21	29.2476	43.1772	21	-0.483678	0.0123233	0.121487	Yan2018_a3	a918	Yan2018	Yan2018_a3	pest
137.601	44.0767	21	98.3424	61.1676	21	-0.329134	0.00489797	0.0234899	Yan2018_a4	a920	Yan2018	Yan2018_a3	pest
311.128	6.89442	2	293.636	3.18061	3	-0.057966	0.000245551	0.000284661	Hummel1998_a1	a922	Hummel1998	Hummel1998_a1	pest
296.987	1.11339	2	291.991	4.41072	2	-0.0169126	7.02728e-06	0.000121124	Hummel1998_a2	a923	Hummel1998	Hummel1998_a2	pest
418.488	5.20969	2	397.767	4.91174	3	-0.0507962	7.74897e-05	0.000128318	Hummel1998_a3	a924	Hummel1998	Hummel1998_a1	pest
411.044	4.66701	2	392.574	7.49063	3	-0.0459473	6.44594e-05	0.000185826	Hummel1998_a4	a925	Hummel1998	Hummel1998_a2	pest
0.285076	0.00362099	2	0.299615	0.00378401	3	0.0497298	8.06717e-05	0.000133842	Hummel1998_a5	a926	Hummel1998	Hummel1998_a1	pest
0.290196	0.00336463	2	0.303648	0.00583068	3	0.0453393	6.72165e-05	0.000190131	Hummel1998_a6	a927	Hummel1998	Hummel1998_a2	pest
4.24482	2.19917	11	1.60652	0.860743	11	-0.970782	0.0246987	0.0511357	Ryalls2022a_a1	a928	Ryalls2022a	Ryalls2022a_a1	beneficial
6.7517	4.41666	11	1.13267	0.856801	11	-1.77866	0.0396583	0.09303	Ryalls2022a_a2	a929	Ryalls2022a	Ryalls2022a_a1	beneficial
4.24482	2.19917	11	1.3156	0.612564	11	-1.17375	0.0246987	0.0446018	Ryalls2022a_a1	a932	Ryalls2022a	Ryalls2022a_a3	beneficial
6.7517	4.41666	11	0.743262	0.328179	11	-2.21709	0.0396583	0.0575388	Ryalls2022a_a2	a933	Ryalls2022a	Ryalls2022a_a3	beneficial
9	3	11	8	3	11	-0.116441	0.010152	0.0230178	Vanderplanck2021a_a1	a934	Vanderplanck2021a	Vanderplanck2021a_a1	beneficial
9	3	11	7	3	11	-0.248016	0.010152	0.026989	Vanderplanck2021a_a1	a935	Vanderplanck2021a	Vanderplanck2021a_a2	beneficial
9	3	11	2	3	12	-1.41538	0.010152	0.21523	Vanderplanck2021a_a1	a936	Vanderplanck2021a	Vanderplanck2021a_a3	beneficial
9	3	11	2	2	10	-1.45913	0.010152	0.115152	Vanderplanck2021a_a1	a937	Vanderplanck2021a	Vanderplanck2021a_a4	beneficial
57.7594	14.5858	30	51.8825	15.0888	30	-0.106959	0.00212792	0.00495123	Vanderplanck2021b_a1	a938	Vanderplanck2021b	Vanderplanck2021b_a1	beneficial
57.7594	14.5858	30	54.6373	11.5681	30	-0.0558856	0.00212792	0.00362328	Vanderplanck2021b_a1	a939	Vanderplanck2021b	Vanderplanck2021b_a2	beneficial
57.7594	14.5858	30	54.1781	10.0592	30	-0.064497	0.00212792	0.00327768	Vanderplanck2021b_a1	a940	Vanderplanck2021b	Vanderplanck2021b_a3	beneficial
48.3333	21.2406	12	37.8958	10.8305	12	-0.247924	0.0162233	0.0230532	Ryalls2022b_a6	a956	Ryalls2022b	Ryalls2022b_a16	pest
48.3333	21.2406	12	30.3333	21.2899	12	-0.453396	0.0162233	0.058117	Ryalls2022b_a6	a958	Ryalls2022b	Ryalls2022b_a18	pest
18.0417	3.79243	12	15.0833	3.65949	12	-0.178482	0.00368892	0.00860624	Ryalls2022b_a7	a959	Ryalls2022b	Ryalls2022b_a19	beneficial
18.0417	3.79243	12	14.375	4.02337	12	-0.22577	0.00368892	0.0102383	Ryalls2022b_a7	a961	Ryalls2022b	Ryalls2022b_a21	beneficial
45.8958	8.75205	12	41.2708	6.62261	12	-0.106661	0.00303493	0.00518304	Ryalls2022b_a8	a962	Ryalls2022b	Ryalls2022b_a22	beneficial
45.8958	8.75205	12	31.1667	4.99503	12	-0.38747	0.00303493	0.00517772	Ryalls2022b_a8	a964	Ryalls2022b	Ryalls2022b_a24	beneficial
7.16667	5.19294	6	6.66667	7.36659	6	-0.014324	0.0913355	0.315542	Ryalls2022c_a1	a971	Ryalls2022c	Ryalls2022c_a1	beneficial
7.16667	5.19294	6	7	4.69042	6	-0.0298689	0.0913355	0.168965	Ryalls2022c_a1	a973	Ryalls2022c	Ryalls2022c_a3	beneficial
11.5	4.50555	6	8.83333	9.62116	6	-0.177745	0.0259101	0.243179	Ryalls2022c_a2	a974	Ryalls2022c	Ryalls2022c_a4	beneficial
11.5	4.50555	6	14.3333	3.88158	6	0.213561	0.0259101	0.0382076	Ryalls2022c_a2	a976	Ryalls2022c	Ryalls2022c_a6	beneficial
16.8333	10.9438	6	7	3.63318	6	-0.890224	0.0729253	0.118831	Ryalls2022c_a3	a977	Ryalls2022c	Ryalls2022c_a7	beneficial
16.8333	10.9438	6	18.5	11.4499	6	0.0911088	0.0729253	0.138805	Ryalls2022c_a3	a979	Ryalls2022c	Ryalls2022c_a9	beneficial
80.6667	37.125	6	56.6667	29.7837	6	-0.347769	0.0359247	0.0830261	Ryalls2022c_a4	a980	Ryalls2022c	Ryalls2022c_a10	beneficial
80.6667	37.125	6	46.5	13.3978	6	-0.561606	0.0359247	0.0498563	Ryalls2022c_a4	a982	Ryalls2022c	Ryalls2022c_a12	beneficial
78.6667	29.7164	6	49.6667	14.4453	6	-0.464728	0.0240655	0.0382633	Ryalls2022c_a5	a983	Ryalls2022c	Ryalls2022c_a13	beneficial
78.6667	29.7164	6	61.5	16.1957	6	-0.252294	0.0240655	0.0356907	Ryalls2022c_a5	a985	Ryalls2022c	Ryalls2022c_a15	beneficial
105.333	63.0513	6	54.5	18.8547	6	-0.678814	0.0615011	0.0816479	Ryalls2022c_a6	a986	Ryalls2022c	Ryalls2022c_a16	beneficial
105.333	63.0513	6	70.6667	26.3186	6	-0.417456	0.0615011	0.084886	Ryalls2022c_a6	a988	Ryalls2022c	Ryalls2022c_a18	beneficial
4	1.95818	6	1.8	1.34626	6	-0.771863	0.0407402	0.138317	Ryalls2022c_a7	a989	Ryalls2022c	Ryalls2022c_a19	beneficial
4	1.95818	6	7.03333	6.26813	6	0.610582	0.0407402	0.181875	Ryalls2022c_a7	a991	Ryalls2022c	Ryalls2022c_a21	beneficial
0.0600467	0.0427149	12	0.0943	0.0488174	12	0.441441	0.0430587	0.0656409	Ryalls2022c_a8	a992	Ryalls2022c	Ryalls2022c_a22	pest
0.0600467	0.0427149	12	0.0960833	0.0613732	12	0.466009	0.0430587	0.0776368	Ryalls2022c_a8	a994	Ryalls2022c	Ryalls2022c_a24	pest
0.276283	0.128597	12	0.24205	0.0887578	12	-0.135707	0.0182168	0.0294849	Ryalls2022c_a9	a995	Ryalls2022c	Ryalls2022c_a25	pest
0.276283	0.128597	12	0.2253	0.0772631	12	-0.208121	0.0182168	0.0280652	Ryalls2022c_a9	a997	Ryalls2022c	Ryalls2022c_a27	pest
0.789474	0.4077	19	0.157895	0.3646	19	-1.47614	0.0141348	0.33415	Demares2022_a1	a998	Demares2022	Demares2022_a1	beneficial
0.789474	0.4077	19	0.55	0.4975	20	-0.348011	0.0141348	0.0558817	Demares2022_a1	a999	Demares2022	Demares2022_a2	beneficial
0.789474	0.4077	19	0.631579	0.4824	19	-0.214809	0.0141348	0.045311	Demares2022_a1	a1000	Demares2022	Demares2022_a3	beneficial
0.736842	0.4403	19	0.3	0.4583	20	-0.849643	0.0189695	0.142466	Demares2022_a2	a1001	Demares2022	Demares2022_a1	beneficial
0.736842	0.4403	19	0.388889	0.4875	18	-0.604825	0.0189695	0.110083	Demares2022_a2	a1002	Demares2022	Demares2022_a2	beneficial
0.736842	0.4403	19	0.5	0.5	20	-0.372162	0.0189695	0.0702195	Demares2022_a2	a1003	Demares2022	Demares2022_a3	beneficial
0.722222	0.4479	18	0.473684	0.4993	19	-0.403237	0.0215955	0.0817832	Demares2022_a3	a1004	Demares2022	Demares2022_a4	beneficial
0.722222	0.4479	18	0.526316	0.4993	19	-0.303432	0.0215955	0.0700844	Demares2022_a3	a1005	Demares2022	Demares2022_a5	beneficial
0.722222	0.4479	18	0.65	0.477	20	-0.102581	0.0215955	0.0488845	Demares2022_a3	a1006	Demares2022	Demares2022_a6	beneficial
0.772727	0.4191	22	0.473684	0.4993	19	-0.466832	0.0134603	0.073648	Demares2022_a4	a1007	Demares2022	Demares2022_a4	beneficial
0.772727	0.4191	22	0.5	0.5	18	-0.414226	0.0134603	0.070559	Demares2022_a4	a1008	Demares2022	Demares2022_a5	beneficial
0.772727	0.4191	22	0.631579	0.4824	19	-0.193036	0.0134603	0.0446364	Demares2022_a4	a1009	Demares2022	Demares2022_a6	beneficial
28.4932	17.1588	8	12.3679	8.30262	8	-0.829059	0.046359	0.104277	Otieno2022_a1	a1010	Otieno	Otieno2022_a1	beneficial
3.99217	1.88193	8	1.09589	0.66421	8	-1.2837	0.0281636	0.0751362	Otieno2022_a2	a1010	Otieno	Otieno2022_a2	beneficial

## Sheet: fig2b
Fig 2b	The effects of air pollution on pest and beneficial invertebrate performance. Ozone (O3).
Column	Description
Xc	Control mean
Dev_c	Control standard deviation
Nc	Control sample size
Xe	Treatment mean
Dev_e	Treatment standard deviation
Ne	Treatment sample size
lnrr.yi	Log response ratio effect size (log(Xe/Xc) + 0.5 * (((Dev_e^2) / (Ne * Xe^2)) - ((Dev_c^2) / (Nc * Xc^2)))
cV.lnRR	Sampling variance for control groups (Dev_c^2 / (Nc * Xc^2) + Dev_c^4 / (2 * Nc^2 * Xc^4)
lnrr.vi	Sampling variance (Dev_c^2 / (Nc * Xc^2) + Dev_c^4 / (2 * Nc^2 * Xc^4) + Dev_e^2 / (Ne * Xe^2) + Dev_e^4 / (2 * Ne^2 * Xe^4)
sharedcontrolcluster	Unique identifier for rows sharing common control group
infoid	Unique identifier per data row
studyid	Unique identifier for publication
multipleoutcomecluster	Unique identifier for rows measured on same experimental unit
Status	3 level factor classifying invertebrates as significant pests, other herbivores and beneficials as defined in the text
Xc	Dev_c	Nc	Xe	Dev_e	Ne	lnrr.yi	cV.lnRR	lnrr.vi	sharedcontrolcluster	infoid	studyid	multipleoutcomecluster	Status
42.5145	3.2176	20	42.3183	3.51011	20	-0.00459715	0.000286432	0.000630487	Kopper2001_a1	a1	Kopper2001	Kopper2001_a1	pest
36.3009	3.2176	20	35.9084	3.51011	20	-0.0108272	0.000392902	0.000870785	Kopper2001_a2	a3	Kopper2001	Kopper2001_a3	pest
292.537	78.1839	14	272.803	78.1839	14	-0.0694611	0.00511506	0.0109992	Kopper2001_a3	a5	Kopper2001	Kopper2001_a1	pest
138.723	76.0121	14	123.051	76.0121	14	-0.116972	0.0216757	0.0493033	Kopper2001_a4	a7	Kopper2001	Kopper2001_a3	pest
2.08012	2.46712	16	5.07937	4.54724	16	0.873846	0.091784	0.143129	Freiwald2008_a1	a9	Freiwald2008	Freiwald2008_a1	pest
1.62056	2.46712	16	6.15571	4.35374	16	1.27781	0.155345	0.187099	Freiwald2008_a2	a10	Freiwald2008	Freiwald2008_a2	pest
83.9709	9.09587	5	58.9831	7.79646	5	-0.352647	0.00234947	0.00584996	Couture2012_a1	a30	Couture2012	Couture2012_a2	pest
48.5217	8.74983	5	36.2609	9.33315	5	-0.2879	0.00652479	0.0198624	Couture2012_a2	a32	Couture2012	Couture2012_a4	pest
83.7	8.04984	5	60.1	7.82624	5	-0.330458	0.00185164	0.00524885	Couture2012_a3	a34	Couture2012	Couture2012_a2	pest
48.9	8.04984	5	37.1	8.04984	5	-0.274162	0.00543454	0.0148947	Couture2012_a4	a36	Couture2012	Couture2012_a4	pest
85.1	7.60263	5	58.1	8.04984	5	-0.38054	0.00159752	0.00544419	Couture2012_a5	a38	Couture2012	Couture2012_a2	pest
48.4	7.60263	5	34.9	7.82624	5	-0.324452	0.00494695	0.0150549	Couture2012_a6	a40	Couture2012	Couture2012_a4	pest
35.0325	5.57804	5	21.8004	5.57804	5	-0.470336	0.00508335	0.0182628	Couture2012_a7	a42	Couture2012	Couture2012_a6	pest
24.5119	5.33552	5	20.9328	5.33552	5	-0.156086	0.00952097	0.022599	Couture2012_a8	a44	Couture2012	Couture2012_a8	pest
34.8	5.59017	5	21.6	5.36656	5	-0.473332	0.00517417	0.0175961	Couture2012_a9	a46	Couture2012	Couture2012_a6	pest
24.2	5.59017	5	20.4	5.59017	5	-0.168645	0.010729	0.0258601	Couture2012_a10	a48	Couture2012	Couture2012_a8	pest
34.8	5.81378	5	22.2	6.26099	5	-0.444362	0.00559756	0.0216319	Couture2012_a11	a50	Couture2012	Couture2012_a6	pest
24.3	5.59017	5	20.7	5.59017	5	-0.158342	0.0106404	0.0253329	Couture2012_a12	a52	Couture2012	Couture2012_a8	pest
9.13333	11.6972	3	41.4333	13.017	3	1.25524	0.696201	0.729643	Jones2004_a1	a53	Jones2004	Jones2004_a1	pest
0.496	0.09	23	0.454	0.097	19	-0.0879932	0.00143253	0.003838	Dohmen1988_a11	a64	Dohmen1988	Dohmen1988_a11	pest
0.578	0.099	19	0.502	0.038	7	-0.141336	0.00154524	0.00236416	Dohmen1988_a12	a65	Dohmen1988	Dohmen1988_a12	pest
0.683	0.096	15	0.633	0.091	15	-0.0759941	0.00131794	0.00269668	Dohmen1988_a13	a66	Dohmen1988	Dohmen1988_a13	pest
0.568	0.072	11	0.547	0.068	18	-0.0379737	0.00146182	0.00232074	Dohmen1988_a14	a67	Dohmen1988	Dohmen1988_a14	pest
0.156522	0.0351871	20	0.196158	0.0327604	20	0.225158	0.00253008	0.00392568	Gate1995_a1	a78	Gate1995	Gate1995_a1	beneficial
0.204651	0.043276	20	0.205056	0.0133468	20	0.000962339	0.00223832	0.00245017	Gate1995_a2	a79	Gate1995	Gate1995_a2	beneficial
0.354702	0.0372093	20	0.263701	0.0541962	20	-0.295682	0.000550384	0.00266457	Gate1995_a3	a80	Gate1995	Gate1995_a3	beneficial
0.251163	0.0412538	20	0.303741	0.0165824	20	0.189475	0.00134983	0.00149887	Gate1995_a4	a81	Gate1995	Gate1995_a4	beneficial
1.28953	0.313231	3	0.781221	0.0657521	4	-0.510124	0.0198607	0.0216333	Nowinszky2017_a10	a102	Nowinszky2017	Nowinszky2017_a10	pest
1.15308	0.307166	4	0.780677	0.780677	3	-0.23223	0.0178981	0.406787	Nowinszky2017_a11	a103	Nowinszky2017	Nowinszky2017_a11	pest
1.00955	0.143856	4	0.811121	0.0715635	3	-0.220086	0.00508908	0.00768716	Nowinszky2017_a12	a104	Nowinszky2017	Nowinszky2017_a12	pest
62.4	56.5	4	85.2	59.1	6	0.249054	0.225964	0.309374	Grodzki2004_a1	a108	Grodzki2004	Grodzki2004_a1	pest
0.632	0.58	4	0.567	0.63	6	-0.110926	0.23272	0.45965	Grodzki2004_a2	a109	Grodzki2004	Grodzki2004_a1	pest
0.0983713	0.022708	15	0.0908795	0.0302774	15	-0.0772916	0.00355879	0.0109859	Holopainen1995_a1	a111	Holopainen1995	Holopainen1995_a2	pest
0.122476	0.0731704	15	0.126384	0.0517239	15	0.0251019	0.0240778	0.0353063	Holopainen1995_a2	a114	Holopainen1995	Holopainen1995_a2	pest
0.107166	0.0592932	15	0.0718241	0.0504623	15	-0.39391	0.0206164	0.054066	Holopainen1995_a3	a117	Holopainen1995	Holopainen1995_a2	pest
38.7091	123.079	22	15.38	34.602	22	-1.03774	0.565124	0.821665	Chang2011_a1	a145	Chang2011	Chang2011_a1	beneficial
35.6864	130.748	22	29.1682	95.2689	22	-0.264313	0.796299	1.39878	Chang2011_a2	a146	Chang2011	Chang2011_a2	beneficial
0.500305	0.0972914	2	0.663739	0.171074	2	0.289826	0.0190869	0.0528541	Chang2011_a3	a147	Chang2011	Chang2011_a3	beneficial
290	166.538	15	283	185.903	15	-0.0210429	0.0222274	0.0514092	Costa2001_a1	a148	Costa2001	Costa2001_a1	pest
23	38.7298	15	23	30.9839	15	-0.0340265	0.206903	0.335205	Costa2001_a2	a149	Costa2001	Costa2001_a1	pest
6.33333	5.7735	3	27.3333	17.2434	3	1.39011	0.315375	0.456833	Costa2001_a3	a150	Costa2001	Costa2001_a1	pest
286	224.633	15	291	364.06	15	0.0489404	0.0419724	0.151761	Costa2001_a4	a151	Costa2001	Costa2001_a2	pest
22	34.8569	15	23	27.1109	15	0.00708788	0.181359	0.278277	Costa2001_a5	a152	Costa2001	Costa2001_a2	pest
1.33333	1.52753	3	3	3	3	0.758847	0.533203	0.922092	Costa2001_a6	a153	Costa2001	Costa2001_a2	pest
603	422.155	15	614	240.125	15	0.00683832	0.033209	0.0434574	Costa2001_a7	a154	Costa2001	Costa2001_a3	pest
28	19.3649	15	28	34.8569	15	0.0357143	0.0323962	0.14105	Costa2001_a8	a155	Costa2001	Costa2001_a3	pest
2.66667	2.08167	3	9.33333	6.80686	3	1.23985	0.223755	0.416768	Costa2001_a9	a156	Costa2001	Costa2001_a3	pest
509	298.22	15	518	569.329	15	0.0463515	0.0231466	0.106923	Costa2001_a10	a157	Costa2001	Costa2001_a4	pest
28	23.2379	15	27	27.1109	15	-0.0257191	0.0469726	0.116447	Costa2001_a11	a158	Costa2001	Costa2001_a4	pest
8.33333	2.88675	3	11	2.64575	3	0.267274	0.0408	0.0602697	Costa2001_a12	a159	Costa2001	Costa2001_a4	pest
3132	2023.04	3	3246	779.423	3	-0.0241753	0.148743	0.168147	Costa2001_a13	a160	Costa2001	Costa2001_a5	pest
22	13.8564	3	22	17.3205	3	0.0371901	0.140974	0.36893	Costa2001_a14	a161	Costa2001	Costa2001_a5	pest
8.66667	10.7858	3	15.6667	15.5349	3	0.49779	0.649541	1.031	Costa2001_a15	a162	Costa2001	Costa2001_a5	pest
3132	2023.04	3	2457	2206.63	3	-0.177836	0.148743	0.453748	Costa2001_a13	a163	Costa2001	Costa2001_a6	pest
22	13.8564	3	21	13.8564	3	-0.0400734	0.140974	0.296629	Costa2001_a14	a164	Costa2001	Costa2001_a6	pest
8.66667	10.7858	3	31.3333	17.3877	3	1.07839	0.649541	0.757457	Costa2001_a15	a165	Costa2001	Costa2001_a6	pest
3132	2023.04	3	2163	1709.53	3	-0.335602	0.148743	0.378641	Costa2001_a13	a166	Costa2001	Costa2001_a7	pest
22	13.8564	3	19	10.3923	3	-0.162858	0.140974	0.245669	Costa2001_a14	a167	Costa2001	Costa2001_a7	pest
8.66667	10.7858	3	43.6667	23.1157	3	1.40567	0.649541	0.747313	Costa2001_a15	a168	Costa2001	Costa2001_a7	pest
10.3125	1.66167	4	9.86	1.00243	4	-0.046824	0.00651194	0.00909929	Costa2001_a22	a169	Costa2001	Costa2001_a8	pest
0.3625	0.0928709	4	0.38	0.114018	4	0.0501957	0.0165437	0.0393039	Costa2001_a23	a170	Costa2001	Costa2001_a8	pest
78.5	12.0208	2	68.5	2.12132	2	-0.141887	0.0117933	0.012273	Costa2001_a24	a171	Costa2001	Costa2001_a9	pest
78.75	2.89914	2	84.4	3.25269	2	0.0693216	0.000677881	0.00142078	Costa2001_a25	a172	Costa2001	Costa2001_a10	pest
78.75	2.89914	2	68.95	6.15183	2	-0.131245	0.000677881	0.00466605	Costa2001_a25	a173	Costa2001	Costa2001_a11	pest
78.75	2.89914	2	78.35	1.76777	2	-0.00530387	0.000677881	0.000932446	Costa2001_a25	a174	Costa2001	Costa2001_a12	pest
0.136405	0.0173837	3	0.135036	0.0134329	3	-0.0111418	0.00542846	0.00873239	Awmack2004_a1	a175	Awmack2004	Awmack2004_a1	pest
7.78909	0.680224	3	8.77091	1.02034	3	0.119701	0.00254542	0.00706663	Awmack2004_a2	a177	Awmack2004	Awmack2004_a1	pest
29.9865	2.62148	3	16.491	1.09228	3	-0.598475	0.00255079	0.00401422	Awmack2004_a3	a179	Awmack2004	Awmack2004_a1	pest
20.5316	2.86896	3	39.5223	6.87216	3	0.656686	0.0065297	0.0166586	Awmack2004_a4	a181	Awmack2004	Awmack2004_a1	pest
17.7466	17.4838	13	25.1256	31.8998	13	0.37236	0.077449	0.20913	Awmack2004_a5	a183	Awmack2004	Awmack2004_a3	pest
6.36678	7.99079	13	7.92424	13.2733	13	0.266159	0.128512	0.367626	Awmack2004_a6	a185	Awmack2004	Awmack2004_a5	beneficial
0.533333	0.498975	30	0.466667	0.498975	30	-0.129066	0.0296026	0.0684373	Endress1985_a1	a187	Endress1985	Endress1985_a1	pest
0.266667	0.442012	30	0.733333	0.442012	30	0.971865	0.0957755	0.107959	Endress1985_a2	a188	Endress1985	Endress1985_a2	pest
0.25	0.432845	28	0.75	0.432845	28	1.05103	0.112791	0.124757	Endress1985_a3	a189	Endress1985	Endress1985_a3	pest
8.98438	6.12372	6	2.69531	1.81798	6	-1.20478	0.0804267	0.159126	Schrader2009_a1	a190	Schrader2009	Schrader2009_a1	beneficial
12.0703	2.77481	6	7.14844	2.96618	6	-0.513911	0.00884683	0.0379545	Schrader2009_a2	a191	Schrader2009	Schrader2009_a2	beneficial
7.30469	2.58345	6	3.24219	1.05252	6	-0.813909	0.0210643	0.0387828	Schrader2009_a3	a192	Schrader2009	Schrader2009_a3	beneficial
2.53906	1.91366	6	0.585938	0.382733	6	-1.47812	0.0991562	0.172796	Schrader2009_a4	a193	Schrader2009	Schrader2009_a4	beneficial
1.52344	0.574099	6	1.21094	0.765466	6	-0.20811	0.0239487	0.0927636	Schrader2009_a5	a194	Schrader2009	Schrader2009_a5	beneficial
3.24219	1.7223	6	1.21094	0.956832	6	-0.95634	0.0481375	0.15761	Schrader2009_a6	a195	Schrader2009	Schrader2009_a6	beneficial
13.615	3.83332	6	6.57277	2.29999	6	-0.72464	0.0132991	0.0339155	Schrader2009_a7	a196	Schrader2009	Schrader2009_a7	beneficial
93.8967	155.722	6	49.6088	15.3333	6	-0.859269	0.563471	0.57952	Schrader2009_a8	a197	Schrader2009	Schrader2009_a8	beneficial
25.0391	9.96662	6	10.9546	4.59998	6	-0.825188	0.0267549	0.0565745	Schrader2009_a9	a198	Schrader2009	Schrader2009_a9	beneficial
3.75587	2.68332	6	1.72144	1.53333	6	-0.756578	0.0886878	0.229662	Schrader2009_a10	a199	Schrader2009	Schrader2009_a10	beneficial
56.4945	15.7166	6	35.3678	11.1166	6	-0.46656	0.0129821	0.0295833	Schrader2009_a11	a200	Schrader2009	Schrader2009_a11	beneficial
14.554	2.68332	6	9.38967	3.83332	6	-0.427199	0.00568144	0.033845	Schrader2009_a12	a201	Schrader2009	Schrader2009_a12	beneficial
33.3032	3.84234	6	26.4253	1.77339	6	-0.232063	0.00222101	0.0029719	Vigue2010_a1	a202	Vigue2010	Vigue2010_a1	pest
35.1131	3.25121	6	33.7858	3.39899	6	-0.0384047	0.00142991	0.0031182	Vigue2010_a2	a204	Vigue2010	Vigue2010_a3	pest
29.5626	2.95564	6	22.0814	2.36451	6	-0.29165	0.00166736	0.00358026	Vigue2010_a3	a206	Vigue2010	Vigue2010_a5	pest
26.184	1.55171	6	21.4329	1.55171	6	-0.200079	0.000585499	0.00145948	Vigue2010_a4	a208	Vigue2010	Vigue2010_a7	pest
27.9789	2.32757	6	26.2896	2.84481	6	-0.0618779	0.0011541	0.00310759	Vigue2010_a5	a210	Vigue2010	Vigue2010_a9	pest
21.2217	5.30169	6	18.1599	2.84481	6	-0.158966	0.0104561	0.0145545	Vigue2010_a6	a212	Vigue2010	Vigue2010_a11	pest
60.9063	14.8005	6	36.7372	23.0888	6	-0.477553	0.00989033	0.0778901	Vigue2010_a7	a214	Vigue2010	Vigue2010_a13	pest
66.4653	21.9048	6	47.9758	20.7208	6	-0.319488	0.0182663	0.0498392	Vigue2010_a8	a216	Vigue2010	Vigue2010_a15	pest
25.136	25.4569	6	14.139	15.6886	6	-0.558239	0.185562	0.411818	Vigue2010_a9	a218	Vigue2010	Vigue2010_a17	pest
0.75	0.432903	20	0.25	0.432903	20	-1.03198	0.016797	0.177959	Cannon1990_a1	a220	Cannon1990	Cannon1990_a1	pest
1.29509	0.580809	8	0.910959	0.572295	8	-0.339741	0.0254567	0.0760083	Endress1991_a1	a222	Endress1991	Endress1991_a1	pest
4.53074	2.46289	8	4.52049	2.47484	8	-0.00199973	0.0376192	0.0757865	Endress1991_a2	a223	Endress1991	Endress1991_a2	pest
1.29509	0.580809	8	1.01852	0.632132	8	-0.228728	0.0254567	0.0747648	Endress1991_a1	a224	Endress1991	Endress1991_a3	pest
4.53074	2.46289	8	4.51844	2.46433	8	-0.002595	0.0376192	0.0754922	Endress1991_a2	a225	Endress1991	Endress1991_a4	pest
4.50098	2.4274	8	4.50293	2.42469	8	0.000377517	0.0370173	0.0739178	Endress1991_a3	a226	Endress1991	Endress1991_a1	pest
4.5187	2.44701	8	4.5128	2.44376	8	-0.00130841	0.0373285	0.0746557	Endress1991_a4	a227	Endress1991	Endress1991_a2	pest
4.50098	2.4274	8	4.50195	2.42717	8	0.000205579	0.0370173	0.074011	Endress1991_a3	a228	Endress1991	Endress1991_a3	pest
4.5187	2.44701	8	4.51673	2.44652	8	-0.000426995	0.0373285	0.0746751	Endress1991_a4	a229	Endress1991	Endress1991_a4	pest
333.874	49.1262	3	438.412	49.1262	3	0.27088	0.00724279	0.011437	Percy2002_a1	a230	Percy2002	Percy2002_a1	pest
1.71845	1.16031	3	11.0097	9.03021	3	1.8935	0.163515	0.412903	Percy2002_a2	a232	Percy2002	Percy2002_a3	pest
3.29126	0.908065	3	0.932039	0.353137	3	-1.25041	0.0256959	0.0746923	Percy2002_a3	a234	Percy2002	Percy2002_a5	beneficial
17.06	1.81865	3	13	1.73205	3	-0.270723	0.00379527	0.00972993	Fuentes2013_a1	a239	Fuentes2013	Fuentes2013_a1	pest
22.3	0.571577	3	7.71	0.623538	3	-1.06109	0.000219011	0.00240159	Fuentes2013_a2	a240	Fuentes2013	Fuentes2013_a2	pest
177	29	12	184	27	12	0.0385647	0.00223951	0.00403549	Cannon1993_a1	a241	Cannon1993	Cannon1993_a1	pest
147	28	12	173	30	12	0.1626	0.003028	0.00553707	Cannon1993_a2	a242	Cannon1993	Cannon1993_a2	pest
157	18	12	163	38	12	0.0392212	0.00109598	0.00563532	Cannon1993_a3	a243	Cannon1993	Cannon1993_a3	pest
155	17	12	141	20	12	-0.0943281	0.00100293	0.00268098	Cannon1993_a4	a244	Cannon1993	Cannon1993_a4	pest
22.1	3.7	12	11.5	2.4	12	-0.652584	0.00233854	0.00597461	Cannon1993_a5	a245	Cannon1993	Cannon1993_a1	pest
12.3	3.1	12	10.5	3.2	12	-0.157001	0.00530738	0.0130773	Cannon1993_a6	a246	Cannon1993	Cannon1993_a2	pest
7.5	2	12	11.2	3.1	12	0.40124	0.00594348	0.0123481	Cannon1993_a7	a247	Cannon1993	Cannon1993_a3	pest
15.8	4.3	12	9.6	2.3	12	-0.498941	0.00619127	0.0109861	Cannon1993_a8	a248	Cannon1993	Cannon1993_a4	pest
30.6	4	12	21.1	2.9	12	-0.371652	0.00142497	0.00300037	Cannon1993_a9	a249	Cannon1993	Cannon1993_a1	pest
21.5	2.8	12	24	4.4	12	0.110695	0.00141438	0.00421922	Cannon1993_a10	a250	Cannon1993	Cannon1993_a2	pest
16.9	2.4	12	20.1	3.6	12	0.173902	0.00168203	0.0043588	Cannon1993_a11	a251	Cannon1993	Cannon1993_a3	pest
24	2.8	12	18.5	3.1	12	-0.25968	0.0011349	0.00347755	Cannon1993_a12	a252	Cannon1993	Cannon1993_a4	pest
0.26	0.046	12	0.19	0.039	12	-0.313206	0.00261188	0.00612913	Cannon1993_a13	a253	Cannon1993	Cannon1993_a1	pest
0.209	0.079	12	0.223	0.091	12	0.0658228	0.0119773	0.0259504	Cannon1993_a14	a254	Cannon1993	Cannon1993_a2	pest
0.192	0.075	12	0.182	0.065	12	-0.0545319	0.0127965	0.0234822	Cannon1993_a15	a255	Cannon1993	Cannon1993_a3	pest
0.217	0.051	12	0.171	0.058	12	-0.235742	0.00461358	0.0142465	Cannon1993_a16	a256	Cannon1993	Cannon1993_a4	pest
4.17	3.25626	3	5.63	2.16506	3	0.223213	0.223913	0.274423	Agathokleous2019_a1	a264	Agathokleous2019	Agathokleous2019_a1	pest
30.21	16.9568	3	13.96	12.2629	3	-0.695879	0.110532	0.400827	Agathokleous2019_a2	a265	Agathokleous2019	Agathokleous2019_a2	pest
0.81	0.484974	3	1.09	1.88794	3	0.737152	0.126633	1.62663	Agathokleous2019_a3	a266	Agathokleous2019	Agathokleous2019_a3	pest
3.67	5.09223	3	2.9	2.85788	3	-0.394493	0.847663	1.22378	Agathokleous2019_a4	a267	Agathokleous2019	Agathokleous2019_a4	pest
1.57	1.8862	3	0.73	2.30363	3	0.653344	0.596863	9.4254	Agathokleous2019_a5	a268	Agathokleous2019	Agathokleous2019_a5	pest
3.83	2.30363	3	2.66	1.12583	3	-0.394977	0.127859	0.189354	Agathokleous2019_a6	a269	Agathokleous2019	Agathokleous2019_a6	pest
1.16	0.831384	3	0.08	0.415692	3	1.74024	0.185884	49.6859	Agathokleous2019_a7	a270	Agathokleous2019	Agathokleous2019_a7	pest
5.93	1.59349	3	2.42	2.99645	3	-0.652768	0.0243591	0.665992	Agathokleous2019_a8	a271	Agathokleous2019	Agathokleous2019_a8	pest
61.65	6.11414	3	30.18	3.34286	3	-0.713888	0.00328394	0.00738185	Agathokleous2019_a9	a272	Agathokleous2019	Agathokleous2019_a9	pest
22.8	1.10851	3	28.58	0.554256	3	0.225615	0.000788245	0.000913618	Agathokleous2019_a10	a273	Agathokleous2019	Agathokleous2019_a10	pest
22.9	3.7	14	21.6	3.4	15	-0.05855	0.00186642	0.00351959	Holopainen1998_a1	a274	Holopainen1998	Holopainen1998_a1	pest
22.9	3.7	14	19.4	2.3	13	-0.166256	0.00186642	0.00294821	Holopainen1998_a1	a275	Holopainen1998	Holopainen1998_a2	pest
22.9	3.7	14	20.7	3	10	-0.100885	0.00186642	0.00396902	Holopainen1998_a1	a276	Holopainen1998	Holopainen1998_a3	pest
25.8	2.2	5	27.6	7.9	7	0.0725662	0.0014553	0.0132279	Holopainen1998_a2	a277	Holopainen1998	Holopainen1998_a1	pest
25.8	2.2	5	19.4	8.8	5	-0.265253	0.0014553	0.0434541	Holopainen1998_a2	a278	Holopainen1998	Holopainen1998_a2	pest
25.8	2.2	5	32.5	3.6	6	0.231161	0.0014553	0.00350236	Holopainen1998_a2	a279	Holopainen1998	Holopainen1998_a3	pest
0.126	0.072	13	0.064	0.064	16	-0.658708	0.0254332	0.0898863	Holopainen1998_a3	a280	Holopainen1998	Holopainen1998_a4	pest
0.126	0.072	13	0.058	0.058	16	-0.757148	0.0254332	0.0898863	Holopainen1998_a3	a281	Holopainen1998	Holopainen1998_a5	pest
0.126	0.072	13	0.038	0.038	16	-1.18	0.0254332	0.0898863	Holopainen1998_a3	a282	Holopainen1998	Holopainen1998_a6	pest
0.069	0.072	13	0.072	0.039	12	0.012906	0.0872651	0.112014	Holopainen1998_a4	a283	Holopainen1998	Holopainen1998_a4	pest
0.069	0.072	13	0.014	0.059	12	-0.896919	0.0872651	2.66251	Holopainen1998_a4	a284	Holopainen1998	Holopainen1998_a5	pest
0.069	0.072	13	0.02	0.071	12	-0.755149	0.0872651	1.68894	Holopainen1998_a4	a285	Holopainen1998	Holopainen1998_a6	pest
1.7	0.76	4	5.28	2.64	4	1.13957	0.0512137	0.115667	Jackson1999_a1	a288	Jackson1999	Jackson1999_a1	pest
1.7	0.76	4	8.49	2.64	4	1.59536	0.0512137	0.0756789	Jackson1999_a1	a289	Jackson1999	Jackson1999_a2	pest
1.7	0.76	4	24.9	15.84	4	2.70984	0.0512137	0.157501	Jackson1999_a1	a290	Jackson1999	Jackson1999_a3	pest
0.068	0.042	4	0.047	0.024	4	-0.384452	0.0999199	0.167232	Abu Elela2018_a1	a291	Abu Elela2018	Abu Elela2018_a1	pest
0.0059	0.0002	4	0.029	0.028	4	1.70873	0.000287315	0.260501	Abu Elela2018_a2	a292	Abu Elela2018	Abu Elela2018_a1	pest
0.041	0.013	4	0.062	0.016	4	0.40932	0.0254497	0.0422376	Abu Elela2018_a3	a293	Abu Elela2018	Abu Elela2018_a1	pest
0.013	0.003	4	0.014	0.0002	4	0.0674767	0.0134022	0.0134533	Abu Elela2018_a4	a294	Abu Elela2018	Abu Elela2018_a1	pest
0.005	0.003	4	0.024	0.032	4	1.74584	0.09405	0.63726	Abu Elela2018_a5	a295	Abu Elela2018	Abu Elela2018_a1	pest
0.002	0.001	4	0.006	0.003	4	1.09861	0.0644531	0.128906	Abu Elela2018_a6	a296	Abu Elela2018	Abu Elela2018_a1	pest
10.4	3.76	4	8.31	1.78	4	-0.23495	0.0332114	0.0447476	Abu Elela2018_a7	a297	Abu Elela2018	Abu Elela2018_a2	pest
2.48	1.98	4	11.49	1.38	4	1.45534	0.172053	0.175665	Abu Elela2018_a8	a298	Abu Elela2018	Abu Elela2018_a2	pest
12.77	3.96	4	15.84	3.16	4	0.208394	0.0243298	0.0343288	Abu Elela2018_a9	a299	Abu Elela2018	Abu Elela2018_a2	pest
4.65	2.78	4	4.05	1.78	4	-0.158683	0.0933482	0.142806	Abu Elela2018_a10	a300	Abu Elela2018	Abu Elela2018_a2	pest
4.06	0.6	4	3.56	0.6	4	-0.130602	0.00547488	0.0126015	Abu Elela2018_a11	a301	Abu Elela2018	Abu Elela2018_a2	pest
0.99	0.02	4	2.48	0.4	4	0.92151	0.000102036	0.00662683	Abu Elela2018_a12	a302	Abu Elela2018	Abu Elela2018_a2	pest
0.8	0.34641	3	3.7	1.90526	3	1.54442	0.0644531	0.156745	Jones2011_a3	a305	Jones2011	Jones2011_a3	pest
0.3	0.173205	3	3.9	1.21244	3	2.5255	0.117284	0.150019	Jones2011_a4	a306	Jones2011	Jones2011_a4	pest
1.7	0.866025	3	5.6	0.34641	3	1.14952	0.0902468	0.0915231	Jones2011_a5	a307	Jones2011	Jones2011_a5	pest
5.6	0.34641	3	5.1	1.90526	3	-0.0709035	0.00127632	0.048879	Jones2011_a6	a308	Jones2011	Jones2011_a6	pest
39.43	13.62	4	22.04	3.94	4	-0.592588	0.030274	0.0382952	Khaling2020_a1	a309	Khaling2020	Khaling2020_a1	pest
8.24	8.96	4	5.02	1.08	4	-0.637584	0.339287	0.350925	Khaling2020_a2	a310	Khaling2020	Khaling2020_a2	pest
4.48	4.64	4	3.23	0.72	4	-0.455018	0.304135	0.316635	Khaling2020_a3	a311	Khaling2020	Khaling2020_a3	pest
4.08	1.98	4	1.66	0.7	4	-0.906491	0.0606109	0.106054	Khaling2020_a4	a312	Khaling2020	Khaling2020_a4	pest
5.93	2.2	4	2.95	1.4	4	-0.687271	0.0350013	0.0928921	Khaling2020_a5	a313	Khaling2020	Khaling2020_a5	pest
2.47	1.18	4	2.84	1.02	4	0.127181	0.0586849	0.0914529	Khaling2020_a6	a314	Khaling2020	Khaling2020_a6	pest
83.3	5.8	3	76.7	5.8	3	-0.0824018	0.00161732	0.00352523	Jackson2000_a1	a315	Jackson2000	Jackson2000_a1	pest
0.222	0.023	3	0.336	0.044	3	0.415503	0.0035843	0.00931682	Jackson2000_a2	a316	Jackson2000	Jackson2000_a1	pest
33.33	32.2	3	53.3	28.9	3	0.362921	0.35951	0.462311	Jackson2000_a3	a317	Jackson2000	Jackson2000_a2	pest
0.139	0.068	3	0.126	0.074	3	-0.0805923	0.0829571	0.204541	Jackson2000_a4	a318	Jackson2000	Jackson2000_a2	pest
69	10.5	4	81	12.3	4	0.16033	0.00580598	0.0115873	Jackson2000_a5	a319	Jackson2000	Jackson2000_a3	pest
64	9.7	4	86	11.9	4	0.294986	0.00575929	0.0105575	Jackson2000_a6	a320	Jackson2000	Jackson2000_a4	pest
0.182	0.033	4	0.2	0.068	4	0.104651	0.00825289	0.0375705	Jackson2000_a7	a321	Jackson2000	Jackson2000_a3	pest
0.149	0.027	4	0.217	0.059	4	0.381087	0.00824278	0.0268945	Jackson2000_a8	a322	Jackson2000	Jackson2000_a4	pest
74.8	11.1	4	81.1	12.7	4	0.0811777	0.00552048	0.0116699	Jackson2000_a9	a323	Jackson2000	Jackson2000_a5	pest
74.8	11.1	4	79.2	16.9	4	0.0600973	0.00552048	0.0169684	Jackson2000_a9	a324	Jackson2000	Jackson2000_a6	pest
74.8	11.1	4	79.3	11.8	4	0.0584353	0.00552048	0.0110713	Jackson2000_a9	a325	Jackson2000	Jackson2000_a7	pest
0.296	0.023	4	0.308	0.033	4	0.0404206	0.00151057	0.00438458	Jackson2000_a10	a326	Jackson2000	Jackson2000_a5	pest
0.296	0.023	4	0.307	0.036	4	0.0374524	0.00151057	0.00495418	Jackson2000_a10	a327	Jackson2000	Jackson2000_a6	pest
0.296	0.023	4	0.339	0.041	4	0.136714	0.00151057	0.00517411	Jackson2000_a10	a328	Jackson2000	Jackson2000_a7	pest
0.103	0.00948683	10	0.105	0.0126491	10	0.0195328	0.000848696	0.002301	Lyytikainen1996_a1	a329	Lyytikainen1996	Lyytikainen1996_a1	pest
0.108	0.00948683	10	0.107	0.00632455	10	-0.00951351	0.000771903	0.00112134	Lyytikainen1996_a2	a330	Lyytikainen1996	Lyytikainen1996_a2	pest
88.79	11.4791	10	90.99	7.65271	10	0.0239936	0.00167282	0.00238043	Lyytikainen1996_a3	a331	Lyytikainen1996	Lyytikainen1996_a1	pest
87.8	4.83828	10	89.01	13.5662	10	0.0146969	0.00030371	0.00262934	Lyytikainen1996_a4	a332	Lyytikainen1996	Lyytikainen1996_a2	pest
0.227	0.0284605	10	0.234	0.0252982	10	0.0301695	0.00157317	0.00274267	Lyytikainen1996_a5	a333	Lyytikainen1996	Lyytikainen1996_a3	pest
0.213	0.0189737	10	0.223	0.0316228	10	0.0464883	0.000793808	0.00280673	Lyytikainen1996_a6	a334	Lyytikainen1996	Lyytikainen1996_a4	pest
0.1	0.065	18	0.108	0.048	18	0.0707119	0.0237477	0.0347818	Holopainen1994_a1	a335	Holopainen1994	Holopainen1994_a1	pest
0.011	0.062	11	0.072	0.06	11	0.466309	7.05848	7.12361	Holopainen1994_a2	a336	Holopainen1994	Holopainen1994_a1	pest
0.067	0.052	11	0.103	0.032	11	0.407044	0.0562595	0.0650727	Holopainen1994_a3	a337	Holopainen1994	Holopainen1994_a1	pest
0.086	0.064	29	0.094	0.061	29	0.0866596	0.0192793	0.0339061	Holopainen1994_a4	a338	Holopainen1994	Holopainen1994_a2	pest
0.045	0.063	21	0.087	0.059	23	0.622577	0.0976889	0.117885	Holopainen1994_a5	a339	Holopainen1994	Holopainen1994_a2	pest
0.077	0.051	21	0.098	0.046	23	0.235507	0.0211083	0.0307335	Holopainen1994_a6	a340	Holopainen1994	Holopainen1994_a2	pest
0.98	0.036	29	0.79	0.048	29	-0.215479	4.65334e-05	0.000173842	Holopainen1994_a7	a341	Holopainen1994	Holopainen1994_a3	pest
67.53	103.45	6	57.14	89.99	6	-0.155937	0.467615	0.966447	Duque2019_a1	a342	Duque2019	Duque2019_a1	pest
81.82	108.23	7	42.21	58.68	7	-0.648802	0.281206	0.595409	Duque2019_a2	a343	Duque2019	Duque2019_a2	pest
47.48	45.83	6	41.72	59.15	6	-0.0394604	0.167341	0.558479	Duque2019_a3	a344	Duque2019	Duque2019_a1	pest
70.5	103.92	7	29.5	31.97	7	-0.942532	0.358574	0.540431	Duque2019_a4	a345	Duque2019	Duque2019_a2	pest
59.53	8.54872	6	40.44	3.52727	6	-0.387746	0.0034429	0.00471166	Cui2016_a1	a346	Cui2016	Cui2016_a1	pest
59.35	8.54872	6	37.36	2.00858	6	-0.46434	0.00346385	0.00394571	Cui2016_a2	a347	Cui2016	Cui2016_a2	pest
80.71	13.0803	6	53.11	5.09494	6	-0.419919	0.0043871	0.00592209	Cui2016_a3	a348	Cui2016	Cui2016_a1	pest
78.64	8.72018	6	48.37	4.36009	6	-0.486348	0.00205144	0.00340657	Cui2016_a4	a349	Cui2016	Cui2016_a2	pest
275.28	22.9762	6	155.97	18.7876	6	-0.567496	0.00116174	0.00358295	Cui2016_a5	a350	Cui2016	Cui2016_a3	pest
242.9	16.7055	6	109.1	10.4348	6	-0.800017	0.000788651	0.00231446	Cui2016_a6	a351	Cui2016	Cui2016_a4	pest
503.15	58.2979	6	284.82	16.0931	6	-0.569884	0.00223998	0.00277222	Cui2016_a7	a352	Cui2016	Cui2016_a3	pest
419.43	28.1446	6	257.73	14.0846	6	-0.48711	0.00075073	0.0012486	Cui2016_a8	a353	Cui2016	Cui2016_a4	pest
37.4	6.35618	10	41.3	4.11096	10	0.098243	0.00289252	0.00388381	Whittaker1989_a1	a354	Whittaker1989	Whittaker1989_a1	pest
2147	5470.74	10	313	616.644	10	-2.05619	0.860053	1.32351	Whittaker1989_a2	a355	Whittaker1989	Whittaker1989_a2	pest
0.252	0.188794	3	0.428	0.20265	3	0.473513	0.204592	0.282112	Mondor2004a_a1	a362	Mondor2004a	Mondor2004a_a1	beneficial
0.806	0.20265	3	0.495	0.188794	3	-0.473817	0.0212938	0.0709583	Mondor2004a_a2	a365	Mondor2004a	Mondor2004a_a3	beneficial
0.701	0.188794	3	0.931	0.197454	3	0.279159	0.0244701	0.0395763	Mondor2004a_a3	a368	Mondor2004a	Mondor2004a_a5	beneficial
50.468	45.1447	10	18.382	23.9922	10	-0.964798	0.0832181	0.268083	Salt1995_a1	a372	Salt1995	Salt1995_a2	pest
16.506	28.7293	10	73.071	102.916	10	1.43542	0.348835	0.566882	Salt1995_a2	a375	Salt1995	Salt1995_a5	pest
3632.93	1097.06	10	4249.82	976.922	10	0.15492	0.00916052	0.0144587	Jondrup2002_a1	a383	Jondrup2002	Jondrup2002_a1	pest
3837.49	1135.07	10	2299.34	591.852	10	-0.513258	0.00878709	0.0154345	Jondrup2002_a2	a384	Jondrup2002	Jondrup2002_a2	pest
1571.56	229.834	10	1542.7	138.476	10	-0.0192012	0.00214108	0.00294713	Jondrup2002_a3	a385	Jondrup2002	Jondrup2002_a3	pest
257.95	86.3618	10	249.18	69.2539	10	-0.0363326	0.011272	0.0190261	Jondrup2002_a4	a386	Jondrup2002	Jondrup2002_a1	pest
290.45	74.2503	10	177.42	67.0719	10	-0.489033	0.00655647	0.02095	Jondrup2002_a5	a387	Jondrup2002	Jondrup2002_a2	pest
139.72	40.0977	10	177.56	40.0661	10	0.238096	0.00827001	0.0133747	Jondrup2002_a6	a388	Jondrup2002	Jondrup2002_a3	pest
292.25	1.64438	10	281.19	43.4181	10	-0.0373885	3.16591e-06	0.0023902	Jondrup2002_a7	a389	Jondrup2002	Jondrup2002_a1	pest
290.45	74.2503	10	284.24	42.7224	10	-0.0237505	0.00655647	0.00881815	Jondrup2002_a8	a390	Jondrup2002	Jondrup2002_a2	pest
334.92	77.3177	10	304.71	72.4794	10	-0.0943669	0.00534357	0.0110175	Jondrup2002_a9	a391	Jondrup2002	Jondrup2002_a3	pest
19.03	6.39739	5	9.826	3.61572	5	-0.658745	0.022858	0.0503058	Mofikoya2018_a1	a395	Mofikoya2018	Mofikoya2018_a1	pest
19.03	6.39739	5	7.836	2.78167	5	-0.885988	0.022858	0.0483786	Mofikoya2018_a1	a396	Mofikoya2018	Mofikoya2018_a2	pest
59.84	24.9242	3	89.77	13.1116	3	0.380218	0.0595001	0.0666363	Agrell2005_a1	a397	Agrell2005	Agrell2005_a1	pest
40.53	24.9242	3	10.23	13.1116	3	-1.16596	0.134003	0.831491	Agrell2005_a2	a399	Agrell2005	Agrell2005_a3	pest
58.51	7.37854	3	80.85	22.1183	3	0.333221	0.00531506	0.0305734	Agrell2005_a3	a401	Agrell2005	Agrell2005_a5	pest
40.78	7.98475	3	18.44	21.4948	3	-0.573599	0.012861	0.56835	Agrell2005_a4	a403	Agrell2005	Agrell2005_a7	pest
0.301	0.0155885	3	0.289	0.0484974	3	-0.0364372	0.000894429	0.0103253	Agrell2005_a5	a405	Agrell2005	Agrell2005_a9	pest
0.292	0.103923	3	0.344	0.0866025	3	0.15334	0.0431131	0.0644626	Agrell2005_a6	a407	Agrell2005	Agrell2005_a11	pest
54.93	9.6302	3	45.68	9.6302	3	-0.182114	0.0102979	0.0252225	Agrell2005_a7	a409	Agrell2005	Agrell2005_a13	pest
74.07	12.8345	3	29.63	13.891	3	-0.884596	0.0100582	0.086005	Agrell2005_a8	a410	Agrell2005	Agrell2005_a14	pest
67.28	7.48246	3	32.71	7.67299	3	-0.714073	0.00413133	0.0226415	Agrell2005_a9	a411	Agrell2005	Agrell2005_a15	pest
0.691	0.26162	5	0.874	0.26162	5	0.229566	0.0290802	0.0471612	Mondor2004b_a1	a412	Mondor2004b	Mondor2004b_a1	pest
0.831	0.270564	5	0.94	0.277272	5	0.12135	0.0214264	0.0389793	Mondor2004b_a2	a414	Mondor2004b	Mondor2004b_a3	pest
0.586	0.257148	5	1.01	0	5	0.52513	0.039254	0.039254	Mondor2004b_a3	a416	Mondor2004b	Mondor2004b_a5	pest
0.218	0.279508	5	0.4	0.263856	5	0.486091	0.38283	0.473641	Mondor2004b_a4	a418	Mondor2004b	Mondor2004b_a1	pest
0.464	0.263856	5	0.386	0.254912	5	-0.172772	0.0667651	0.157793	Mondor2004b_a5	a420	Mondor2004b	Mondor2004b_a3	pest
0.254	0.263856	5	1	0	5	1.26251	0.239112	0.239112	Mondor2004b_a6	a422	Mondor2004b	Mondor2004b_a5	pest
22.34	26.98	31	2.92	3.69	31	-2.03256	0.0481564	0.100997	Cook2020_a1	a435	Cook2020	Cook2020_a1	beneficial
1766.36	588.784	4	2733.64	1303.74	4	0.451261	0.0281635	0.0866441	Ueno2016_a1	a446	Ueno2016	Ueno2016_a1	pest
4026.87	904.206	4	3280.37	1492.99	4	-0.185441	0.0126844	0.0658106	Ueno2016_a2	a447	Ueno2016	Ueno2016_a2	pest
830.61	208.144	8	1429.91	327.079	8	0.54255	0.00788033	0.0144421	Ueno2016_a3	a448	Ueno2016	Ueno2016_a3	pest
2302.57	505.547	8	1682.24	535.28	8	-0.310583	0.00604386	0.0187799	Ueno2016_a4	a449	Ueno2016	Ueno2016_a4	pest
53.95	12.8865	3	86.02	11.9512	3	0.46023	0.0191988	0.0256537	Holton2003_a1	a453	Holton2003	Holton2003_a1	pest
76.28	12.8865	3	89.2	11.9512	3	0.154706	0.0095584	0.01556	Holton2003_a2	a456	Holton2003	Holton2003_a3	pest
51.75	1.99186	3	45.19	2.07846	3	-0.135443	0.000493949	0.00119934	Holton2003_a3	a459	Holton2003	Holton2003_a1	pest
43.51	1.99186	3	41.87	1.76669	3	-0.0384738	0.000698826	0.00129247	Holton2003_a4	a462	Holton2003	Holton2003_a3	pest
46.26	1.57617	3	44.42	1.76669	3	-0.0405177	0.00038704	0.000914461	Holton2003_a5	a465	Holton2003	Holton2003_a1	pest
43.51	1.84983	3	41.61	1.76669	3	-0.0446511	0.000602692	0.00120378	Holton2003_a6	a468	Holton2003	Holton2003_a3	pest
67.25	15.2472	3	28.07	14.3241	3	-0.838882	0.0172815	0.10785	Holton2003_a7	a471	Holton2003	Holton2003_a5	beneficial
25.704	15.2472	3	12.28	14.3241	3	-0.57055	0.124168	0.680555	Holton2003_a8	a474	Holton2003	Holton2003_a7	beneficial
0.11	0.0591608	35	0.15	0.0591608	35	0.308245	0.00829861	0.0127529	Jackson1995_a1	a510	Jackson1995	Jackson1995_a1	pest
0.288	0.261207	21	0.357	0.380354	21	0.222216	0.0399382	0.095452	Jackson1995_a3	a512	Jackson1995	Jackson1995_a3	pest
0.428	0.293285	21	0.219	0.394102	21	-0.604127	0.02261	0.188709	Jackson1995_a4	a513	Jackson1995	Jackson1995_a4	pest
0.229	0.238294	21	0.161	0.293285	21	-0.29909	0.0528921	0.223396	Jackson1995_a5	a514	Jackson1995	Jackson1995_a5	pest
0.106	0.219964	21	0.301	0.219964	21	0.953859	0.226079	0.251833	Jackson1995_a6	a515	Jackson1995	Jackson1995_a6	pest
0.146	0.247459	21	0.217	0.233711	21	0.355509	0.146156	0.202917	Jackson1995_a7	a516	Jackson1995	Jackson1995_a7	pest
16.83	2.98348	6	25.71	1.9351	6	0.42157	0.00525124	0.00619586	Mofikoya2017_a1	a549	Mofikoya2017	Mofikoya2017_a1	pest
53.516	8.07352	6	25.631	3.65954	6	-0.736376	0.00380041	0.00720376	Mofikoya2017_a2	a550	Mofikoya2017	Mofikoya2017_a2	pest
27.95	29.54	4	48.64	33.18	4	0.47257	0.318244	0.441344	Telesnicki2018_a1	a551	Telesnicki2018	Telesnicki2018_a1	pest
21.59	21.82	4	28.64	23.64	4	0.240061	0.287958	0.472793	Telesnicki2018_a2	a552	Telesnicki2018	Telesnicki2018_a2	pest
940.573	602.332	6	799.18	180.699	6	-0.192818	0.0706854	0.0792423	Telesnicki2018_a3	a553	Telesnicki2018	Telesnicki2018_a1	pest
510.246	316.224	6	368.852	331.284	6	-0.289282	0.0660637	0.209546	Telesnicki2018_a4	a554	Telesnicki2018	Telesnicki2018_a2	pest
40.763	17.9499	6	49.924	17.9499	6	0.197341	0.0328398	0.0546172	Coleman1988a_a1	a555	Coleman1988a	Coleman1988a_a1	pest
39.237	15.7061	6	63.206	23.934	6	0.475375	0.0270618	0.0512453	Coleman1988a_a2	a556	Coleman1988a	Coleman1988a_a2	pest
150.427	106.773	6	65.384	41.8716	6	-0.84101	0.0874951	0.158182	Coleman1988a_a3	a557	Coleman1988a	Coleman1988a_a3	pest
60.2	48.01	6	13	18.1262	6	-1.42371	0.111622	0.488141	Coleman1988a_a4	a558	Coleman1988a	Coleman1988a_a4	pest
19.16	11.7331	6	14.77	33.2396	6	0.130578	0.0644531	1.26482	Coleman1988a_a5	a559	Coleman1988a	Coleman1988a_a5	pest
25.1	15.2358	6	10.44	15.7404	6	-0.718497	0.0632947	0.513924	Coleman1988a_a6	a560	Coleman1988a	Coleman1988a_a6	pest
28	14.6969	6	35	8.81816	6	0.205474	0.0469726	0.0576082	Coleman1988a_a7	a561	Coleman1988a	Coleman1988a_a3	pest
40	17.8813	6	32	15.9217	6	-0.219167	0.0338609	0.0759719	Coleman1988a_a8	a562	Coleman1988a	Coleman1988a_a4	pest
25	8.57321	6	31	12.2474	6	0.218319	0.0197921	0.046145	Coleman1988a_a9	a563	Coleman1988a	Coleman1988a_a5	pest
35	16.4116	6	45	23.5151	6	0.255748	0.0373163	0.0838631	Coleman1988a_a10	a564	Coleman1988a	Coleman1988a_a6	pest
149	94.5503	6	72	32.5782	6	-0.743775	0.0693643	0.104069	Coleman1988a_a11	a565	Coleman1988a	Coleman1988a_a3	pest
56	24.9848	6	17	13.2272	6	-1.15828	0.0337263	0.139716	Coleman1988a_a12	a566	Coleman1988a	Coleman1988a_a4	pest
19	14.452	6	18	15.4318	6	-0.0410305	0.101076	0.231079	Coleman1988a_a13	a567	Coleman1988a	Coleman1988a_a5	pest
20	17.3914	6	7	7.83837	6	-1.00834	0.133966	0.364782	Coleman1988a_a14	a568	Coleman1988a	Coleman1988a_a6	pest
0.336	0.216375	18	0.351	0.0551543	18	0.0328415	0.0233043	0.024677	Warrington1989_a1	a569	Warrington1989	Warrington1989_a1	pest
0.336	0.216375	18	0.424	0.0479479	19	0.221439	0.0233043	0.0239776	Warrington1989_a1	a570	Warrington1989	Warrington1989_a2	pest
0.336	0.216375	18	0.418	0.0915369	19	0.208113	0.0233043	0.0258315	Warrington1989_a1	a571	Warrington1989	Warrington1989_a3	pest
0.313	0.0581378	20	0.333	0.0671416	23	0.0619605	0.00172652	0.00349562	Warrington1989_a2	a572	Warrington1989	Warrington1989_a4	pest
0.313	0.0581378	20	0.354	0.0566657	19	0.122906	0.00172652	0.00307602	Warrington1989_a2	a573	Warrington1989	Warrington1989_a5	pest
0.313	0.0581378	20	0.359	0.046669	18	0.136726	0.00172652	0.00266581	Warrington1989_a2	a574	Warrington1989	Warrington1989_a6	pest
0.323	0.0412432	21	0.313	0.0458258	21	-0.031327	0.000776691	0.00179794	Warrington1989_a3	a575	Warrington1989	Warrington1989_a7	pest
0.323	0.0412432	21	0.343	0.059397	18	0.0605229	0.000776691	0.00244405	Warrington1989_a3	a576	Warrington1989	Warrington1989_a8	pest
0.323	0.0412432	21	0.369	0.0536656	20	0.133285	0.000776691	0.00183482	Warrington1989_a3	a577	Warrington1989	Warrington1989_a9	pest
129	101	40	73	60	40	-0.568571	0.0154425	0.0324739	Braun1989_a1	a614	Braun1989	Braun1989_a1	pest
175	129	20	100	125	20	-0.534138	0.0275381	0.108715	Braun1989_a2	a615	Braun1989	Braun1989_a2	pest
520	218	13	924	392	13	0.575046	0.013611	0.0275515	Braun1989_a3	a616	Braun1989	Braun1989_a3	pest
1628	675	12	1923	522	12	0.162442	0.0144284	0.0205877	Braun1989_a4	a617	Braun1989	Braun1989_a4	pest
77	66	9	152	52	9	0.645761	0.0849646	0.0980532	Braun1989_a5	a618	Braun1989	Braun1989_a5	pest
0.633333	0.4819	10	0.366667	0.4819	10	-0.489126	0.0595721	0.247221	Jeffords1984_a1	a662	Jeffords1984	Jeffords1984_a1	pest
0.333333	0.4714	10	0.666667	0.4714	10	0.618149	0.219995	0.271244	Jeffords1984_a2	a663	Jeffords1984	Jeffords1984_a2	pest
0.866667	0.3399	15	0.133333	0.3399	15	-1.66031	0.0103069	0.537403	Jeffords1984_a3	a664	Jeffords1984	Jeffords1984_a3	pest
0.333333	0.4714	15	0.666667	0.4714	15	0.643148	0.142219	0.176108	Jeffords1984_a4	a665	Jeffords1984	Jeffords1984_a4	pest
62.2	3.91918	6	72.3	5.63383	6	0.150644	0.000661916	0.00167442	Fortin1997_a1	a666	Fortin1997	Fortin1997_a1	pest
64	9.5247	7	71.7	7.59342	6	0.11296	0.00316907	0.00504014	Fortin1997_a2	a667	Fortin1997	Fortin1997_a2	pest
246	61.2372	6	210	39.1918	6	-0.160485	0.0103812	0.016203	Fortin1997_a3	a668	Fortin1997	Fortin1997_a1	pest
159	26.4575	7	170	24.4949	6	0.0666466	0.00396336	0.00742956	Fortin1997_a4	a669	Fortin1997	Fortin1997_a2	pest
51.7	4.3589	19	48.3	4.22137	22	-0.0680397	0.000374197	0.000721466	Fortin1997_a5	a670	Fortin1997	Fortin1997_a3	pest
48.9	4.94773	17	47.4	4.69042	22	-0.0312337	0.000602387	0.00104757	Fortin1997_a6	a671	Fortin1997	Fortin1997_a4	pest
264	52.3068	19	304	60.9754	22	0.14096	0.00206825	0.00389861	Fortin1997_a7	a672	Fortin1997	Fortin1997_a3	pest
204	28.8617	17	225	37.5233	22	0.0980238	0.00117812	0.00244312	Fortin1997_a8	a673	Fortin1997	Fortin1997_a4	pest
51.5	9.19239	2	60.5	12.0208	2	0.162966	0.0160568	0.0359907	Fortin1997_a9	a674	Fortin1997	Fortin1997_a5	pest
70.5	9.19239	2	67.5	13.435	2	-0.0378314	0.00853671	0.0285408	Fortin1997_a10	a675	Fortin1997	Fortin1997_a6	pest
14.6008	10.1001	10	17.7947	8.65719	10	0.185734	0.0489964	0.0729452	Fortin1997_a11	a676	Fortin1997	Fortin1997_a7	pest
52.6996	36.793	10	32.6236	18.7572	10	-0.487416	0.0499314	0.0835357	Fortin1997_a12	a677	Fortin1997	Fortin1997_a8	pest
68.3429	31.0807	10	104.914	29.6351	10	0.422255	0.020896	0.0289067	Fortin1997_a13	a678	Fortin1997	Fortin1997_a9	pest
52.3429	27.4666	10	92.8	38.3087	10	0.567384	0.0279148	0.0451012	Fortin1997_a14	a679	Fortin1997	Fortin1997_a10	pest
62.1552	21.433	6	48.2759	28.8237	6	-0.232904	0.0200145	0.0811935	Coleman1988b_a1	a680	Coleman1988b	Coleman1988b_a1	pest
108.553	46.662	6	111.274	46.662	6	0.0240166	0.03127	0.0610075	Coleman1988b_a2	a681	Coleman1988b	Coleman1988b_a2	pest
164.301	78.8635	5	148.817	46.164	5	-0.112398	0.0471404	0.0665712	Coleman1988b_a3	a682	Coleman1988b	Coleman1988b_a3	pest
132.762	55.5426	5	112.634	22.9831	5	-0.177757	0.0356179	0.04398	Coleman1988b_a4	a683	Coleman1988b	Coleman1988b_a4	pest
10.5	6.12372	6	10.6	6.36867	6	0.011216	0.0582962	0.12027	Coleman1988b_a5	a684	Coleman1988b	Coleman1988b_a5	pest
6.3	2.25353	6	4.9	1.59217	6	-0.253179	0.0215527	0.0393043	Coleman1988b_a6	a685	Coleman1988b	Coleman1988b_a6	pest
46.6431	10.0742	5	27.8269	7.11117	5	-0.514658	0.00937333	0.0225198	Khaling2015_a1	a686	Khaling2015	Khaling2015_a1	pest
46.6431	10.0742	5	34.1873	9.48156	5	-0.307645	0.00937333	0.0248753	Khaling2015_a1	a687	Khaling2015	Khaling2015_a2	pest
232.685	26.0743	5	179.152	21.9261	5	-0.261211	0.00251456	0.00551483	Khaling2015_a2	a688	Khaling2015	Khaling2015_a1	pest
232.685	26.0743	5	189.223	21.3335	5	-0.206748	0.00251456	0.00505998	Khaling2015_a2	a689	Khaling2015	Khaling2015_a2	pest
36.655	8.34354	5	22.6076	10.3067	5	-0.467662	0.0104162	0.0528486	Khaling2015_a3	a690	Khaling2015	Khaling2015_a3	pest
36.655	8.34354	5	23.4855	5.39876	5	-0.445062	0.0104162	0.0210407	Khaling2015_a3	a691	Khaling2015	Khaling2015_a4	pest
214.004	25.0306	5	161.984	32.8834	5	-0.275741	0.00273984	0.0110159	Khaling2015_a4	a692	Khaling2015	Khaling2015_a3	pest
214.004	25.0306	5	152.766	32.3926	5	-0.33396	0.00273984	0.0117725	Khaling2015_a4	a693	Khaling2015	Khaling2015_a4	pest
13.6861	0.298142	5	14.0792	0.614919	5	0.0284579	9.49157e-05	0.000476503	Khaling2015_a5	a694	Khaling2015	Khaling2015_a5	pest
13.6861	0.298142	5	14.5319	0.26398	5	0.0599533	9.49157e-05	0.000160915	Khaling2015_a5	a695	Khaling2015	Khaling2015_a6	pest
260.255	10.2798	5	255.344	11.9491	5	-0.0189896	0.000312079	0.000750152	Khaling2015_a6	a696	Khaling2015	Khaling2015_a5	pest
260.255	10.2798	5	242.967	10.9827	5	-0.0686912	0.000312079	0.000720812	Khaling2015_a6	a697	Khaling2015	Khaling2015_a6	pest
2.40426	1.13623	30	3.03191	1.66065	30	0.233232	0.0074725	0.0175225	Khaling2015_a7	a698	Khaling2015	Khaling2015_a5	pest
1.95745	3.4087	30	3.94149	4.71974	30	0.673275	0.106191	0.15513	Khaling2015_a8	a699	Khaling2015	Khaling2015_a6	pest
0.248	0.0316228	10	0.286	0.0284605	10	0.142245	0.00162723	0.00261799	Brown1992_a1	a700	Brown1992	Brown1992_a1	pest
0.391	0.0316228	10	0.443	0.0252982	10	0.124698	0.000654317	0.000980487	Brown1992_a2	a701	Brown1992	Brown1992_a2	pest
0.391	0.0316228	10	0.343	0.0379473	10	-0.130692	0.000654317	0.00187905	Brown1992_a3	a702	Brown1992	Brown1992_a3	pest
50.5405	32.4324	25	50.1351	31.7568	25	-0.0082651	0.0166074	0.0327852	Giron-Calva2016_a1	a703	Giron-Calva2016	Giron-Calva2016_a1	pest
58.6345	12.2542	11	46.2651	16.5165	11	-0.233129	0.00397861	0.0156319	Giron-Calva2016_a2	a704	Giron-Calva2016	Giron-Calva2016_a2	pest
30.6217	6.96487	10	22.3801	7.86357	10	-0.309949	0.0051867	0.0176086	Giron-Calva2016_a3	a705	Giron-Calva2016	Giron-Calva2016_a3	pest
20.6377	6.45356	17	25.0435	7.17062	17	0.19303	0.00576866	0.0106028	Giron-Calva2016_a4	a706	Giron-Calva2016	Giron-Calva2016_a4	pest
0.18	0.0282843	8	0.16	0.0282843	8	-0.117373	0.00309118	0.00700506	Lindroth1993_a1	a707	Lindroth1993	Lindroth1993_a1	pest
2.18	0.622254	8	2.56	0.622254	8	0.159283	0.0102362	0.0176487	Lindroth1993_a2	a708	Lindroth1993	Lindroth1993_a1	pest
71.9	9.89949	8	66.3	9.89949	8	-0.0808778	0.00237243	0.00516313	Lindroth1993_a3	a709	Lindroth1993	Lindroth1993_a1	pest
12.4	8.76812	8	9.7	8.76812	8	-0.225752	0.0644531	0.171805	Lindroth1993_a4	a710	Lindroth1993	Lindroth1993_a1	pest
8.7	2.26274	8	6.4	2.26274	8	-0.30344	0.00849129	0.0242384	Lindroth1993_a5	a711	Lindroth1993	Lindroth1993_a1	pest
0.14	0.0282843	8	0.13	0.0282843	8	-0.0737004	0.00511506	0.0110497	Lindroth1993_a6	a712	Lindroth1993	Lindroth1993_a2	pest
1.42	0.650538	8	1.17	0.735391	8	-0.182079	0.026579	0.0771811	Lindroth1993_a7	a713	Lindroth1993	Lindroth1993_a2	pest
60.8	10.4652	8	40.3	10.748	8	-0.408644	0.00371022	0.0126409	Lindroth1993_a8	a714	Lindroth1993	Lindroth1993_a2	pest
18.6	9.33381	8	29.9	10.4652	8	0.466615	0.031973	0.0474033	Lindroth1993_a9	a715	Lindroth1993	Lindroth1993_a2	pest
10.7	2.26274	8	10.9	2.54558	8	0.0191328	0.00560563	0.0124465	Lindroth1993_a10	a716	Lindroth1993	Lindroth1993_a2	pest
0.17	0.0565685	8	0.16	0.0565685	8	-0.0597325	0.0139366	0.0296837	Lindroth1993_a11	a717	Lindroth1993	Lindroth1993_a3	pest
2.77	1.38593	8	2.68	1.35765	8	-0.0326373	0.0317815	0.0643745	Lindroth1993_a12	a718	Lindroth1993	Lindroth1993_a3	pest
43.2	18.1019	8	35.9	17.2534	8	-0.181641	0.0221887	0.0514771	Lindroth1993_a13	a719	Lindroth1993	Lindroth1993_a3	pest
15.3	25.4558	8	24.1	24.3245	8	0.345018	0.405886	0.541333	Lindroth1993_a14	a720	Lindroth1993	Lindroth1993_a3	pest
6.1	5.37401	8	6.7	5.09117	8	0.0813985	0.101723	0.176504	Lindroth1993_a15	a721	Lindroth1993	Lindroth1993_a3	pest
0.16	0.0565685	8	0.12	0.0565685	8	-0.281606	0.0157471	0.0439106	Lindroth1993_a16	a722	Lindroth1993	Lindroth1993_a4	pest
2.7	1.35765	8	3.39	1.30108	8	0.220982	0.0321044	0.0506865	Lindroth1993_a17	a723	Lindroth1993	Lindroth1993_a4	pest
37	17.2534	8	48.1	16.6877	8	0.256297	0.0275498	0.0427087	Lindroth1993_a18	a724	Lindroth1993	Lindroth1993_a4	pest
19.2	24.3245	8	7.8	23.7588	8	-0.42122	0.220755	2.05304	Lindroth1993_a19	a725	Lindroth1993	Lindroth1993_a4	pest
6.5	5.09117	8	3.6	5.09117	8	-0.504212	0.0796268	0.360877	Lindroth1993_a20	a726	Lindroth1993	Lindroth1993_a4	pest
0.533715	0.116329	14	0.581763	0.102228	14	0.0856081	0.0033991	0.00560711	Himanen2009_a1	a751	Himanen2009	Himanen2009_a1	pest
0.533715	0.116329	14	0.479542	0.114566	14	-0.106687	0.0033991	0.00748432	Himanen2009_a1	a752	Himanen2009	Himanen2009_a2	pest
0.533715	0.116329	14	0.489906	0.229132	14	-0.0795324	0.0033991	0.0191462	Himanen2009_a1	a753	Himanen2009	Himanen2009_a3	pest
0.340078	0.232298	14	0.295177	0.131705	14	-0.151151	0.0338832	0.0482046	Himanen2009_a2	a754	Himanen2009	Himanen2009_a1	pest
0.340078	0.232298	14	0.213969	0.105779	14	-0.471278	0.0338832	0.0514924	Himanen2009_a2	a755	Himanen2009	Himanen2009_a2	pest
0.340078	0.232298	14	0.187639	0.070519	14	-0.606276	0.0338832	0.0440229	Himanen2009_a2	a756	Himanen2009	Himanen2009_a3	pest
30.2819	7.17118	5	42.185	11.0326	5	0.332745	0.011279	0.025052	Jones1988_a1	a775	Jones1988	Jones1988_a1	pest
33.4273	9.10188	5	47.489	11.86	5	0.349948	0.0149382	0.0274903	Jones1988_a2	a776	Jones1988	Jones1988_a2	pest
21.2879	5.47724	5	8.05556	4.85611	5	-0.942056	0.0133277	0.088649	Jones1988_a3	a777	Jones1988	Jones1988_a1	pest
8.15657	2.14572	5	2.27273	1.41166	5	-1.24618	0.0139366	0.094074	Jones1988_a4	a778	Jones1988	Jones1988_a2	pest
1.7156	0.302752	4	1.08716	0.201835	4	-0.45578	0.00781577	0.0164698	Ahmad2013_a1	a779	Ahmad2013	Ahmad2013_a1	pest
1.7156	0.302752	4	0.998471	0.171254	4	-0.541506	0.00781577	0.0151973	Ahmad2013_a1	a780	Ahmad2013	Ahmad2013_a2	pest
2056	39	4	2182	563	4	0.0677564	8.99586e-05	0.0168721	Telesnicki2015_a1	a782	Telesnicki2015	Telesnicki2015_a1	pest
2056	39	4	1405	1162	4	-0.295269	8.99586e-05	0.185712	Telesnicki2015_a1	a783	Telesnicki2015	Telesnicki2015_a2	pest
0.238055	0.101864	8	0.0529412	0.0621371	8	-1.42867	0.0231494	0.210172	Telesnicki2015_a2	a784	Telesnicki2015	Telesnicki2015_a1	pest
0.137395	0.0896404	8	0.0529412	0.0621371	8	-0.894184	0.0546235	0.241646	Telesnicki2015_a2	a785	Telesnicki2015	Telesnicki2015_a2	pest
6.681	1.6815	2	8.078	1.46937	2	0.182312	0.032174	0.0488541	Bolsinger1992_a1	a786	Bolsinger1992	Bolsinger1992_a1	pest
1.8175	0.829436	2	2.37	0.806102	2	0.242283	0.109555	0.169071	Bolsinger1992_a2	a787	Bolsinger1992	Bolsinger1992_a1	pest
0.082	0.2748	3	0.105	0.3051	3	-0.217342	10.7507	17.5255	Bennett2006_a1	a790	Bennett2006	Bennett2006_a1	pest
0.045	0.2067	3	0.07	0.2555	3	-0.854202	31.7638	46.0651	Bennett2006_a2	a791	Bennett2006	Bennett2006_a2	pest
3.7957	1.11894	7	2.8727	0.316039	7	-0.283959	0.0124916	0.0142221	Duque2021_a1	a793	Duque2021	Duque2021_a1	beneficial
6.46646	4.30758	7	7.83609	3.68311	7	0.176195	0.0654015	0.0974591	Duque2021_a2	a794	Duque2021	Duque2021_a2	beneficial
13.0759	3.23967	7	9.39511	3.10766	7	-0.327154	0.00880759	0.0245599	Duque2021_a3	a795	Duque2021	Duque2021_a3	beneficial
4.63435	3.92909	7	6.37755	1.73419	7	0.273226	0.107957	0.118576	Duque2021_a4	a796	Duque2021	Duque2021_a4	beneficial
3.13781	2.75618	16	2.9682	3.12721	16	-0.0449924	0.0493844	0.121167	Duque2021_a5	a797	Duque2021	Duque2021_a1	beneficial
2.79859	1.73852	16	3.13781	5.54417	16	0.199909	0.0244098	0.238565	Duque2021_a6	a798	Duque2021	Duque2021_a2	beneficial
8.56537	8.36396	16	8.39576	7.77032	16	-0.0230306	0.061371	0.116339	Duque2021_a7	a799	Duque2021	Duque2021_a3	beneficial
2.41696	2.89399	16	2.41696	2.68198	16	-0.00632406	0.0936204	0.173539	Duque2021_a8	a800	Duque2021	Duque2021_a4	beneficial
0.28	0.449	5	0.62	0.4854	5	0.599079	0.646534	0.776636	Trumble1987_a1	a809	Trumble1987	Trumble1987_a1	pest
0.28	0.449	5	0.46	0.4984	5	0.356685	0.646534	0.908882	Trumble1987_a1	a810	Trumble1987	Trumble1987_a2	pest
2.63	0.861626	29	1.58	1.00539	7	-0.482488	0.00370793	0.0632241	Dahlsten1997_a1	a834	Dahlsten1997	Dahlsten1997_a1	pest
1.35	0.828191	19	0.69	0.36	16	-0.672566	0.0200041	0.0371621	Dahlsten1997_a2	a835	Dahlsten1997	Dahlsten1997_a2	pest
30.6	21.5407	29	63.6	53.1796	7	0.77301	0.0172334	0.122101	Dahlsten1997_a3	a836	Dahlsten1997	Dahlsten1997_a1	pest
57.4	33.5635	19	61.5	30.4	16	0.0676309	0.0181572	0.0335451	Dahlsten1997_a4	a837	Dahlsten1997	Dahlsten1997_a2	pest
0.6	0.161555	29	0.33	0.264575	7	-0.553173	0.00250312	0.0985466	Dahlsten1997_a5	a838	Dahlsten1997	Dahlsten1997_a1	pest
0.69	0.174356	19	0.57	0.24	16	-0.187195	0.00336629	0.014508	Dahlsten1997_a6	a839	Dahlsten1997	Dahlsten1997_a2	pest
0.91	0.0538516	29	0.91	0.0264575	7	-3.45028e-13	0.000120766	0.000241531	Dahlsten1997_a7	a840	Dahlsten1997	Dahlsten1997_a1	pest
0.97	0.043589	19	0.96	0.04	16	-0.0103617	0.000106287	0.0002148	Dahlsten1997_a8	a841	Dahlsten1997	Dahlsten1997_a2	pest
2.8	1.45399	29	1.49	0.978928	7	-0.604661	0.0093417	0.0729068	Dahlsten1997_a9	a842	Dahlsten1997	Dahlsten1997_a3	beneficial
0.87	0.523068	19	0.829	0.56	16	-0.0435256	0.0192059	0.0481325	Dahlsten1997_a10	a843	Dahlsten1997	Dahlsten1997_a4	beneficial
0.65	0.430813	29	0.28	0.264575	7	-0.785981	0.0152627	0.150948	Dahlsten1997_a11	a844	Dahlsten1997	Dahlsten1997_a5	beneficial
0.472	0.392301	19	0.249	0.2	16	-0.637544	0.037019	0.0781539	Dahlsten1997_a12	a845	Dahlsten1997	Dahlsten1997_a6	beneficial
1.47	0.807775	29	0.82	0.820183	7	-0.517459	0.0104665	0.163601	Dahlsten1997_a13	a846	Dahlsten1997	Dahlsten1997_a3	beneficial
0.29	0.261534	19	0.241	0.24	16	-0.175496	0.0437224	0.107626	Dahlsten1997_a14	a847	Dahlsten1997	Dahlsten1997_a4	beneficial
0.44	0.376962	29	0.3	0.476235	7	-0.215647	0.0256302	0.45043	Dahlsten1997_a15	a848	Dahlsten1997	Dahlsten1997_a5	beneficial
0.273	0.305123	19	0.225	0.32	16	-0.163035	0.0679075	0.202318	Dahlsten1997_a16	a849	Dahlsten1997	Dahlsten1997_a6	beneficial
30.5263	6.45614	4	69.4093	6.46976	4	0.816926	0.011245	0.0134194	Li2016_a1	a852	Li2016	Li2016_a1	pest
23.0877	5.19298	4	76.7932	5.20394	4	1.19607	0.0127277	0.0138764	Li2016_a2	a853	Li2016	Li2016_a2	pest
51.8651	9.04893	10	48.0838	9.04893	10	-0.075452	0.00304863	0.00659648	Li2016_a3	a854	Li2016	Li2016_a3	pest
77.6188	17.1283	10	22.3301	16.8052	10	-1.21999	0.00488149	0.0631229	Li2016_a4	a855	Li2016	Li2016_a4	pest
62.0848	13.2502	10	37.8641	13.5734	10	-0.490351	0.00456523	0.0174984	Li2016_a5	a856	Li2016	Li2016_a5	pest
1.45041	0.48695	10	1.26416	0.714194	10	-0.127116	0.0113351	0.0437619	Li2016_a6	a857	Li2016	Li2016_a6	pest
1.5692	0.431299	10	0.818332	0.319996	10	-0.647187	0.00758291	0.0229906	Li2016_a7	a858	Li2016	Li2016_a7	pest
1.40055	0.542602	10	0.896059	0.477675	10	-0.43991	0.0151221	0.0439438	Li2016_a8	a859	Li2016	Li2016_a8	pest
15.0413	17.8512	9	4.04959	26.7769	9	1.03855	0.168749	16.8267	Mondor2005_a3	a902	Mondor2005	Mondor2005_a5	pest
32.0661	17.8512	9	25.124	17.6033	9	-0.233922	0.035028	0.0910625	Mondor2005_a4	a904	Mondor2005	Mondor2005_a7	pest
10.0206	12.0619	9	4.08247	14.8454	9	-0.243817	0.173948	2.72252	Mondor2005_a5	a906	Mondor2005	Mondor2005_a9	pest
18.9897	11.8763	9	16.0206	11.8763	9	-0.161219	0.0444037	0.107328	Mondor2005_a6	a908	Mondor2005	Mondor2005_a11	pest
7.30868	4.18415	9	1.72075	4.15698	9	-1.14028	0.0370792	0.895771	Mondor2005_a8	a912	Mondor2005	Mondor2005_a15	pest
99.9128	53.0719	21	69.2912	20.6891	21	-0.370575	0.0135262	0.0177805	Yan2018_a1	a914	Yan2018	Yan2018_a1	pest
118.168	45.8757	21	118.757	68.3638	21	0.00927265	0.00720283	0.0231077	Yan2018_a2	a916	Yan2018	Yan2018_a1	pest
49.6619	25.1867	21	29.2476	43.1772	21	-0.483678	0.0123233	0.121487	Yan2018_a3	a918	Yan2018	Yan2018_a3	pest
137.601	44.0767	21	98.3424	61.1676	21	-0.329134	0.00489797	0.0234899	Yan2018_a4	a920	Yan2018	Yan2018_a3	pest
311.128	6.89442	2	293.636	3.18061	3	-0.057966	0.000245551	0.000284661	Hummel1998_a1	a922	Hummel1998	Hummel1998_a1	pest
296.987	1.11339	2	291.991	4.41072	2	-0.0169126	7.02728e-06	0.000121124	Hummel1998_a2	a923	Hummel1998	Hummel1998_a2	pest
418.488	5.20969	2	397.767	4.91174	3	-0.0507962	7.74897e-05	0.000128318	Hummel1998_a3	a924	Hummel1998	Hummel1998_a1	pest
411.044	4.66701	2	392.574	7.49063	3	-0.0459473	6.44594e-05	0.000185826	Hummel1998_a4	a925	Hummel1998	Hummel1998_a2	pest
0.285076	0.00362099	2	0.299615	0.00378401	3	0.0497298	8.06717e-05	0.000133842	Hummel1998_a5	a926	Hummel1998	Hummel1998_a1	pest
0.290196	0.00336463	2	0.303648	0.00583068	3	0.0453393	6.72165e-05	0.000190131	Hummel1998_a6	a927	Hummel1998	Hummel1998_a2	pest
4.24482	2.19917	11	1.60652	0.860743	11	-0.970782	0.0246987	0.0511357	Ryalls2022a_a1	a928	Ryalls2022a	Ryalls2022a_a1	beneficial
6.7517	4.41666	11	1.13267	0.856801	11	-1.77866	0.0396583	0.09303	Ryalls2022a_a2	a929	Ryalls2022a	Ryalls2022a_a1	beneficial
9	3	11	8	3	11	-0.116441	0.010152	0.0230178	Vanderplanck2021a_a1	a934	Vanderplanck2021a	Vanderplanck2021a_a1	beneficial
9	3	11	7	3	11	-0.248016	0.010152	0.026989	Vanderplanck2021a_a1	a935	Vanderplanck2021a	Vanderplanck2021a_a2	beneficial
9	3	11	2	3	12	-1.41538	0.010152	0.21523	Vanderplanck2021a_a1	a936	Vanderplanck2021a	Vanderplanck2021a_a3	beneficial
9	3	11	2	2	10	-1.45913	0.010152	0.115152	Vanderplanck2021a_a1	a937	Vanderplanck2021a	Vanderplanck2021a_a4	beneficial
57.7594	14.5858	30	51.8825	15.0888	30	-0.106959	0.00212792	0.00495123	Vanderplanck2021b_a1	a938	Vanderplanck2021b	Vanderplanck2021b_a1	beneficial
57.7594	14.5858	30	54.6373	11.5681	30	-0.0558856	0.00212792	0.00362328	Vanderplanck2021b_a1	a939	Vanderplanck2021b	Vanderplanck2021b_a2	beneficial
57.7594	14.5858	30	54.1781	10.0592	30	-0.064497	0.00212792	0.00327768	Vanderplanck2021b_a1	a940	Vanderplanck2021b	Vanderplanck2021b_a3	beneficial
48.3333	21.2406	12	37.8958	10.8305	12	-0.247924	0.0162233	0.0230532	Ryalls2022b_a6	a956	Ryalls2022b	Ryalls2022b_a16	pest
18.0417	3.79243	12	15.0833	3.65949	12	-0.178482	0.00368892	0.00860624	Ryalls2022b_a7	a959	Ryalls2022b	Ryalls2022b_a19	beneficial
45.8958	8.75205	12	41.2708	6.62261	12	-0.106661	0.00303493	0.00518304	Ryalls2022b_a8	a962	Ryalls2022b	Ryalls2022b_a22	beneficial
7.16667	5.19294	6	6.66667	7.36659	6	-0.014324	0.0913355	0.315542	Ryalls2022c_a1	a971	Ryalls2022c	Ryalls2022c_a1	beneficial
11.5	4.50555	6	8.83333	9.62116	6	-0.177745	0.0259101	0.243179	Ryalls2022c_a2	a974	Ryalls2022c	Ryalls2022c_a4	beneficial
16.8333	10.9438	6	7	3.63318	6	-0.890224	0.0729253	0.118831	Ryalls2022c_a3	a977	Ryalls2022c	Ryalls2022c_a7	beneficial
80.6667	37.125	6	56.6667	29.7837	6	-0.347769	0.0359247	0.0830261	Ryalls2022c_a4	a980	Ryalls2022c	Ryalls2022c_a10	beneficial
78.6667	29.7164	6	49.6667	14.4453	6	-0.464728	0.0240655	0.0382633	Ryalls2022c_a5	a983	Ryalls2022c	Ryalls2022c_a13	beneficial
105.333	63.0513	6	54.5	18.8547	6	-0.678814	0.0615011	0.0816479	Ryalls2022c_a6	a986	Ryalls2022c	Ryalls2022c_a16	beneficial
4	1.95818	6	1.8	1.34626	6	-0.771863	0.0407402	0.138317	Ryalls2022c_a7	a989	Ryalls2022c	Ryalls2022c_a19	beneficial
0.0600467	0.0427149	12	0.0943	0.0488174	12	0.441441	0.0430587	0.0656409	Ryalls2022c_a8	a992	Ryalls2022c	Ryalls2022c_a22	pest
0.276283	0.128597	12	0.24205	0.0887578	12	-0.135707	0.0182168	0.0294849	Ryalls2022c_a9	a995	Ryalls2022c	Ryalls2022c_a25	pest
0.789474	0.4077	19	0.157895	0.3646	19	-1.47614	0.0141348	0.33415	Demares2022_a1	a998	Demares2022	Demares2022_a1	beneficial
0.789474	0.4077	19	0.55	0.4975	20	-0.348011	0.0141348	0.0558817	Demares2022_a1	a999	Demares2022	Demares2022_a2	beneficial
0.789474	0.4077	19	0.631579	0.4824	19	-0.214809	0.0141348	0.045311	Demares2022_a1	a1000	Demares2022	Demares2022_a3	beneficial
0.736842	0.4403	19	0.3	0.4583	20	-0.849643	0.0189695	0.142466	Demares2022_a2	a1001	Demares2022	Demares2022_a1	beneficial
0.736842	0.4403	19	0.388889	0.4875	18	-0.604825	0.0189695	0.110083	Demares2022_a2	a1002	Demares2022	Demares2022_a2	beneficial
0.736842	0.4403	19	0.5	0.5	20	-0.372162	0.0189695	0.0702195	Demares2022_a2	a1003	Demares2022	Demares2022_a3	beneficial
0.722222	0.4479	18	0.473684	0.4993	19	-0.403237	0.0215955	0.0817832	Demares2022_a3	a1004	Demares2022	Demares2022_a4	beneficial
0.722222	0.4479	18	0.526316	0.4993	19	-0.303432	0.0215955	0.0700844	Demares2022_a3	a1005	Demares2022	Demares2022_a5	beneficial
0.722222	0.4479	18	0.65	0.477	20	-0.102581	0.0215955	0.0488845	Demares2022_a3	a1006	Demares2022	Demares2022_a6	beneficial
0.772727	0.4191	22	0.473684	0.4993	19	-0.466832	0.0134603	0.073648	Demares2022_a4	a1007	Demares2022	Demares2022_a4	beneficial
0.772727	0.4191	22	0.5	0.5	18	-0.414226	0.0134603	0.070559	Demares2022_a4	a1008	Demares2022	Demares2022_a5	beneficial
0.772727	0.4191	22	0.631579	0.4824	19	-0.193036	0.0134603	0.0446364	Demares2022_a4	a1009	Demares2022	Demares2022_a6	beneficial
28.4932	17.1588	8	12.3679	8.30262	8	-0.829059	0.046359	0.104277	Otieno2022_a1	a1010	Otieno	Otieno2022_a1	beneficial
3.99217	1.88193	8	1.09589	0.66421	8	-1.2837	0.0281636	0.0751362	Otieno2022_a2	a1010	Otieno	Otieno2022_a2	beneficial

## Sheet: fig2c
Fig 2c	The effects of air pollution on pest and beneficial invertebrate performance. Nitrogen oxides (NOx)
Column	Description
Xc	Control mean
Dev_c	Control standard deviation
Nc	Control sample size
Xe	Treatment mean
Dev_e	Treatment standard deviation
Ne	Treatment sample size
lnrr.yi	Log response ratio effect size (log(Xe/Xc) + 0.5 * (((Dev_e^2) / (Ne * Xe^2)) - ((Dev_c^2) / (Nc * Xc^2)))
cV.lnRR	Sampling variance for control groups (Dev_c^2 / (Nc * Xc^2) + Dev_c^4 / (2 * Nc^2 * Xc^4)
lnrr.vi	Sampling variance (Dev_c^2 / (Nc * Xc^2) + Dev_c^4 / (2 * Nc^2 * Xc^4) + Dev_e^2 / (Ne * Xe^2) + Dev_e^4 / (2 * Ne^2 * Xe^4)
sharedcontrolcluster	Unique identifier for rows sharing common control group
infoid	Unique identifier per data row
studyid	Unique identifier for publication
multipleoutcomecluster	Unique identifier for rows measured on same experimental unit
Status	3 level factor classifying invertebrates as significant pests, other herbivores and beneficials as defined in the text
Xc	Dev_c	Nc	Xe	Dev_e	Ne	lnrr.yi	cV.lnRR	lnrr.vi	sharedcontrolcluster	infoid	studyid	multipleoutcomecluster	Status
22.3333	7.37111	3	18	10.1489	3	-0.180881	0.0369702	0.148552	Jones2006_a1	a11	Jones2006	Jones2006_a1	pest
148	120.752	3	140	182.978	3	0.118186	0.246511	0.978026	Jones2006_a2	a12	Jones2006	Jones2006_a2	pest
42.3333	28.7286	3	128.333	30.5341	3	1.04174	0.165295	0.184343	Jones2006_a3	a13	Jones2006	Jones2006_a3	pest
641.333	1083.13	3	111.667	15.2753	3	-2.2203	1.40274	1.409	Jones2006_a4	a14	Jones2006	Jones2006_a4	pest
16.6667	10.4083	3	48.6667	67.2409	3	1.32475	0.13845	0.977237	Jones2006_a5	a15	Jones2006	Jones2006_a5	pest
5.33333	4.16333	3	14.3333	22.2336	3	1.28808	0.223755	1.34746	Jones2006_a6	a16	Jones2006	Jones2006_a6	pest
8.66667	0.57735	3	7.66667	0.57735	3	-0.122397	0.00148038	0.00337253	Jones2006_a7	a17	Jones2006	Jones2006_a1	pest
6	1	3	8.66667	2.3094	3	0.374929	0.00930213	0.0332509	Jones2006_a8	a18	Jones2006	Jones2006_a2	pest
10	4	3	10.3333	1.52753	3	0.0097652	0.0547556	0.0620662	Jones2006_a9	a19	Jones2006	Jones2006_a3	pest
7.66667	2.88675	3	8.66667	0.57735	3	0.0997125	0.0483757	0.0498561	Jones2006_a10	a20	Jones2006	Jones2006_a4	pest
8	1	3	8.66667	3.21455	3	0.100368	0.0052219	0.0521314	Jones2006_a11	a21	Jones2006	Jones2006_a5	pest
5.33333	0.57735	3	3.66667	1.1547	3	-0.360118	0.00391388	0.0375181	Jones2006_a12	a22	Jones2006	Jones2006_a6	pest
1.5	0.3	3	1.16667	0.351188	3	-0.242879	0.0134222	0.0440824	Jones2006_a13	a23	Jones2006	Jones2006_a1	pest
0.8	0.458258	3	1	0.360555	3	0.190123	0.115356	0.159629	Jones2006_a14	a24	Jones2006	Jones2006_a2	pest
1.46667	0.11547	3	1.33333	0.152753	3	-0.0941557	0.00206825	0.00645282	Jones2006_a15	a25	Jones2006	Jones2006_a3	pest
1.26667	0.568624	3	1.23333	0.450925	3	-0.0379765	0.0694307	0.114982	Jones2006_a16	a26	Jones2006	Jones2006_a4	pest
1.6	0.264575	3	1.53333	0.550757	3	-0.0256141	0.00915612	0.0530865	Jones2006_a17	a27	Jones2006	Jones2006_a5	pest
1.56667	0.11547	3	0.933333	0.321455	3	-0.499078	0.00181241	0.042135	Jones2006_a18	a28	Jones2006	Jones2006_a6	pest
0.535	0.062	14	0.568	0.074	13	0.0600278	0.000959745	0.00226624	Dohmen1988_a7	a60	Dohmen1988	Dohmen1988_a7	pest
0.556	0.048	5	0.607	0.033	6	0.0872615	0.00149172	0.00198444	Dohmen1988_a8	a61	Dohmen1988	Dohmen1988_a8	pest
0.508	0.058	14	0.529	0.079	15	0.0407848	0.000931542	0.00241944	Dohmen1988_a9	a62	Dohmen1988	Dohmen1988_a9	pest
0.529	0.067	9	0.586	0.031	11	0.101567	0.00178395	0.00203839	Dohmen1988_a10	a63	Dohmen1988	Dohmen1988_a10	pest
0.113321	0.03284	20	0.284459	0.189177	20	0.929321	0.0042079	0.0265664	Gate1995_a5	a82	Gate1995	Gate1995_a5	beneficial
0.222479	0.0481036	20	0.179463	0.186401	20	-0.18906	0.0023402	0.0577357	Gate1995_a6	a83	Gate1995	Gate1995_a6	beneficial
0.425994	0.0730805	20	0.146161	0.0989824	20	-1.05899	0.0014726	0.0246665	Gate1995_a7	a84	Gate1995	Gate1995_a7	beneficial
0.203978	0.0309898	20	0.358002	0.180389	20	0.568297	0.00115476	0.0139299	Gate1995_a8	a85	Gate1995	Gate1995_a8	beneficial
1.12171	0.168942	4	0.796943	0.0416956	3	-0.344208	0.00568699	0.00659984	Nowinszky2017_a1	a90	Nowinszky2017	Nowinszky2017_a1	pest
0.832468	0.11541	3	1.12353	1.12353	4	0.421632	0.00642721	0.287677	Nowinszky2017_a2	a91	Nowinszky2017	Nowinszky2017_a2	pest
0.53293	0.114671	3	1.02664	0.354685	4	0.662864	0.0155519	0.0458363	Nowinszky2017_a3	a92	Nowinszky2017	Nowinszky2017_a3	pest
1.14756	0.284893	4	0.769919	0.0609919	3	-0.405767	0.0155269	0.017621	Nowinszky2017_a4	a93	Nowinszky2017	Nowinszky2017_a4	pest
0.781707	0.123879	4	1.35366	1.35366	3	0.712613	0.00629809	0.395187	Nowinszky2017_a5	a94	Nowinszky2017	Nowinszky2017_a5	pest
0.726016	0.189952	3	1.13805	0.404825	5	0.450743	0.0230781	0.0487055	Nowinszky2017_a6	a95	Nowinszky2017	Nowinszky2017_a6	pest
1.1446	0.171264	5	0.667247	0.172465	2	-0.525186	0.00448774	0.0384497	Nowinszky2017_a7	a96	Nowinszky2017	Nowinszky2017_a7	pest
0.733449	0.0719999	3	1.25348	1.25348	4	0.659318	0.00321736	0.284467	Nowinszky2017_a8	a97	Nowinszky2017	Nowinszky2017_a8	pest
0.725319	0.0555674	3	1.11742	0.245532	5	0.436017	0.00195832	0.0116613	Nowinszky2017_a9	a98	Nowinszky2017	Nowinszky2017_a9	pest
0.0983713	0.022708	15	0.111075	0.0378467	15	0.123549	0.00355879	0.0113286	Holopainen1995_a1	a110	Holopainen1995	Holopainen1995_a1	pest
0.122476	0.0731704	15	0.139739	0.0529854	15	0.124763	0.0240778	0.0337086	Holopainen1995_a2	a113	Holopainen1995	Holopainen1995_a1	pest
0.107166	0.0592932	15	0.112052	0.0529854	15	0.0418332	0.0206164	0.0356342	Holopainen1995_a3	a116	Holopainen1995	Holopainen1995_a1	pest
0.7	0.4583	30	0.3	0.4583	30	-0.815546	0.0143904	0.0952084	Girling2013_a1	a221	Girling2013	Girling2013_a1	beneficial
87.4	35.1796	59	78.63	39.2829	47	-0.10446	0.00274982	0.00807439	Reitmayer2019_a1	a257	Reitmayer2019	Reitmayer2019_a1	beneficial
79.01	59.4779	55	68.7	66.8164	42	-0.133716	0.0103566	0.033132	Reitmayer2019_a2	a258	Reitmayer2019	Reitmayer2019_a1	beneficial
72.52	78.4972	47	49.23	78.9543	37	-0.365065	0.0252392	0.0971723	Reitmayer2019_a3	a259	Reitmayer2019	Reitmayer2019_a1	beneficial
59.54	51.3745	29	33.97	67.7171	23	-0.48762	0.0260027	0.213702	Reitmayer2019_a4	a260	Reitmayer2019	Reitmayer2019_a1	beneficial
90.05	324.24	12	10.19	22.8631	12	-2.5094	1.66403	2.17153	Reitmayer2019_a5	a261	Reitmayer2019	Reitmayer2019_a2	beneficial
90.04	289.737	12	10.19	41.0496	12	-1.93412	1.23519	3.50196	Reitmayer2019_a6	a262	Reitmayer2019	Reitmayer2019_a2	beneficial
80.09	244.6	12	15.17	37.7587	12	-1.79433	1.07936	1.7289	Reitmayer2019_a7	a263	Reitmayer2019	Reitmayer2019_a2	beneficial
35.44	23.1922	3	18.97	3.84515	3	-0.689509	0.152938	0.166727	Campbell2018_a1	a286	Campbell2018	Campbell2018_a1	pest
16.95	3.16965	3	8.28	7.17069	3	-0.597253	0.0117243	0.292974	Campbell2018_a2	a287	Campbell2018	Campbell2018_a2	pest
84.75	9.46739	3	67.425	19.5912	3	-0.216699	0.00416833	0.0327067	Leonard2019b_a1	a379	Leonard2019b	Leonard2019b_a1	beneficial
87.6	8.8681	3	63.99	34.8142	3	-0.266429	0.00342194	0.106956	Leonard2019b_a2	a380	Leonard2019b	Leonard2019b_a2	beneficial
88.184	6.87624	3	56.806	21.6905	3	-0.416497	0.00202881	0.0518089	Leonard2019b_a3	a381	Leonard2019b	Leonard2019b_a3	beneficial
70.14	11.6619	3	40.918	14.6895	3	-0.522051	0.00925725	0.0531401	Leonard2019b_a4	a382	Leonard2019b	Leonard2019b_a4	beneficial
104.7	6.9	8	96.2	5.2	8	-0.0847586	0.000543041	0.000908338	Viskari2000a_a1	a392	Viskari2000a	Viskari2000a_a1	pest
104.7	6.9	8	143	11.6	8	0.311885	0.000543041	0.00136591	Viskari2000a_a1	a393	Viskari2000a	Viskari2000a_a2	pest
104.7	6.9	8	153	12.1	8	0.379458	0.000543041	0.00132515	Viskari2000a_a1	a394	Viskari2000a	Viskari2000a_a3	pest
0.53	0.066675	4	0.575	0.06145	4	0.0809424	0.00396436	0.00682371	Dohmen1984_a2	a425	Dohmen1984	Dohmen1984_a2	pest
0.37	0.066675	1	0.369	0.06145	1	-0.00507655	0.0330003	0.0611174	Dohmen1984_a4	a427	Dohmen1984	Dohmen1984_a4	pest
0.15	0.0551543	18	0.145	0.0509117	18	-0.0342326	0.00753932	0.0144118	Jackson1995_a2	a511	Jackson1995	Jackson1995_a2	pest
0.362	0.199251	29	0.33	0.134629	29	-0.0949054	0.0105014	0.0162571	Jackson1995_a8	a517	Jackson1995	Jackson1995_a8	pest
0.216	0.15617	29	0.304	0.150785	29	0.336978	0.018188	0.0267074	Jackson1995_a9	a518	Jackson1995	Jackson1995_a9	pest
0.433	0.0915478	29	0.423	0.096933	29	-0.0232309	0.00154261	0.00335503	Jackson1995_a10	a519	Jackson1995	Jackson1995_a10	pest
0.335	0.129244	29	0.325	0.140014	29	-0.0296716	0.00514572	0.0115662	Jackson1995_a11	a520	Jackson1995	Jackson1995_a11	pest
0.238	0.0636396	18	0.26	0.0848528	18	0.0893834	0.00398007	0.00991473	Jackson1995_a12	a521	Jackson1995	Jackson1995_a12	pest
0.248	0.101823	18	0.345	0.0975807	18	0.327655	0.0094091	0.0138634	Jackson1995_a13	a522	Jackson1995	Jackson1995_a13	pest
0.436	0.0636396	18	0.393	0.0678823	18	-0.103596	0.00118431	0.00284319	Jackson1995_a14	a523	Jackson1995	Jackson1995_a14	pest
0.329	0.118794	18	0.334	0.0933381	18	0.013631	0.00726933	0.0116174	Jackson1995_a15	a524	Jackson1995	Jackson1995_a15	pest
0.38	0.0121244	3	0.419	0.0121244	3	0.0976696	0.000339393	0.000618537	Masters1996_a1	a539	Masters1996	Masters1996_a1	pest
0.319	0.0121244	3	0.389	0.0138564	3	0.198359	0.000481636	0.000904668	Masters1996_a2	a540	Masters1996	Masters1996_a2	pest
294.077	251.577	8	164.776	110.021	8	-0.597131	0.0956656	0.152947	Bolsinger1987_a1	a773	Bolsinger1987	Bolsinger1987_a1	pest
419.511	475.405	9	219.716	239.706	9	-0.651974	0.152872	0.293866	Bolsinger1987_a2	a774	Bolsinger1987	Bolsinger1987_a2	pest
17.9969	22.1436	4	59.5413	4.19507	2	1.00847	0.4501	0.452585	Bignal2007_a1	a792	Bignal2007	Bignal2007_a1	pest
0.06	0.09	9	0.08	0.06	9	0.193932	0.28125	0.345703	Viskari2000b_a1	a885	Viskari2000b	Viskari2000b_a1	pest
1	3	9	13	12	9	2.11229	1.5	1.59916	Viskari2000b_a2	a886	Viskari2000b	Viskari2000b_a1	pest
0.06	0.09	9	0.11	0.06	9	0.497665	0.28125	0.314854	Viskari2000b_a1	a887	Viskari2000b	Viskari2000b_a2	pest
1	3	9	6	9	9	1.41676	1.5	1.78125	Viskari2000b_a2	a888	Viskari2000b	Viskari2000b_a2	pest
4.24482	2.19917	11	1.3156	0.612564	11	-1.17375	0.0246987	0.0446018	Ryalls2022a_a1	a932	Ryalls2022a	Ryalls2022a_a3	beneficial
6.7517	4.41666	11	0.743262	0.328179	11	-2.21709	0.0396583	0.0575388	Ryalls2022a_a2	a933	Ryalls2022a	Ryalls2022a_a3	beneficial
48.3333	21.2406	12	30.3333	21.2899	12	-0.453396	0.0162233	0.058117	Ryalls2022b_a6	a958	Ryalls2022b	Ryalls2022b_a18	pest
18.0417	3.79243	12	14.375	4.02337	12	-0.22577	0.00368892	0.0102383	Ryalls2022b_a7	a961	Ryalls2022b	Ryalls2022b_a21	beneficial
45.8958	8.75205	12	31.1667	4.99503	12	-0.38747	0.00303493	0.00517772	Ryalls2022b_a8	a964	Ryalls2022b	Ryalls2022b_a24	beneficial
7.16667	5.19294	6	7	4.69042	6	-0.0298689	0.0913355	0.168965	Ryalls2022c_a1	a973	Ryalls2022c	Ryalls2022c_a3	beneficial
11.5	4.50555	6	14.3333	3.88158	6	0.213561	0.0259101	0.0382076	Ryalls2022c_a2	a976	Ryalls2022c	Ryalls2022c_a6	beneficial
16.8333	10.9438	6	18.5	11.4499	6	0.0911088	0.0729253	0.138805	Ryalls2022c_a3	a979	Ryalls2022c	Ryalls2022c_a9	beneficial
80.6667	37.125	6	46.5	13.3978	6	-0.561606	0.0359247	0.0498563	Ryalls2022c_a4	a982	Ryalls2022c	Ryalls2022c_a12	beneficial
78.6667	29.7164	6	61.5	16.1957	6	-0.252294	0.0240655	0.0356907	Ryalls2022c_a5	a985	Ryalls2022c	Ryalls2022c_a15	beneficial
105.333	63.0513	6	70.6667	26.3186	6	-0.417456	0.0615011	0.084886	Ryalls2022c_a6	a988	Ryalls2022c	Ryalls2022c_a18	beneficial
4	1.95818	6	7.03333	6.26813	6	0.610582	0.0407402	0.181875	Ryalls2022c_a7	a991	Ryalls2022c	Ryalls2022c_a21	beneficial
0.0600467	0.0427149	12	0.0960833	0.0613732	12	0.466009	0.0430587	0.0776368	Ryalls2022c_a8	a994	Ryalls2022c	Ryalls2022c_a24	pest
0.276283	0.128597	12	0.2253	0.0772631	12	-0.208121	0.0182168	0.0280652	Ryalls2022c_a9	a997	Ryalls2022c	Ryalls2022c_a27	pest

## Sheet: fig2d
Fig 2d	The effects of air pollution on pest and beneficial invertebrate performance. Sulfur dioxide (SO2)
Column	Description
Xc	Control mean
Dev_c	Control standard deviation
Nc	Control sample size
Xe	Treatment mean
Dev_e	Treatment standard deviation
Ne	Treatment sample size
lnrr.yi	Log response ratio effect size (log(Xe/Xc) + 0.5 * (((Dev_e^2) / (Ne * Xe^2)) - ((Dev_c^2) / (Nc * Xc^2)))
cV.lnRR	Sampling variance for control groups (Dev_c^2 / (Nc * Xc^2) + Dev_c^4 / (2 * Nc^2 * Xc^4)
lnrr.vi	Sampling variance (Dev_c^2 / (Nc * Xc^2) + Dev_c^4 / (2 * Nc^2 * Xc^4) + Dev_e^2 / (Ne * Xe^2) + Dev_e^4 / (2 * Ne^2 * Xe^4)
sharedcontrolcluster	Unique identifier for rows sharing common control group
infoid	Unique identifier per data row
studyid	Unique identifier for publication
multipleoutcomecluster	Unique identifier for rows measured on same experimental unit
Status	3 level factor classifying invertebrates as significant pests, other herbivores and beneficials as defined in the text
Xc	Dev_c	Nc	Xe	Dev_e	Ne	lnrr.yi	cV.lnRR	lnrr.vi	sharedcontrolcluster	infoid	studyid	multipleoutcomecluster	Status
0.499	0.078	13	0.543	0.056	14	0.0839433	0.00188128	0.00264128	Dohmen1988_a1	a54	Dohmen1988	Dohmen1988_a1	pest
0.553	0.057	14	0.58	0.075	14	0.0478878	0.000759165	0.00195425	Dohmen1988_a2	a55	Dohmen1988	Dohmen1988_a2	pest
0.546	0.07	15	0.565	0.066	14	0.0341462	0.00109637	0.00207153	Dohmen1988_a3	a56	Dohmen1988	Dohmen1988_a3	pest
0.523	0.053	13	0.539	0.049	14	0.0300343	0.000790272	0.00138076	Dohmen1988_a4	a57	Dohmen1988	Dohmen1988_a4	pest
0.473	0.06	14	0.496	0.07	12	0.0477358	0.00115001	0.00281117	Dohmen1988_a5	a58	Dohmen1988	Dohmen1988_a5	pest
0.489	0.073	14	0.542	0.089	15	0.103006	0.00159311	0.00339231	Dohmen1988_a6	a59	Dohmen1988	Dohmen1988_a6	pest
0.178824	0.0447059	20	0.155294	0.0447059	20	-0.140569	0.00312988	0.00728218	Gate1995_a9	a86	Gate1995	Gate1995_a9	beneficial
0.265882	0.0737255	20	0.288627	0.0454902	20	0.0807817	0.00385177	0.00509457	Gate1995_a10	a87	Gate1995	Gate1995_a10	beneficial
0.260392	0.105098	20	0.26902	0.0698039	20	0.030206	0.0081784	0.0115504	Gate1995_a11	a88	Gate1995	Gate1995_a11	beneficial
0.271373	0.130196	20	0.264314	0.0321569	20	-0.0317403	0.0115751	0.0123155	Gate1995_a12	a89	Gate1995	Gate1995_a12	beneficial
0.125939	0.106321	13	0.185529	0.0553754	13	0.363431	0.0563274	0.0632036	Holopainen1995_a4	a119	Holopainen1995	Holopainen1995_a4	pest
0.125939	0.106321	13	0.244505	0.0730955	13	0.639467	0.0563274	0.0632258	Holopainen1995_a4	a120	Holopainen1995	Holopainen1995_a5	pest
0.125939	0.106321	13	0.160956	0.0553754	13	0.222475	0.0563274	0.0654738	Holopainen1995_a4	a121	Holopainen1995	Holopainen1995_a6	pest
0.0684983	0.0797405	13	0.105358	0.0387628	13	0.383642	0.109679	0.120145	Holopainen1995_a5	a122	Holopainen1995	Holopainen1995_a4	pest
0.0684983	0.0797405	13	0.0817065	0.0775255	13	0.158828	0.109679	0.181329	Holopainen1995_a5	a123	Holopainen1995	Holopainen1995_a5	pest
0.0684983	0.0797405	13	0.0758703	0.0708805	13	0.0836629	0.109679	0.17907	Holopainen1995_a5	a124	Holopainen1995	Holopainen1995_a6	pest
0.109352	0.0487303	13	0.137611	0.0465153	13	0.226619	0.0153925	0.0242202	Holopainen1995_a6	a125	Holopainen1995	Holopainen1995_a7	pest
0.109352	0.0487303	13	0.16157	0.0708805	13	0.390135	0.0153925	0.0303064	Holopainen1995_a6	a126	Holopainen1995	Holopainen1995_a8	pest
0.109352	0.0487303	13	0.100751	0.0730955	13	-0.0693104	0.0153925	0.0567015	Holopainen1995_a6	a127	Holopainen1995	Holopainen1995_a9	pest
0.0540614	0.0420853	13	0.0761775	0.0775255	13	0.359471	0.0477033	0.130547	Holopainen1995_a7	a128	Holopainen1995	Holopainen1995_a7	pest
0.0540614	0.0420853	13	0.0798635	0.0420853	13	0.37757	0.0477033	0.0692924	Holopainen1995_a7	a129	Holopainen1995	Holopainen1995_a8	pest
0.0540614	0.0420853	13	0.0651195	0.0287952	13	0.170314	0.0477033	0.0628573	Holopainen1995_a7	a130	Holopainen1995	Holopainen1995_a9	pest
0.18402	0.166067	15	0.262035	0.156841	15	0.338229	0.0557674	0.0799369	Holopainen1995_a8	a131	Holopainen1995	Holopainen1995_a10	pest
0.18402	0.166067	15	0.131613	0.21681	15	-0.271869	0.0557674	0.253046	Holopainen1995_a8	a132	Holopainen1995	Holopainen1995_a11	pest
0.18402	0.166067	15	0.198015	0.157995	15	0.0673729	0.0557674	0.0991103	Holopainen1995_a8	a133	Holopainen1995	Holopainen1995_a12	pest
0.108387	0.0876467	15	0.154243	0.133776	15	0.356099	0.044544	0.0959497	Holopainen1995_a9	a134	Holopainen1995	Holopainen1995_a10	pest
0.108387	0.0876467	15	0.104814	0.113018	15	-0.0165638	0.044544	0.12506	Holopainen1995_a9	a135	Holopainen1995	Holopainen1995_a11	pest
0.108387	0.0876467	15	0.156625	0.117631	15	0.365152	0.044544	0.0828545	Holopainen1995_a9	a136	Holopainen1995	Holopainen1995_a12	pest
0.113747	0.0899532	15	0.209628	0.166067	15	0.611431	0.0425621	0.0852762	Holopainen1995_a11	a140	Holopainen1995	Holopainen1995_a13	pest
0.113747	0.0899532	15	0.0387097	0.119938	15	-0.778733	0.0425621	0.887362	Holopainen1995_a11	a141	Holopainen1995	Holopainen1995_a14	pest
0.113747	0.0899532	15	0.053598	0.136083	15	-0.558434	0.0425621	0.564659	Holopainen1995_a11	a142	Holopainen1995	Holopainen1995_a15	pest
0.443051	0.097281	10	0.513897	0.172356	10	0.151551	0.00483274	0.0161447	Holopainen1991_a1	a143	Holopainen1991	Holopainen1991_a1	pest
0.588027	0.42139	10	0.713614	0.504864	10	0.192919	0.0526727	0.103977	Holopainen1991_a2	a144	Holopainen1991	Holopainen1991_a2	pest
0.4	0.489837	10	0.8	0.400028	10	0.630668	0.161207	0.186523	Ginevan1980_a1	a236	Ginevan1980	Ginevan1980_a1	beneficial
0.818182	0.385723	11	0.363636	0.480911	11	-0.741532	0.0204092	0.192051	Ginevan1980_a2	a237	Ginevan1980	Ginevan1980_a2	beneficial
0.416667	0.492942	12	0.333333	0.471464	12	-0.198107	0.123438	0.304043	Ginevan1980_a3	a238	Ginevan1980	Ginevan1980_a3	beneficial
50.468	45.1447	10	23.266	42.305	10	-0.649041	0.0832181	0.468503	Salt1995_a1	a371	Salt1995	Salt1995_a1	pest
16.506	28.7293	10	3.643	5.68261	10	-1.54073	0.348835	0.621757	Salt1995_a2	a374	Salt1995	Salt1995_a4	pest
0.507	0.0681667	5	0.54	0.0648667	5	0.0626934	0.00362195	0.00651204	Dohmen1984_a1	a424	Dohmen1984	Dohmen1984_a1	pest
0.394	0.0681667	2	0.395	0.0648667	2	0.00179358	0.0150785	0.0286535	Dohmen1984_a3	a426	Dohmen1984	Dohmen1984_a3	pest
0.145	0.0424853	5	0.208	0.158	4	0.424346	0.0173174	0.171976	Kozlov1996a_a1	a436	Kozlov1996a	Kozlov1996a_a1	beneficial
0.145	0.0424853	5	0.019	0.0034	4	-2.03688	0.0173174	0.025355	Kozlov1996a_a1	a437	Kozlov1996a	Kozlov1996a_a2	beneficial
0.142	0.0469574	5	0.151	0.132	4	0.14604	0.0221098	0.231403	Kozlov1996a_a2	a438	Kozlov1996a	Kozlov1996a_a3	beneficial
0.142	0.0469574	5	0.04	0.05	4	-1.08257	0.0221098	0.489029	Kozlov1996a_a2	a439	Kozlov1996a	Kozlov1996a_a4	beneficial
0.283	0.158761	5	0.463	0.334	4	0.525858	0.0649234	0.203484	Kozlov1996a_a3	a440	Kozlov1996a	Kozlov1996a_a5	beneficial
0.283	0.158761	5	0.079	0.094	4	-1.1305	0.0649234	0.481513	Kozlov1996a_a3	a441	Kozlov1996a	Kozlov1996a_a6	beneficial
0.273	0.241495	5	0.198	0.268	4	-0.170449	0.168749	0.731653	Kozlov1996a_a4	a442	Kozlov1996a	Kozlov1996a_a7	beneficial
0.273	0.241495	5	0.075	0.092	4	-1.18215	0.168749	0.615682	Kozlov1996a_a4	a443	Kozlov1996a	Kozlov1996a_a8	beneficial
0.103	0.0693181	5	0.199	0.168	4	0.702373	0.0946861	0.288737	Kozlov1996a_a5	a444	Kozlov1996a	Kozlov1996a_a9	beneficial
0.103	0.0693181	5	0.047	0.044	4	-0.720321	0.0946861	0.337793	Kozlov1996a_a5	a445	Kozlov1996a	Kozlov1996a_a10	beneficial
0.053	0.021	4	0.064	0.046	5	0.220627	0.0400191	0.148677	Kozlov2003_a1	a450	Kozlov2003	Kozlov2003_a1	pest
0.218	0.018	4	0.945	0.41	5	1.48466	0.00170585	0.0400618	Kozlov2003_a2	a451	Kozlov2003	Kozlov2003_a1	pest
1.526	0.399	4	2.485	0.35	5	0.481061	0.0172374	0.0212128	Kozlov2003_a3	a452	Kozlov2003	Kozlov2003_a1	pest
29.27	1.29259	8	16.311	1.72534	8	-0.584146	0.000243803	0.0016434	Hoffmann2000_a1	a477	Hoffmann2000	Hoffmann2000_a1	pest
29.27	1.29259	8	13.262	3.01793	8	-0.788546	0.000243803	0.00673783	Hoffmann2000_a1	a478	Hoffmann2000	Hoffmann2000_a2	pest
29.27	1.29259	8	12.195	1.29259	8	-0.874957	0.000243803	0.00164912	Hoffmann2000_a1	a479	Hoffmann2000	Hoffmann2000_a3	pest
32.317	9.0538	8	31.554	19.8329	8	-0.00410714	0.00985904	0.0604611	Hoffmann2000_a2	a480	Hoffmann2000	Hoffmann2000_a4	pest
32.317	9.0538	8	28.506	8.19112	8	-0.125224	0.00985904	0.0202334	Hoffmann2000_a2	a481	Hoffmann2000	Hoffmann2000_a5	pest
32.317	9.0538	8	23.78	1.72534	8	-0.311325	0.00985904	0.0105173	Hoffmann2000_a2	a482	Hoffmann2000	Hoffmann2000_a6	pest
179.101	38.6703	8	155.859	46.4032	8	-0.136372	0.00584429	0.0169857	Hoffmann2000_a3	a483	Hoffmann2000	Hoffmann2000_a1	pest
179.101	38.6703	8	143.555	38.6703	8	-0.21961	0.00584429	0.0149558	Hoffmann2000_a3	a484	Hoffmann2000	Hoffmann2000_a2	pest
179.101	38.6703	8	102.539	54.1389	8	-0.543197	0.00584429	0.0412973	Hoffmann2000_a3	a485	Hoffmann2000	Hoffmann2000_a3	pest
250.195	108.275	8	293.945	50.2696	8	0.151275	0.0236844	0.027347	Hoffmann2000_a4	a486	Hoffmann2000	Hoffmann2000_a4	pest
250.195	108.275	8	200.977	61.8718	8	-0.224832	0.0236844	0.0356015	Hoffmann2000_a4	a487	Hoffmann2000	Hoffmann2000_a5	pest
250.195	108.275	8	177.734	34.801	8	-0.351262	0.0236844	0.0284883	Hoffmann2000_a4	a488	Hoffmann2000	Hoffmann2000_a6	pest
11.5	7.8	16	7.8	6.7	15	-0.378005	0.0291657	0.0795646	Petters1982_a1	a489	Petters1982	Petters1982_a1	beneficial
11.5	7.8	16	12.8	7.6	17	0.103091	0.0291657	0.0501183	Petters1982_a1	a490	Petters1982	Petters1982_a2	beneficial
15.8	5.9	18	15.6	5.5	21	-0.0136528	0.00777672	0.0137134	Petters1982_a2	a491	Petters1982	Petters1982_a3	beneficial
15.8	5.9	18	16.6	8	18	0.0519709	0.00777672	0.020763	Petters1982_a2	a492	Petters1982	Petters1982_a4	beneficial
12.6	4.58841	20	10.88	5.25923	20	-0.144244	0.00665259	0.0184039	Petters1982_a3	a493	Petters1982	Petters1982_a1	beneficial
12.6	4.58841	20	10.84	4.60183	20	-0.149264	0.00665259	0.0157042	Petters1982_a3	a494	Petters1982	Petters1982_a2	beneficial
10.525	4.29325	20	12.091	3.91759	20	0.137173	0.00835413	0.013617	Petters1982_a4	a495	Petters1982	Petters1982_a3	beneficial
10.525	4.29325	20	11.022	4.092	20	0.0454259	0.00835413	0.0152695	Petters1982_a4	a496	Petters1982	Petters1982_a4	beneficial
263	7.62102	3	233.3	13.3368	3	-0.119424	0.000279933	0.00136984	Ginevan1978_a1	a497	Ginevan1978	Ginevan1978_a1	pest
241.3	42.9549	3	246	12.9904	3	0.0144738	0.0106188	0.0115488	Ginevan1978_a2	a498	Ginevan1978	Ginevan1978_a2	pest
216.3	9.69948	3	285.7	17.6669	3	0.278578	0.000670515	0.00194594	Ginevan1978_a3	a499	Ginevan1978	Ginevan1978_a3	pest
212.7	31.8697	3	185.3	14.376	3	-0.140645	0.00751143	0.00951979	Ginevan1978_a4	a500	Ginevan1978	Ginevan1978_a4	pest
174	5.19615	3	179.3	17.3205	3	0.0314117	0.000297309	0.00341271	Ginevan1978_a5	a501	Ginevan1978	Ginevan1978_a1	pest
259	12.8172	3	229	6.9282	3	-0.123362	0.00081666	0.00112181	Ginevan1978_a6	a502	Ginevan1978	Ginevan1978_a2	pest
314.3	15.4153	3	196.7	16.4545	3	-0.467903	0.000802168	0.00313748	Ginevan1978_a7	a503	Ginevan1978	Ginevan1978_a3	pest
304.3	18.5329	3	265	22.8631	3	-0.137662	0.00123718	0.00372142	Ginevan1978_a8	a504	Ginevan1978	Ginevan1978_a4	pest
372	117	5	725	166	5	0.662628	0.0199798	0.0305198	Hughes1983_a1	a505	Hughes1983	Hughes1983_a1	pest
621	142	5	865	307	5	0.338766	0.0105121	0.0360221	Hughes1983_a2	a506	Hughes1983	Hughes1983_a2	pest
38.4	22.4	2	74.2	40.3	2	0.647384	0.184613	0.342983	Hughes1983_a3	a507	Hughes1983	Hughes1983_a3	pest
38.1	1.5	2	41.1	2.4	2	0.0762588	0.000775302	0.00248169	Hughes1983_a4	a508	Hughes1983	Hughes1983_a4	pest
41.8	1.8	2	46.4	2.1	2	0.104452	0.000927606	0.0019523	Hughes1983_a5	a509	Hughes1983	Hughes1983_a5	pest
2.56	0.05	46	2.58	0.08	46	0.00778844	8.29285e-06	2.91948e-05	Hughes1981_a1	a525	Hughes1981	Hughes1981_a1	pest
5.12	0.25	46	5.12	0.2	46	-9.32942e-06	5.18315e-05	8.50033e-05	Hughes1981_a2	a526	Hughes1981	Hughes1981_a2	pest
8.26	0.29	46	8.22	0.16	46	-0.00486366	2.67969e-05	3.50333e-05	Hughes1981_a3	a527	Hughes1981	Hughes1981_a3	pest
11.78	0.17	46	11.68	0.15	46	-0.00852567	4.52742e-06	8.11283e-06	Hughes1981_a4	a528	Hughes1981	Hughes1981_a4	pest
13.68	0.29	46	13.48	0.22	46	-0.0147298	9.7694e-06	1.55598e-05	Hughes1981_a5	a529	Hughes1981	Hughes1981_a5	pest
18.56	0.38	46	18.56	0.09	46	-4.30083e-06	9.11287e-06	9.62405e-06	Hughes1981_a6	a530	Hughes1981	Hughes1981_a6	pest
0.4	0.1	46	0.5	0.1	46	0.222899	0.00135962	0.00222956	Hughes1981_a7	a531	Hughes1981	Hughes1981_a1	pest
2.5	0.6	46	3.6	5.9	46	0.393212	0.00125296	0.061348	Hughes1981_a8	a532	Hughes1981	Hughes1981_a2	pest
10.3	2	46	10.6	2.2	46	0.0287685	0.000819985	0.00175685	Hughes1981_a9	a533	Hughes1981	Hughes1981_a3	pest
47.4	4.8	46	46.9	6	46	-0.0105381	0.000222955	0.000578812	Hughes1981_a10	a534	Hughes1981	Hughes1981_a4	pest
40.2	3.6	46	40.2	5	46	8.09816e-05	0.000174354	0.000510713	Hughes1981_a11	a535	Hughes1981	Hughes1981_a5	pest
19.6	2	36	24.8	1.8	36	0.235243	0.000289273	0.000435616	Hughes1981_a12	a536	Hughes1981	Hughes1981_a6	pest
56	7	20	60	6	20	0.0688522	0.000781555	0.00128168	Hughes1981_a13	a537	Hughes1981	Hughes1981_a7	pest
379	51	20	364	54	20	-0.0402848	0.000905792	0.00200681	Hughes1981_a14	a538	Hughes1981	Hughes1981_a7	pest
2.733	1.66312	8	2.715	1.62069	8	-0.00748133	0.0473601	0.092894	McNary1981_a1	a543	McNary1981	McNary1981_a1	pest
2.733	1.66312	8	2.012	1.18228	8	-0.307834	0.0473601	0.091453	McNary1981_a1	a544	McNary1981	McNary1981_a2	pest
2.733	1.66312	8	2.05	0.871156	8	-0.299418	0.0473601	0.0701881	McNary1981_a1	a545	McNary1981	McNary1981_a3	pest
1.671	1.28976	8	1.181	0.783474	8	-0.356789	0.077242	0.133768	McNary1981_a2	a546	McNary1981	McNary1981_a4	pest
1.671	1.28976	8	0.997	0.585484	8	-0.532108	0.077242	0.121278	McNary1981_a2	a547	McNary1981	McNary1981_a5	pest
1.671	1.28976	8	0.966	0.613769	8	-0.560017	0.077242	0.128977	McNary1981_a2	a548	McNary1981	McNary1981_a6	pest
65.9	9.6	4	78.4	9.8	4	0.172986	0.00531939	0.00923327	Kozlov1996b_a1	a619	Kozlov1996b	Kozlov1996b_a1	pest
65.9	9.6	4	75.8	23.2	4	0.149017	0.00531939	0.0290131	Kozlov1996b_a1	a620	Kozlov1996b	Kozlov1996b_a2	pest
65.9	9.6	4	62.5	16.6277	3	-0.0438281	0.00531939	0.0291907	Kozlov1996b_a1	a621	Kozlov1996b	Kozlov1996b_a3	pest
65.9	9.6	4	65.3	17.2	4	-0.00312664	0.00531939	0.0228147	Kozlov1996b_a1	a622	Kozlov1996b	Kozlov1996b_a4	pest
91.8	5.8	4	96.4	7.2	4	0.0490922	0.000998452	0.00239403	Kozlov1996b_a2	a623	Kozlov1996b	Kozlov1996b_a5	pest
91.8	5.8	4	90.5	9.6	4	-0.0133549	0.000998452	0.00381551	Kozlov1996b_a2	a624	Kozlov1996b	Kozlov1996b_a6	pest
91.8	5.8	4	95.8	7.27461	3	0.0431124	0.000998452	0.00292236	Kozlov1996b_a2	a625	Kozlov1996b	Kozlov1996b_a7	pest
91.8	5.8	4	100	0	4	0.0850589	0.000998452	0.000998452	Kozlov1996b_a2	a626	Kozlov1996b	Kozlov1996b_a8	pest
63.4	12	4	77.8	9.8	4	0.202183	0.00899631	0.0129709	Kozlov1996b_a3	a627	Kozlov1996b	Kozlov1996b_a1	pest
63.4	12	4	65.8	13	4	0.037557	0.00899631	0.0188022	Kozlov1996b_a3	a628	Kozlov1996b	Kozlov1996b_a2	pest
63.4	12	4	56.2	14.376	3	-0.11412	0.00899631	0.0310456	Kozlov1996b_a3	a629	Kozlov1996b	Kozlov1996b_a3	pest
63.4	12	4	58.4	19.4	4	-0.0728322	0.00899631	0.0369647	Kozlov1996b_a3	a630	Kozlov1996b	Kozlov1996b_a4	pest
78.9	12.6	4	89.3	13.6	4	0.123532	0.00639601	0.0122113	Kozlov1996b_a4	a631	Kozlov1996b	Kozlov1996b_a5	pest
78.9	12.6	4	81	9.6	4	0.0248359	0.00639601	0.00991384	Kozlov1996b_a4	a632	Kozlov1996b	Kozlov1996b_a6	pest
78.9	12.6	4	95.8	7.27461	3	0.191855	0.00639601	0.00831992	Kozlov1996b_a4	a633	Kozlov1996b	Kozlov1996b_a7	pest
78.9	12.6	4	100	0	4	0.233801	0.00639601	0.00639601	Kozlov1996b_a4	a634	Kozlov1996b	Kozlov1996b_a8	pest
24.9	1.8	4	25.2	1.2	4	0.0116064	0.00130728	0.00187434	Kozlov1996b_a5	a635	Kozlov1996b	Kozlov1996b_a1	pest
24.9	1.8	4	24.9	0.6	4	-0.000580636	0.00130728	0.00145245	Kozlov1996b_a5	a636	Kozlov1996b	Kozlov1996b_a2	pest
24.9	1.8	4	25.8	1.55885	3	0.0354619	0.00130728	0.0025249	Kozlov1996b_a5	a637	Kozlov1996b	Kozlov1996b_a3	pest
24.9	1.8	4	23	2	4	-0.0790816	0.00130728	0.00319943	Kozlov1996b_a5	a638	Kozlov1996b	Kozlov1996b_a4	pest
15	1.4	4	14.1	2	4	-0.0604493	0.00218015	0.00722273	Kozlov1996b_a6	a639	Kozlov1996b	Kozlov1996b_a5	pest
15	1.4	4	15.7	2.2	4	0.0469761	0.00218015	0.00710112	Kozlov1996b_a6	a640	Kozlov1996b	Kozlov1996b_a6	pest
15	1.4	4	17.5	2.25167	3	0.155821	0.00218015	0.00771374	Kozlov1996b_a6	a641	Kozlov1996b	Kozlov1996b_a7	pest
15	1.4	4	14.4	2.2	4	-0.0389933	0.00218015	0.00803244	Kozlov1996b_a6	a642	Kozlov1996b	Kozlov1996b_a8	pest
7.62	0.430813	29	7.58	0.389744	31	-0.00527564	0.000110229	0.000195514	Warrington1987_a1	a649	Warrington1987	Warrington1987_a1	pest
8.45	0.164317	30	8.53	0.167033	31	0.0094228	1.26047e-05	2.4974e-05	Warrington1987_a2	a650	Warrington1987	Warrington1987_a2	pest
0.258	0.032311	29	0.307	0.0445421	31	0.173957	0.000540979	0.00122026	Warrington1987_a3	a651	Warrington1987	Warrington1987_a1	pest
0.256	0.0328634	30	0.306	0.0334066	31	0.178325	0.000549467	0.000934009	Warrington1987_a4	a652	Warrington1987	Warrington1987_a2	pest
0.374	0.0215407	29	0.393	0.0222711	31	0.0495484	0.000114394	0.000217993	Warrington1987_a5	a653	Warrington1987	Warrington1987_a1	pest
0.345	0.0109545	30	0.359	0.0111355	31	0.0397767	3.36069e-05	6.46438e-05	Warrington1987_a6	a654	Warrington1987	Warrington1987_a2	pest
301	172	4	316	60	4	0.0123221	0.0849646	0.0940182	Warrington1987_a7	a655	Warrington1987	Warrington1987_a3	pest
247	102	4	153	36	4	-0.493347	0.0435418	0.0574785	Warrington1987_a8	a656	Warrington1987	Warrington1987_a4	pest
256	24	4	108	6	4	-0.863759	0.00219968	0.00297158	Warrington1987_a9	a657	Warrington1987	Warrington1987_a5	pest
188	44	4	63	24	4	-1.08201	0.0137877	0.0507271	Warrington1987_a10	a658	Warrington1987	Warrington1987_a6	pest
37	10	4	26	6	4	-0.355295	0.0184282	0.0318305	Warrington1987_a11	a659	Warrington1987	Warrington1987_a7	pest
11	4	4	2	2	4	-1.59628	0.0336043	0.314854	Warrington1987_a12	a660	Warrington1987	Warrington1987_a8	pest
850	324	4	650	112	4	-0.282715	0.0369836	0.0444336	Warrington1987_a13	a661	Warrington1987	Warrington1987_a9	pest
2.29213	1.80645	2	4.1372	2.89031	2	0.557273	0.358779	0.632587	Aminu-Kano1991_a1	a727	Aminu-Kano1991	Aminu-Kano1991_a1	pest
2.29213	1.80645	2	5.29391	4.10465	2	0.832088	0.358779	0.704541	Aminu-Kano1991_a1	a728	Aminu-Kano1991	Aminu-Kano1991_a2	pest
2.29213	1.80645	2	7.64991	4.60644	2	1.14058	0.358779	0.556508	Aminu-Kano1991_a1	a729	Aminu-Kano1991	Aminu-Kano1991_a3	pest
0.290512	0.0660398	4	0.336483	0.246967	4	0.207783	0.0130023	0.156747	Aminu-Kano1991_a2	a730	Aminu-Kano1991	Aminu-Kano1991_a4	pest
0.290512	0.0660398	4	0.367829	0.215252	4	0.27232	0.0130023	0.102281	Aminu-Kano1991_a2	a731	Aminu-Kano1991	Aminu-Kano1991_a5	pest
0.290512	0.0660398	4	0.507448	0.140167	4	0.560827	0.0130023	0.0322584	Aminu-Kano1991_a2	a732	Aminu-Kano1991	Aminu-Kano1991_a6	pest
0.714	0.4518	70	0.804	0.3973	56	0.118037	0.00573639	0.0101064	Gong1993_a1	a733	Gong1993	Gong1993_a1	pest
0.714	0.4518	70	0.842	0.3646	76	0.163271	0.00573639	0.00820658	Gong1993_a1	a734	Gong1993	Gong1993_a2	pest
0.680999	0.0394401	70	0.716478	0.0300158	56	0.0507784	4.79175e-05	7.92585e-05	Gong1993_a2	a735	Gong1993	Gong1993_a1	pest
0.680999	0.0394401	70	0.723343	0.0382117	76	0.060316	4.79175e-05	8.46372e-05	Gong1993_a2	a736	Gong1993	Gong1993_a2	pest
122.7	53.5462	70	177.6	53.8799	56	0.369253	0.00272434	0.00436923	Gong1993_a3	a737	Gong1993	Gong1993_a1	pest
122.7	53.5462	70	186	65.3835	76	0.415457	0.00272434	0.00435157	Gong1993_a3	a738	Gong1993	Gong1993_a2	pest
24.09	2.67731	70	23.07	2.39466	56	-0.0432558	0.000176467	0.000368886	Gong1993_a4	a739	Gong1993	Gong1993_a1	pest
24.09	2.67731	70	23.48	3.13841	76	-0.0256185	0.000176467	0.000411571	Gong1993_a4	a740	Gong1993	Gong1993_a2	pest
12.96	1.42232	70	12.89	1.796	56	-0.00532857	0.000172078	0.000518808	Gong1993_a5	a741	Gong1993	Gong1993_a1	pest
12.96	1.42232	70	12.46	1.48203	76	-0.0393371	0.000172078	0.000358245	Gong1993_a5	a742	Gong1993	Gong1993_a2	pest
13.05	1.42232	70	13.22	1.347	56	0.0129505	0.000169712	0.000355118	Gong1993_a6	a743	Gong1993	Gong1993_a1	pest
13.05	1.42232	70	13.39	1.65638	76	0.0257359	0.000169712	0.00037108	Gong1993_a6	a744	Gong1993	Gong1993_a2	pest
1215.3	906.939	70	1081.3	624.857	56	-0.117823	0.00798759	0.0139686	Gong1993_a7	a745	Gong1993	Gong1993_a1	pest
1215.3	906.939	70	1267.1	1390.49	76	0.0456845	0.00798759	0.0239584	Gong1993_a7	a746	Gong1993	Gong1993_a2	pest
13.2	6.69328	70	14.2	13.47	56	0.0792227	0.00367984	0.0198772	Gong1993_a8	a747	Gong1993	Gong1993_a1	pest
13.2	6.69328	70	18.5	20.0509	76	0.343446	0.00367984	0.0192558	Gong1993_a8	a748	Gong1993	Gong1993_a2	pest
14.9	13.3866	70	14.3	7.48331	56	-0.0444221	0.0115975	0.0164997	Gong1993_a9	a749	Gong1993	Gong1993_a1	pest
14.9	13.3866	70	16.9	10.4614	76	0.122708	0.0115975	0.016652	Gong1993_a9	a750	Gong1993	Gong1993_a2	pest
0.099	0.0491935	5	0.102	0.044	4	0.0284219	0.050602	0.0982047	Kozlov1997_a1	a757	Kozlov1997	Kozlov1997_a1	pest
0.099	0.0491935	5	0.08	0.0294449	3	-0.215206	0.050602	0.0967778	Kozlov1997_a1	a758	Kozlov1997	Kozlov1997_a2	pest
0.099	0.0491935	5	0.084	0.032	4	-0.170854	0.050602	0.0875414	Kozlov1997_a1	a759	Kozlov1997	Kozlov1997_a3	pest
0.099	0.0491935	5	0.111	0.026	4	0.0965772	0.050602	0.0644125	Kozlov1997_a1	a760	Kozlov1997	Kozlov1997_a4	pest
7.1	2.68328	5	10.8	4.2	4	0.424073	0.0289738	0.0674972	Kozlov1997_a2	a761	Kozlov1997	Kozlov1997_a1	pest
7.1	2.68328	5	8.3	1.90526	3	0.15066	0.0289738	0.0466922	Kozlov1997_a2	a762	Kozlov1997	Kozlov1997_a2	pest
7.1	2.68328	5	11.3	5.2	4	0.476895	0.0289738	0.0833158	Kozlov1997_a2	a763	Kozlov1997	Kozlov1997_a3	pest
7.1	2.68328	5	9.8	3	4	0.319719	0.0289738	0.0526759	Kozlov1997_a2	a764	Kozlov1997	Kozlov1997_a4	pest
19.6	6.4846	5	27.6	4.91935	5	0.334517	0.0221315	0.0285054	Wu1996_a1	a765	Wu1997	Wu1996_a1	pest
19.6	6.4846	5	37.2	9.39149	5	0.636207	0.0221315	0.0349599	Wu1996_a1	a766	Wu1997	Wu1996_a2	pest
19.6	6.4846	5	15.8	5.81378	5	-0.212926	0.0221315	0.0495772	Wu1996_a1	a767	Wu1997	Wu1996_a3	pest
19.6	6.4846	5	6.2	4.47214	5	-1.1099	0.0221315	0.131604	Wu1996_a1	a768	Wu1997	Wu1996_a4	pest
0.328485	0.0387198	5	0.401212	0.0170367	5	0.19879	0.00278271	0.0031434	Wu1996_a2	a769	Wu1997	Wu1996_a1	pest
0.328485	0.0387198	5	0.431861	0.0282654	5	0.272653	0.00278271	0.00363983	Wu1996_a2	a770	Wu1997	Wu1996_a2	pest
0.328485	0.0387198	5	0.386667	0.0278782	5	0.162203	0.00278271	0.0038229	Wu1996_a2	a771	Wu1997	Wu1996_a3	pest
0.328485	0.0387198	5	0.310476	0.0354286	5	-0.0564708	0.00278271	0.00539035	Wu1996_a2	a772	Wu1997	Wu1996_a4	pest
0.252	0.0587878	6	0.28	0.0555608	7	0.103638	0.00911143	0.0147523	Hughes1988_a1	a788	Hughes1988	Hughes1988_a1	pest
0.321	0.0318434	6	0.34	0.0449778	7	0.0579344	0.00164147	0.00414459	Hughes1988_a2	a789	Hughes1988	Hughes1988_a1	pest
65	9.89949	2	55.15	1.20208	2	-0.170011	0.0116649	0.0119025	Zvereva1995a_a1	a801	Zvereva1995a	Zvereva1995a_a1	pest
44	0	2	14	2.82843	2	-1.13493	0	0.0206164	Zvereva1995a_a2	a802	Zvereva1995a	Zvereva1995a_a2	pest
61	15.5563	2	38	2.82843	2	-0.488162	0.0330469	0.0358208	Zvereva1995a_a3	a803	Zvereva1995a	Zvereva1995a_a1	pest
22	5.65685	2	3	4.24264	2	-1.50896	0.0336043	1.5336	Zvereva1995a_a4	a804	Zvereva1995a	Zvereva1995a_a2	pest
8.4	2.23607	5	13.8	3.80132	5	0.496938	0.0142728	0.0295633	Warrington1990_a1	a805	Warrington1990	Warrington1990_a1	pest
20	5.14296	5	47.6	7.15542	5	0.862748	0.0133125	0.0178421	Warrington1990_a2	a806	Warrington1990	Warrington1990_a2	pest
66.6	17.8885	5	189.8	23.4787	5	1.04158	0.0145329	0.0175981	Warrington1990_a3	a807	Warrington1990	Warrington1990_a3	pest
308.5	220.209	6	985.2	545.991	6	1.14426	0.0885255	0.141024	Warrington1990_a4	a808	Warrington1990	Warrington1990_a4	pest
0.4	0.0447214	5	0.38	0.0447214	5	-0.0511583	0.00250313	0.00527704	Lappalainen1999_a1	a811	Lappalainen1999	Lappalainen1999_a1	pest
0.41	0.0866025	3	0.38	0.0447214	5	-0.0820369	0.0149827	0.0177566	Lappalainen1999_a2	a812	Lappalainen1999	Lappalainen1999_a2	pest
1.53936	0.435089	12	1.27252	0.285535	12	-0.191595	0.00667946	0.010884	Holopainen1993_a1	a815	Holopainen1993	Holopainen1993_a1	pest
0.814459	0.232904	12	0.633737	0.509784	12	-0.227336	0.00683772	0.0622145	Holopainen1993_a2	a816	Holopainen1993	Holopainen1993_a2	pest
1.04439	0.0121019	3	1.26142	0.0484883	3	0.189026	4.47576e-05	0.000537407	Holopainen1993_a3	a817	Holopainen1993	Holopainen1993_a3	pest
1.90575	0.0210078	3	1.52975	0.0298639	3	-0.219725	4.05059e-05	0.00016755	Holopainen1993_a4	a818	Holopainen1993	Holopainen1993_a4	pest
0.965	0.72832	2	0.615	0.26163	2	-0.547668	0.325372	0.419955	Holopainen1993_a5	a819	Holopainen1993	Holopainen1993_a5	beneficial
0.79	0.155563	2	0.71	0.127279	2	-0.108428	0.0195759	0.0357732	Hoffmann2002_a1	a820	Hoffmann2002	Hoffmann2002_a1	pest
0.79	0.155563	2	0.26	0.169706	2	-1.01454	0.0195759	0.255282	Hoffmann2002_a1	a821	Hoffmann2002	Hoffmann2002_a2	pest
0.21	0.141421	2	0.28	0.113137	2	0.21512	0.252467	0.337431	Hoffmann2002_a2	a822	Hoffmann2002	Hoffmann2002_a3	pest
0.23	0.113137	2	0.19	0.0989949	2	-0.18368	0.128301	0.273247	Hoffmann2002_a3	a824	Hoffmann2002	Hoffmann2002_a5	pest
0.23	0.113137	2	0.22	0.127279	2	-0.0212656	0.128301	0.309661	Hoffmann2002_a3	a825	Hoffmann2002	Hoffmann2002_a6	pest
0.49	0.169706	2	0.42	0.155563	2	-0.149841	0.0617735	0.13272	Hoffmann2002_a4	a826	Hoffmann2002	Hoffmann2002_a7	pest
0.49	0.169706	2	0.26	0.183848	2	-0.538711	0.0617735	0.343024	Hoffmann2002_a4	a827	Hoffmann2002	Hoffmann2002_a8	pest
95.4	1.41421	2	73.55	10.9602	2	-0.254617	0.000109882	0.0112745	Zvereva1995b_a1	a828	Zvereva1995b	Zvereva1995b_a1	pest
49.15	4.45477	2	39.2	1.9799	2	-0.227616	0.0041159	0.00539223	Zvereva1995b_a2	a829	Zvereva1995b	Zvereva1995b_a1	pest
30.65	0.353553	2	20.9	2.54558	2	-0.379208	6.65324e-05	0.00751145	Zvereva1995b_a3	a830	Zvereva1995b	Zvereva1995b_a1	pest
35	32.5269	2	49	24.0416	2	0.180737	0.525078	0.652689	Zvereva1995b_a4	a831	Zvereva1995b	Zvereva1995b_a2	beneficial
6	5.65685	2	3	4.24264	2	-0.415369	0.54321	2.04321	Zvereva1995b_a5	a832	Zvereva1995b	Zvereva1995b_a3	beneficial
61	15.5563	2	38	2.82843	2	-0.488162	0.0330469	0.0358208	Zvereva1995b_a6	a833	Zvereva1995b	Zvereva1995b_a4	pest
55.1912	8.04854	2	28.0147	1.80936	2	-0.682347	0.0106898	0.0127776	Zvereva2000_a1	a860	Zvereva2000	Zvereva2000_a1	beneficial
68.0735	4.36742	2	36.3088	6.48874	2	-0.621572	0.00206021	0.0181563	Zvereva2000_a2	a861	Zvereva2000	Zvereva2000_a1	beneficial
37.3676	3.74351	2	27.2206	6.73831	2	-0.304021	0.00503065	0.0361392	Zvereva2000_a3	a862	Zvereva2000	Zvereva2000_a1	beneficial
20.6471	29.137	2	22.0147	0.748701	2	-0.433439	1.49147	1.49205	Zvereva2000_a4	a863	Zvereva2000	Zvereva2000_a2	beneficial
8.42647	10.0451	2	29.3382	6.61353	2	0.90495	0.962964	0.988694	Zvereva2000_a5	a864	Zvereva2000	Zvereva2000_a2	beneficial
6.3	1.38564	3	4.9	2.07846	3	-0.229389	0.016255	0.0780285	Zvereva1996_a1	a865	Zvereva1996	Zvereva1996_a1	pest
6.3	1.38564	3	25	6.06218	3	1.38006	0.016255	0.0360471	Zvereva1996_a1	a866	Zvereva1996	Zvereva1996_a2	pest
6.3	1.38564	3	107.8	23.9023	3	2.83986	0.016255	0.0327771	Zvereva1996_a1	a867	Zvereva1996	Zvereva1996_a3	pest
7.3	3.4641	3	5	3.63731	3	-0.327767	0.0778781	0.269837	Zvereva1996_a2	a868	Zvereva1996	Zvereva1996_a4	pest
7.3	3.4641	3	15	6.06218	3	0.709868	0.0778781	0.133805	Zvereva1996_a2	a869	Zvereva1996	Zvereva1996_a5	pest
14.5946	8.17278	10	16.4189	8.55738	10	0.115686	0.0318502	0.059383	Zvereva1996_a3	a871	Zvereva1996	Zvereva1996_a7	pest
14.5946	8.17278	10	6.93243	5.28827	10	-0.731024	0.0318502	0.0917343	Zvereva1996_a3	a872	Zvereva1996	Zvereva1996_a8	pest
14.5946	8.17278	10	4.40878	3.26911	10	-1.18524	0.0318502	0.0883439	Zvereva1996_a3	a873	Zvereva1996	Zvereva1996_a9	pest
11.7061	7.21128	10	12.3142	7.30743	10	0.0492763	0.0386691	0.0745033	Zvereva1996_a4	a874	Zvereva1996	Zvereva1996_a10	pest
11.7061	7.21128	10	11.5845	7.30743	10	-0.00952334	0.0386691	0.0792511	Zvereva1996_a4	a875	Zvereva1996	Zvereva1996_a11	pest
11.7061	7.21128	10	2.15878	3.17296	10	-1.60152	0.0386691	0.278032	Zvereva1996_a4	a876	Zvereva1996	Zvereva1996_a12	pest
11.7973	9.99963	10	18.2128	9.42273	10	0.411717	0.074427	0.101552	Zvereva1996_a5	a877	Zvereva1996	Zvereva1996_a13	pest
11.7973	9.99963	10	4.37838	5.86517	10	-0.937392	0.074427	0.269974	Zvereva1996_a5	a878	Zvereva1996	Zvereva1996_a14	pest
11.7973	9.99963	10	2.76689	2.88451	10	-1.43173	0.074427	0.189016	Zvereva1996_a5	a879	Zvereva1996	Zvereva1996_a15	pest
52.5	10.6066	2	89	26.8701	2	0.540407	0.0206164	0.06723	Katzel1993_a1	a883	Katzel1993	Katzel1993_a1	pest
59.15	22.4153	2	19.85	18.5969	2	-0.908342	0.074382	0.609548	Katzel1993_a2	a884	Katzel1993	Katzel1993_a1	pest
19.75	20.998	4	3	2.94392	4	-1.90547	0.322523	0.592242	Bressan1997_a6	a894	Bressan1997	Bressan1997_a6	pest
3	3.16228	4	13.25	19.3111	4	1.61201	0.316358	0.988386	Bressan1997_a7	a895	Bressan1997	Bressan1997_a7	pest
26.5	28.5949	4	3	6	4	-1.82408	0.333454	1.83345	Bressan1997_a8	a896	Bressan1997	Bressan1997_a8	beneficial
0.75	0.957427	4	2.75	3.20156	4	1.265	0.490398	0.886648	Bressan1997_a9	a897	Bressan1997	Bressan1997_a9	beneficial

## Sheet: fig2e
Fig 2e	The effects of air pollution on pest and beneficial invertebrate performance. Particulate matter (PM).
Column	Description
Xc	Control mean
Dev_c	Control standard deviation
Nc	Control sample size
Xe	Treatment mean
Dev_e	Treatment standard deviation
Ne	Treatment sample size
lnrr.yi	Log response ratio effect size (log(Xe/Xc) + 0.5 * (((Dev_e^2) / (Ne * Xe^2)) - ((Dev_c^2) / (Nc * Xc^2)))
cV.lnRR	Sampling variance for control groups (Dev_c^2 / (Nc * Xc^2) + Dev_c^4 / (2 * Nc^2 * Xc^4)
lnrr.vi	Sampling variance (Dev_c^2 / (Nc * Xc^2) + Dev_c^4 / (2 * Nc^2 * Xc^4) + Dev_e^2 / (Ne * Xe^2) + Dev_e^4 / (2 * Ne^2 * Xe^4)
sharedcontrolcluster	Unique identifier for rows sharing common control group
infoid	Unique identifier per data row
studyid	Unique identifier for publication
multipleoutcomecluster	Unique identifier for rows measured on same experimental unit
Status	3 level factor classifying invertebrates as significant pests, other herbivores and beneficials as defined in the text
Xc	Dev_c	Nc	Xe	Dev_e	Ne	lnrr.yi	cV.lnRR	lnrr.vi	sharedcontrolcluster	infoid	studyid	multipleoutcomecluster	Status
1.20837	0.162002	4	0.681319	0.286563	3	-0.545759	0.00450355	0.0652106	Nowinszky2017_a13	a105	Nowinszky2017	Nowinszky2017_a13	pest
0.661031	0.291105	3	1.21851	1.21851	4	0.704262	0.0667345	0.347985	Nowinszky2017_a14	a106	Nowinszky2017	Nowinszky2017_a14	pest
0.420964	0.0830298	3	1.16399	0.346708	5	1.01945	0.0130516	0.0309534	Nowinszky2017_a15	a107	Nowinszky2017	Nowinszky2017_a15	pest
0.711	0.225167	3	0.311	0.200918	3	-0.774034	0.0339897	0.182789	Leonard2019a_a1	a359	Leonard2019a	Leonard2019a_a1	beneficial
0.711	0.225167	3	0.235	0.228631	3	-0.966048	0.0339897	0.399272	Leonard2019a_a1	a360	Leonard2019a	Leonard2019a_a2	beneficial
0.711	0.225167	3	0.281	0.176669	3	-0.879153	0.0339897	0.174431	Leonard2019a_a1	a361	Leonard2019a	Leonard2019a_a3	beneficial
4.52	3.84604	20	2.93	2.01246	20	-0.439816	0.0368562	0.0607223	Thimmegowda2020_a1	a428	Thimmegowda2020	Thimmegowda2020_a1	beneficial
4.52	3.84604	20	2.54	1.16276	20	-0.589209	0.0368562	0.0473891	Thimmegowda2020_a1	a429	Thimmegowda2020	Thimmegowda2020_a2	beneficial
4.52	2.01246	20	1.56	1.69941	20	-1.03911	0.00996082	0.0710572	Thimmegowda2020_a1	a429	Thimmegowda2020	Thimmegowda2020_a3	beneficial
36.77	26.85	12	80.65	13.54	12	0.764394	0.0454217	0.0477733	Cho2021_a1	a430	Cho2021	Cho2021_a1	beneficial
19.8	1.62515	11	12	1.83597	12	-0.500106	0.000612625	0.00256522	Sterzynska2018_a1	a431	Sterzynska2018	Sterzynska2018_a1	beneficial
19.8	1.62515	11	11.8	4.15692	27	-0.51559	0.000612625	0.00521957	Sterzynska2018_a1	a432	Sterzynska2018	Sterzynska2018_a2	beneficial
787	415.573	11	661	485.667	12	-0.164655	0.0256698	0.0716694	Sterzynska2018_a2	a433	Sterzynska2018	Sterzynska2018_a1	beneficial
787	415.573	11	619	837.1	27	-0.21893	0.0256698	0.0956983	Sterzynska2018_a2	a434	Sterzynska2018	Sterzynska2018_a2	beneficial
15.14	3.5602	30	15.09	3.28634	30	-0.00343909	0.00184491	0.00342713	Lukowski2018_a1	a578	Lukowski2018	Lukowski2018_a1	pest
15.14	3.5602	30	15.57	3.28634	30	0.0278266	0.00184491	0.00333101	Lukowski2018_a1	a579	Lukowski2018	Lukowski2018_a2	pest
14.51	5.47723	30	14.89	6.46313	30	0.026617	0.00476097	0.0110609	Lukowski2018_a2	a580	Lukowski2018	Lukowski2018_a3	pest
14.51	5.47723	30	14.45	3.83406	30	-0.00534514	0.00476097	0.00711044	Lukowski2018_a2	a581	Lukowski2018	Lukowski2018_a4	pest
10.2	3.83406	30	9.8	3.83406	30	-0.0398092	0.00472082	0.00983587	Lukowski2018_a3	a582	Lukowski2018	Lukowski2018_a1	pest
10.2	3.83406	30	11	3.83406	30	0.0751775	0.00472082	0.0087786	Lukowski2018_a3	a583	Lukowski2018	Lukowski2018_a2	pest
11.6	2.19089	30	10	4.38178	30	-0.145815	0.00118977	0.00761025	Lukowski2018_a4	a584	Lukowski2018	Lukowski2018_a3	pest
11.6	2.19089	30	10	4.38178	30	-0.145815	0.00118977	0.00761025	Lukowski2018_a4	a585	Lukowski2018	Lukowski2018_a4	pest
12.8	4.10792	30	12.38	5.20336	30	-0.0321353	0.00343912	0.00934498	Lukowski2018_a5	a586	Lukowski2018	Lukowski2018_a1	pest
12.8	4.10792	30	12.44	3.50542	30	-0.0289213	0.00343912	0.00608941	Lukowski2018_a5	a587	Lukowski2018	Lukowski2018_a2	pest
12.27	3.72451	30	13.87	4.98428	30	0.123188	0.00307606	0.0073899	Lukowski2018_a6	a588	Lukowski2018	Lukowski2018_a3	pest
12.27	3.72451	30	12.98	3.34111	30	0.0558211	0.00307606	0.00528707	Lukowski2018_a6	a589	Lukowski2018	Lukowski2018_a4	pest
5.9	2.19089	30	7	0.547723	30	0.168762	0.00460694	0.00481105	Lukowski2018_a7	a590	Lukowski2018	Lukowski2018_a1	pest
5.9	2.19089	30	4.4	1.09545	30	-0.294613	0.00460694	0.00667519	Lukowski2018_a7	a591	Lukowski2018	Lukowski2018_a2	pest
5	2.19089	30	6	3.83406	30	0.185927	0.00642048	0.0201242	Lukowski2018_a8	a592	Lukowski2018	Lukowski2018_a3	pest
5	2.19089	30	5.8	3.28634	30	0.150571	0.00642048	0.0171793	Lukowski2018_a8	a593	Lukowski2018	Lukowski2018_a4	pest
16.45	6.9013	30	12.08	5.69631	30	-0.308002	0.00588412	0.0133235	Lukowski2018_a9	a594	Lukowski2018	Lukowski2018_a1	pest
16.45	6.9013	30	11.22	5.36768	30	-0.381747	0.00588412	0.0135422	Lukowski2018_a9	a595	Lukowski2018	Lukowski2018_a2	pest
15.13	4.38178	30	14.6	2.46475	30	-0.0365809	0.00279968	0.00375012	Lukowski2018_a10	a596	Lukowski2018	Lukowski2018_a3	pest
15.13	4.38178	30	13.02	2.46475	30	-0.150994	0.00279968	0.00399494	Lukowski2018_a10	a597	Lukowski2018	Lukowski2018_a4	pest
28.78	5.64154	30	35.52	6.5179	30	0.210336	0.00128165	0.00240469	Lukowski2018_a11	a598	Lukowski2018	Lukowski2018_a1	pest
28.78	5.64154	30	47.72	22.1828	30	0.508631	0.00128165	0.00851053	Lukowski2018_a11	a599	Lukowski2018	Lukowski2018_a2	pest
26.99	7.94198	30	41.81	25.743	30	0.442544	0.00289039	0.015607	Lukowski2018_a12	a600	Lukowski2018	Lukowski2018_a3	pest
26.99	7.94198	30	47	29.7413	30	0.559912	0.00289039	0.0163271	Lukowski2018_a12	a601	Lukowski2018	Lukowski2018_a4	pest
0.17	0.109545	30	0.28	0.109545	30	0.494622	0.0139366	0.0190517	Lukowski2018_a13	a602	Lukowski2018	Lukowski2018_a1	pest
0.17	0.109545	30	0.33	0.273861	30	0.667852	0.0139366	0.037157	Lukowski2018_a13	a603	Lukowski2018	Lukowski2018_a2	pest
0.2	0.0547723	30	0.25	0.219089	30	0.234694	0.00250313	0.0284308	Lukowski2018_a14	a604	Lukowski2018	Lukowski2018_a3	pest
0.2	0.0547723	30	0.3	0.273861	30	0.418104	0.00250313	0.0306667	Lukowski2018_a14	a605	Lukowski2018	Lukowski2018_a4	pest
51.34	6.40835	30	43.75	5.69631	30	-0.159956	0.000519485	0.00108473	Lukowski2018_a15	a606	Lukowski2018	Lukowski2018_a1	pest
51.34	6.40835	30	34.37	17.4176	30	-0.397266	0.000519485	0.00911655	Lukowski2018_a15	a607	Lukowski2018	Lukowski2018_a2	pest
51.65	9.42083	30	39.09	12.9263	30	-0.277356	0.00110958	0.00476118	Lukowski2018_a16	a608	Lukowski2018	Lukowski2018_a3	pest
51.65	9.42083	30	33.87	12.8167	30	-0.420128	0.00110958	0.00589408	Lukowski2018_a16	a609	Lukowski2018	Lukowski2018_a4	pest
0.012	0.049295	30	0.006	0.0219089	30	-0.752175	0.720703	1.26391	Lukowski2018_a17	a610	Lukowski2018	Lukowski2018_a1	pest
0.012	0.049295	30	0.015	0.0438178	30	0.0841158	0.720703	1.0456	Lukowski2018_a17	a611	Lukowski2018	Lukowski2018_a2	pest
0.01	0.049295	30	0.009	0.0438178	30	-0.115299	1.13805	2.24032	Lukowski2018_a18	a612	Lukowski2018	Lukowski2018_a3	pest
0.01	0.049295	30	0.027	0.0219089	30	0.599226	1.13805	1.16024	Lukowski2018_a18	a613	Lukowski2018	Lukowski2018_a4	pest
2.5	1.74413	20	1.98	1.29692	20	-0.234636	0.0246321	0.0463141	Vanderstock2019_a1	a643	Vanderstock2019	Vanderstock2019_a1	pest
1.02	0.98387	20	0.46	0.760263	20	-0.751302	0.0476027	0.193508	Vanderstock2019_a2	a644	Vanderstock2019	Vanderstock2019_a2	pest
2.94	1.20748	20	2.22	0.98387	20	-0.280209	0.00846955	0.0183384	Vanderstock2019_a3	a645	Vanderstock2019	Vanderstock2019_a1	pest
1.73	1.11803	20	0.57	0.626099	20	-1.09052	0.0211008	0.0832467	Vanderstock2019_a4	a646	Vanderstock2019	Vanderstock2019_a2	pest
1.23	1.20748	20	0.83	1.02859	20	-0.379042	0.0493465	0.129084	Vanderstock2019_a5	a647	Vanderstock2019	Vanderstock2019_a1	pest
1.31	1.11803	20	0.25	0.581378	20	-1.53933	0.037083	0.344041	Vanderstock2019_a6	a648	Vanderstock2019	Vanderstock2019_a2	pest
46.05	25.3795	4	25.1	26.2445	4	-0.508168	0.0788187	0.389489	Wang2017_a1	a850	Wang2017	Wang2017_a1	pest
48.3968	17.9554	4	33.5671	23.7165	4	-0.320692	0.0350029	0.16759	Wang2017_a2	a851	Wang2017	Wang2017_a2	pest

## Sheet: fig3a
Fig 3a	The effects of air pollution on the performance of invertebrates from different feeding guilds. All pollutants
Column	Description
Xc	Control mean
Dev_c	Control standard deviation
Nc	Control sample size
Xe	Treatment mean
Dev_e	Treatment standard deviation
Ne	Treatment sample size
lnrr.yi	Log response ratio effect size (log(Xe/Xc) + 0.5 * (((Dev_e^2) / (Ne * Xe^2)) - ((Dev_c^2) / (Nc * Xc^2)))
cV.lnRR	Sampling variance for control groups (Dev_c^2 / (Nc * Xc^2) + Dev_c^4 / (2 * Nc^2 * Xc^4)
lnrr.vi	Sampling variance (Dev_c^2 / (Nc * Xc^2) + Dev_c^4 / (2 * Nc^2 * Xc^4) + Dev_e^2 / (Ne * Xe^2) + Dev_e^4 / (2 * Ne^2 * Xe^4)
sharedcontrolcluster	Unique identifier for rows sharing common control group
infoid	Unique identifier per data row
studyid	Unique identifier for publication
multipleoutcomecluster	Unique identifier for rows measured on same experimental unit
feeding.guild	Factor with 7 levels classifying invertebrates by their feeding strategy
Xc	Dev_c	Nc	Xe	Dev_e	Ne	lnrr.yi	cV.lnRR	lnrr.vi	sharedcontrolcluster	infoid	studyid	multipleoutcomecluster	feeding.guild
42.5145	3.2176	20	42.3183	3.51011	20	-0.00459715	0.000286432	0.000630487	Kopper2001_a1	a1	Kopper2001	Kopper2001_a1	chewer
36.3009	3.2176	20	35.9084	3.51011	20	-0.0108272	0.000392902	0.000870785	Kopper2001_a2	a3	Kopper2001	Kopper2001_a3	chewer
292.537	78.1839	14	272.803	78.1839	14	-0.0694611	0.00511506	0.0109992	Kopper2001_a3	a5	Kopper2001	Kopper2001_a1	chewer
138.723	76.0121	14	123.051	76.0121	14	-0.116972	0.0216757	0.0493033	Kopper2001_a4	a7	Kopper2001	Kopper2001_a3	chewer
2.08012	2.46712	16	5.07937	4.54724	16	0.873846	0.091784	0.143129	Freiwald2008_a1	a9	Freiwald2008	Freiwald2008_a1	chewer
1.62056	2.46712	16	6.15571	4.35374	16	1.27781	0.155345	0.187099	Freiwald2008_a2	a10	Freiwald2008	Freiwald2008_a2	chewer
83.9709	9.09587	5	58.9831	7.79646	5	-0.352647	0.00234947	0.00584996	Couture2012_a1	a30	Couture2012	Couture2012_a2	chewer
48.5217	8.74983	5	36.2609	9.33315	5	-0.2879	0.00652479	0.0198624	Couture2012_a2	a32	Couture2012	Couture2012_a4	chewer
83.7	8.04984	5	60.1	7.82624	5	-0.330458	0.00185164	0.00524885	Couture2012_a3	a34	Couture2012	Couture2012_a2	chewer
48.9	8.04984	5	37.1	8.04984	5	-0.274162	0.00543454	0.0148947	Couture2012_a4	a36	Couture2012	Couture2012_a4	chewer
85.1	7.60263	5	58.1	8.04984	5	-0.38054	0.00159752	0.00544419	Couture2012_a5	a38	Couture2012	Couture2012_a2	chewer
48.4	7.60263	5	34.9	7.82624	5	-0.324452	0.00494695	0.0150549	Couture2012_a6	a40	Couture2012	Couture2012_a4	chewer
35.0325	5.57804	5	21.8004	5.57804	5	-0.470336	0.00508335	0.0182628	Couture2012_a7	a42	Couture2012	Couture2012_a6	chewer
24.5119	5.33552	5	20.9328	5.33552	5	-0.156086	0.00952097	0.022599	Couture2012_a8	a44	Couture2012	Couture2012_a8	chewer
34.8	5.59017	5	21.6	5.36656	5	-0.473332	0.00517417	0.0175961	Couture2012_a9	a46	Couture2012	Couture2012_a6	chewer
24.2	5.59017	5	20.4	5.59017	5	-0.168645	0.010729	0.0258601	Couture2012_a10	a48	Couture2012	Couture2012_a8	chewer
34.8	5.81378	5	22.2	6.26099	5	-0.444362	0.00559756	0.0216319	Couture2012_a11	a50	Couture2012	Couture2012_a6	chewer
24.3	5.59017	5	20.7	5.59017	5	-0.158342	0.0106404	0.0253329	Couture2012_a12	a52	Couture2012	Couture2012_a8	chewer
9.13333	11.6972	3	41.4333	13.017	3	1.25524	0.696201	0.729643	Jones2004_a1	a53	Jones2004	Jones2004_a1	borer/miner
0.499	0.078	13	0.543	0.056	14	0.0839433	0.00188128	0.00264128	Dohmen1988_a1	a54	Dohmen1988	Dohmen1988_a1	cell-feeder
0.553	0.057	14	0.58	0.075	14	0.0478878	0.000759165	0.00195425	Dohmen1988_a2	a55	Dohmen1988	Dohmen1988_a2	cell-feeder
0.546	0.07	15	0.565	0.066	14	0.0341462	0.00109637	0.00207153	Dohmen1988_a3	a56	Dohmen1988	Dohmen1988_a3	cell-feeder
0.523	0.053	13	0.539	0.049	14	0.0300343	0.000790272	0.00138076	Dohmen1988_a4	a57	Dohmen1988	Dohmen1988_a4	cell-feeder
0.473	0.06	14	0.496	0.07	12	0.0477358	0.00115001	0.00281117	Dohmen1988_a5	a58	Dohmen1988	Dohmen1988_a5	cell-feeder
0.489	0.073	14	0.542	0.089	15	0.103006	0.00159311	0.00339231	Dohmen1988_a6	a59	Dohmen1988	Dohmen1988_a6	cell-feeder
0.535	0.062	14	0.568	0.074	13	0.0600278	0.000959745	0.00226624	Dohmen1988_a7	a60	Dohmen1988	Dohmen1988_a7	cell-feeder
0.556	0.048	5	0.607	0.033	6	0.0872615	0.00149172	0.00198444	Dohmen1988_a8	a61	Dohmen1988	Dohmen1988_a8	cell-feeder
0.508	0.058	14	0.529	0.079	15	0.0407848	0.000931542	0.00241944	Dohmen1988_a9	a62	Dohmen1988	Dohmen1988_a9	cell-feeder
0.529	0.067	9	0.586	0.031	11	0.101567	0.00178395	0.00203839	Dohmen1988_a10	a63	Dohmen1988	Dohmen1988_a10	cell-feeder
0.496	0.09	23	0.454	0.097	19	-0.0879932	0.00143253	0.003838	Dohmen1988_a11	a64	Dohmen1988	Dohmen1988_a11	cell-feeder
0.578	0.099	19	0.502	0.038	7	-0.141336	0.00154524	0.00236416	Dohmen1988_a12	a65	Dohmen1988	Dohmen1988_a12	cell-feeder
0.683	0.096	15	0.633	0.091	15	-0.0759941	0.00131794	0.00269668	Dohmen1988_a13	a66	Dohmen1988	Dohmen1988_a13	cell-feeder
0.568	0.072	11	0.547	0.068	18	-0.0379737	0.00146182	0.00232074	Dohmen1988_a14	a67	Dohmen1988	Dohmen1988_a14	cell-feeder
0.156522	0.0351871	20	0.196158	0.0327604	20	0.225158	0.00253008	0.00392568	Gate1995_a1	a78	Gate1995	Gate1995_a1	parasitoid
0.204651	0.043276	20	0.205056	0.0133468	20	0.000962339	0.00223832	0.00245017	Gate1995_a2	a79	Gate1995	Gate1995_a2	parasitoid
0.354702	0.0372093	20	0.263701	0.0541962	20	-0.295682	0.000550384	0.00266457	Gate1995_a3	a80	Gate1995	Gate1995_a3	parasitoid
0.251163	0.0412538	20	0.303741	0.0165824	20	0.189475	0.00134983	0.00149887	Gate1995_a4	a81	Gate1995	Gate1995_a4	parasitoid
0.113321	0.03284	20	0.284459	0.189177	20	0.929321	0.0042079	0.0265664	Gate1995_a5	a82	Gate1995	Gate1995_a5	parasitoid
0.222479	0.0481036	20	0.179463	0.186401	20	-0.18906	0.0023402	0.0577357	Gate1995_a6	a83	Gate1995	Gate1995_a6	parasitoid
0.425994	0.0730805	20	0.146161	0.0989824	20	-1.05899	0.0014726	0.0246665	Gate1995_a7	a84	Gate1995	Gate1995_a7	parasitoid
0.203978	0.0309898	20	0.358002	0.180389	20	0.568297	0.00115476	0.0139299	Gate1995_a8	a85	Gate1995	Gate1995_a8	parasitoid
0.178824	0.0447059	20	0.155294	0.0447059	20	-0.140569	0.00312988	0.00728218	Gate1995_a9	a86	Gate1995	Gate1995_a9	parasitoid
0.265882	0.0737255	20	0.288627	0.0454902	20	0.0807817	0.00385177	0.00509457	Gate1995_a10	a87	Gate1995	Gate1995_a10	parasitoid
0.260392	0.105098	20	0.26902	0.0698039	20	0.030206	0.0081784	0.0115504	Gate1995_a11	a88	Gate1995	Gate1995_a11	parasitoid
0.271373	0.130196	20	0.264314	0.0321569	20	-0.0317403	0.0115751	0.0123155	Gate1995_a12	a89	Gate1995	Gate1995_a12	parasitoid
1.12171	0.168942	4	0.796943	0.0416956	3	-0.344208	0.00568699	0.00659984	Nowinszky2017_a1	a90	Nowinszky2017	Nowinszky2017_a1	chewer
0.832468	0.11541	3	1.12353	1.12353	4	0.421632	0.00642721	0.287677	Nowinszky2017_a2	a91	Nowinszky2017	Nowinszky2017_a2	chewer
0.53293	0.114671	3	1.02664	0.354685	4	0.662864	0.0155519	0.0458363	Nowinszky2017_a3	a92	Nowinszky2017	Nowinszky2017_a3	chewer
1.14756	0.284893	4	0.769919	0.0609919	3	-0.405767	0.0155269	0.017621	Nowinszky2017_a4	a93	Nowinszky2017	Nowinszky2017_a4	chewer
0.781707	0.123879	4	1.35366	1.35366	3	0.712613	0.00629809	0.395187	Nowinszky2017_a5	a94	Nowinszky2017	Nowinszky2017_a5	chewer
0.726016	0.189952	3	1.13805	0.404825	5	0.450743	0.0230781	0.0487055	Nowinszky2017_a6	a95	Nowinszky2017	Nowinszky2017_a6	chewer
1.1446	0.171264	5	0.667247	0.172465	2	-0.525186	0.00448774	0.0384497	Nowinszky2017_a7	a96	Nowinszky2017	Nowinszky2017_a7	chewer
0.733449	0.0719999	3	1.25348	1.25348	4	0.659318	0.00321736	0.284467	Nowinszky2017_a8	a97	Nowinszky2017	Nowinszky2017_a8	chewer
0.725319	0.0555674	3	1.11742	0.245532	5	0.436017	0.00195832	0.0116613	Nowinszky2017_a9	a98	Nowinszky2017	Nowinszky2017_a9	chewer
1.28953	0.313231	3	0.781221	0.0657521	4	-0.510124	0.0198607	0.0216333	Nowinszky2017_a10	a102	Nowinszky2017	Nowinszky2017_a10	chewer
1.15308	0.307166	4	0.780677	0.780677	3	-0.23223	0.0178981	0.406787	Nowinszky2017_a11	a103	Nowinszky2017	Nowinszky2017_a11	chewer
1.00955	0.143856	4	0.811121	0.0715635	3	-0.220086	0.00508908	0.00768716	Nowinszky2017_a12	a104	Nowinszky2017	Nowinszky2017_a12	chewer
1.20837	0.162002	4	0.681319	0.286563	3	-0.545759	0.00450355	0.0652106	Nowinszky2017_a13	a105	Nowinszky2017	Nowinszky2017_a13	chewer
0.661031	0.291105	3	1.21851	1.21851	4	0.704262	0.0667345	0.347985	Nowinszky2017_a14	a106	Nowinszky2017	Nowinszky2017_a14	chewer
0.420964	0.0830298	3	1.16399	0.346708	5	1.01945	0.0130516	0.0309534	Nowinszky2017_a15	a107	Nowinszky2017	Nowinszky2017_a15	chewer
62.4	56.5	4	85.2	59.1	6	0.249054	0.225964	0.309374	Grodzki2004_a1	a108	Grodzki2004	Grodzki2004_a1	borer/miner
0.632	0.58	4	0.567	0.63	6	-0.110926	0.23272	0.45965	Grodzki2004_a2	a109	Grodzki2004	Grodzki2004_a1	borer/miner
0.0983713	0.022708	15	0.111075	0.0378467	15	0.123549	0.00355879	0.0113286	Holopainen1995_a1	a110	Holopainen1995	Holopainen1995_a1	cell-feeder
0.0983713	0.022708	15	0.0908795	0.0302774	15	-0.0772916	0.00355879	0.0109859	Holopainen1995_a1	a111	Holopainen1995	Holopainen1995_a2	cell-feeder
0.122476	0.0731704	15	0.139739	0.0529854	15	0.124763	0.0240778	0.0337086	Holopainen1995_a2	a113	Holopainen1995	Holopainen1995_a1	cell-feeder
0.122476	0.0731704	15	0.126384	0.0517239	15	0.0251019	0.0240778	0.0353063	Holopainen1995_a2	a114	Holopainen1995	Holopainen1995_a2	cell-feeder
0.107166	0.0592932	15	0.112052	0.0529854	15	0.0418332	0.0206164	0.0356342	Holopainen1995_a3	a116	Holopainen1995	Holopainen1995_a1	cell-feeder
0.107166	0.0592932	15	0.0718241	0.0504623	15	-0.39391	0.0206164	0.054066	Holopainen1995_a3	a117	Holopainen1995	Holopainen1995_a2	cell-feeder
0.125939	0.106321	13	0.185529	0.0553754	13	0.363431	0.0563274	0.0632036	Holopainen1995_a4	a119	Holopainen1995	Holopainen1995_a4	cell-feeder
0.125939	0.106321	13	0.244505	0.0730955	13	0.639467	0.0563274	0.0632258	Holopainen1995_a4	a120	Holopainen1995	Holopainen1995_a5	cell-feeder
0.125939	0.106321	13	0.160956	0.0553754	13	0.222475	0.0563274	0.0654738	Holopainen1995_a4	a121	Holopainen1995	Holopainen1995_a6	cell-feeder
0.0684983	0.0797405	13	0.105358	0.0387628	13	0.383642	0.109679	0.120145	Holopainen1995_a5	a122	Holopainen1995	Holopainen1995_a4	cell-feeder
0.0684983	0.0797405	13	0.0817065	0.0775255	13	0.158828	0.109679	0.181329	Holopainen1995_a5	a123	Holopainen1995	Holopainen1995_a5	cell-feeder
0.0684983	0.0797405	13	0.0758703	0.0708805	13	0.0836629	0.109679	0.17907	Holopainen1995_a5	a124	Holopainen1995	Holopainen1995_a6	cell-feeder
0.109352	0.0487303	13	0.137611	0.0465153	13	0.226619	0.0153925	0.0242202	Holopainen1995_a6	a125	Holopainen1995	Holopainen1995_a7	cell-feeder
0.109352	0.0487303	13	0.16157	0.0708805	13	0.390135	0.0153925	0.0303064	Holopainen1995_a6	a126	Holopainen1995	Holopainen1995_a8	cell-feeder
0.109352	0.0487303	13	0.100751	0.0730955	13	-0.0693104	0.0153925	0.0567015	Holopainen1995_a6	a127	Holopainen1995	Holopainen1995_a9	cell-feeder
0.0540614	0.0420853	13	0.0761775	0.0775255	13	0.359471	0.0477033	0.130547	Holopainen1995_a7	a128	Holopainen1995	Holopainen1995_a7	cell-feeder
0.0540614	0.0420853	13	0.0798635	0.0420853	13	0.37757	0.0477033	0.0692924	Holopainen1995_a7	a129	Holopainen1995	Holopainen1995_a8	cell-feeder
0.0540614	0.0420853	13	0.0651195	0.0287952	13	0.170314	0.0477033	0.0628573	Holopainen1995_a7	a130	Holopainen1995	Holopainen1995_a9	cell-feeder
0.18402	0.166067	15	0.262035	0.156841	15	0.338229	0.0557674	0.0799369	Holopainen1995_a8	a131	Holopainen1995	Holopainen1995_a10	cell-feeder
0.18402	0.166067	15	0.131613	0.21681	15	-0.271869	0.0557674	0.253046	Holopainen1995_a8	a132	Holopainen1995	Holopainen1995_a11	cell-feeder
0.18402	0.166067	15	0.198015	0.157995	15	0.0673729	0.0557674	0.0991103	Holopainen1995_a8	a133	Holopainen1995	Holopainen1995_a12	cell-feeder
0.108387	0.0876467	15	0.154243	0.133776	15	0.356099	0.044544	0.0959497	Holopainen1995_a9	a134	Holopainen1995	Holopainen1995_a10	cell-feeder
0.108387	0.0876467	15	0.104814	0.113018	15	-0.0165638	0.044544	0.12506	Holopainen1995_a9	a135	Holopainen1995	Holopainen1995_a11	cell-feeder
0.108387	0.0876467	15	0.156625	0.117631	15	0.365152	0.044544	0.0828545	Holopainen1995_a9	a136	Holopainen1995	Holopainen1995_a12	cell-feeder
0.113747	0.0899532	15	0.209628	0.166067	15	0.611431	0.0425621	0.0852762	Holopainen1995_a11	a140	Holopainen1995	Holopainen1995_a13	cell-feeder
0.113747	0.0899532	15	0.0387097	0.119938	15	-0.778733	0.0425621	0.887362	Holopainen1995_a11	a141	Holopainen1995	Holopainen1995_a14	cell-feeder
0.113747	0.0899532	15	0.053598	0.136083	15	-0.558434	0.0425621	0.564659	Holopainen1995_a11	a142	Holopainen1995	Holopainen1995_a15	cell-feeder
0.443051	0.097281	10	0.513897	0.172356	10	0.151551	0.00483274	0.0161447	Holopainen1991_a1	a143	Holopainen1991	Holopainen1991_a1	cell-feeder
0.588027	0.42139	10	0.713614	0.504864	10	0.192919	0.0526727	0.103977	Holopainen1991_a2	a144	Holopainen1991	Holopainen1991_a2	cell-feeder
290	166.538	15	283	185.903	15	-0.0210429	0.0222274	0.0514092	Costa2001_a1	a148	Costa2001	Costa2001_a1	chewer
23	38.7298	15	23	30.9839	15	-0.0340265	0.206903	0.335205	Costa2001_a2	a149	Costa2001	Costa2001_a1	chewer
6.33333	5.7735	3	27.3333	17.2434	3	1.39011	0.315375	0.456833	Costa2001_a3	a150	Costa2001	Costa2001_a1	chewer
286	224.633	15	291	364.06	15	0.0489404	0.0419724	0.151761	Costa2001_a4	a151	Costa2001	Costa2001_a2	chewer
22	34.8569	15	23	27.1109	15	0.00708788	0.181359	0.278277	Costa2001_a5	a152	Costa2001	Costa2001_a2	chewer
1.33333	1.52753	3	3	3	3	0.758847	0.533203	0.922092	Costa2001_a6	a153	Costa2001	Costa2001_a2	chewer
603	422.155	15	614	240.125	15	0.00683832	0.033209	0.0434574	Costa2001_a7	a154	Costa2001	Costa2001_a3	chewer
28	19.3649	15	28	34.8569	15	0.0357143	0.0323962	0.14105	Costa2001_a8	a155	Costa2001	Costa2001_a3	chewer
2.66667	2.08167	3	9.33333	6.80686	3	1.23985	0.223755	0.416768	Costa2001_a9	a156	Costa2001	Costa2001_a3	chewer
509	298.22	15	518	569.329	15	0.0463515	0.0231466	0.106923	Costa2001_a10	a157	Costa2001	Costa2001_a4	chewer
28	23.2379	15	27	27.1109	15	-0.0257191	0.0469726	0.116447	Costa2001_a11	a158	Costa2001	Costa2001_a4	chewer
8.33333	2.88675	3	11	2.64575	3	0.267274	0.0408	0.0602697	Costa2001_a12	a159	Costa2001	Costa2001_a4	chewer
3132	2023.04	3	3246	779.423	3	-0.0241753	0.148743	0.168147	Costa2001_a13	a160	Costa2001	Costa2001_a5	chewer
22	13.8564	3	22	17.3205	3	0.0371901	0.140974	0.36893	Costa2001_a14	a161	Costa2001	Costa2001_a5	chewer
8.66667	10.7858	3	15.6667	15.5349	3	0.49779	0.649541	1.031	Costa2001_a15	a162	Costa2001	Costa2001_a5	chewer
3132	2023.04	3	2457	2206.63	3	-0.177836	0.148743	0.453748	Costa2001_a13	a163	Costa2001	Costa2001_a6	chewer
22	13.8564	3	21	13.8564	3	-0.0400734	0.140974	0.296629	Costa2001_a14	a164	Costa2001	Costa2001_a6	chewer
8.66667	10.7858	3	31.3333	17.3877	3	1.07839	0.649541	0.757457	Costa2001_a15	a165	Costa2001	Costa2001_a6	chewer
3132	2023.04	3	2163	1709.53	3	-0.335602	0.148743	0.378641	Costa2001_a13	a166	Costa2001	Costa2001_a7	chewer
22	13.8564	3	19	10.3923	3	-0.162858	0.140974	0.245669	Costa2001_a14	a167	Costa2001	Costa2001_a7	chewer
8.66667	10.7858	3	43.6667	23.1157	3	1.40567	0.649541	0.747313	Costa2001_a15	a168	Costa2001	Costa2001_a7	chewer
10.3125	1.66167	4	9.86	1.00243	4	-0.046824	0.00651194	0.00909929	Costa2001_a22	a169	Costa2001	Costa2001_a8	chewer
0.3625	0.0928709	4	0.38	0.114018	4	0.0501957	0.0165437	0.0393039	Costa2001_a23	a170	Costa2001	Costa2001_a8	chewer
78.5	12.0208	2	68.5	2.12132	2	-0.141887	0.0117933	0.012273	Costa2001_a24	a171	Costa2001	Costa2001_a9	chewer
78.75	2.89914	2	84.4	3.25269	2	0.0693216	0.000677881	0.00142078	Costa2001_a25	a172	Costa2001	Costa2001_a10	chewer
78.75	2.89914	2	68.95	6.15183	2	-0.131245	0.000677881	0.00466605	Costa2001_a25	a173	Costa2001	Costa2001_a11	chewer
78.75	2.89914	2	78.35	1.76777	2	-0.00530387	0.000677881	0.000932446	Costa2001_a25	a174	Costa2001	Costa2001_a12	chewer
0.136405	0.0173837	3	0.135036	0.0134329	3	-0.0111418	0.00542846	0.00873239	Awmack2004_a1	a175	Awmack2004	Awmack2004_a1	cell-feeder
7.78909	0.680224	3	8.77091	1.02034	3	0.119701	0.00254542	0.00706663	Awmack2004_a2	a177	Awmack2004	Awmack2004_a1	cell-feeder
29.9865	2.62148	3	16.491	1.09228	3	-0.598475	0.00255079	0.00401422	Awmack2004_a3	a179	Awmack2004	Awmack2004_a1	cell-feeder
20.5316	2.86896	3	39.5223	6.87216	3	0.656686	0.0065297	0.0166586	Awmack2004_a4	a181	Awmack2004	Awmack2004_a1	cell-feeder
17.7466	17.4838	13	25.1256	31.8998	13	0.37236	0.077449	0.20913	Awmack2004_a5	a183	Awmack2004	Awmack2004_a3	cell-feeder
0.533333	0.498975	30	0.466667	0.498975	30	-0.129066	0.0296026	0.0684373	Endress1985_a1	a187	Endress1985	Endress1985_a1	chewer
0.266667	0.442012	30	0.733333	0.442012	30	0.971865	0.0957755	0.107959	Endress1985_a2	a188	Endress1985	Endress1985_a2	chewer
0.25	0.432845	28	0.75	0.432845	28	1.05103	0.112791	0.124757	Endress1985_a3	a189	Endress1985	Endress1985_a3	chewer
8.98438	6.12372	6	2.69531	1.81798	6	-1.20478	0.0804267	0.159126	Schrader2009_a1	a190	Schrader2009	Schrader2009_a1	detritivore
2.53906	1.91366	6	0.585938	0.382733	6	-1.47812	0.0991562	0.172796	Schrader2009_a4	a193	Schrader2009	Schrader2009_a4	detritivore
13.615	3.83332	6	6.57277	2.29999	6	-0.72464	0.0132991	0.0339155	Schrader2009_a7	a196	Schrader2009	Schrader2009_a7	detritivore
3.75587	2.68332	6	1.72144	1.53333	6	-0.756578	0.0886878	0.229662	Schrader2009_a10	a199	Schrader2009	Schrader2009_a10	detritivore
33.3032	3.84234	6	26.4253	1.77339	6	-0.232063	0.00222101	0.0029719	Vigue2010_a1	a202	Vigue2010	Vigue2010_a1	chewer
35.1131	3.25121	6	33.7858	3.39899	6	-0.0384047	0.00142991	0.0031182	Vigue2010_a2	a204	Vigue2010	Vigue2010_a3	chewer
29.5626	2.95564	6	22.0814	2.36451	6	-0.29165	0.00166736	0.00358026	Vigue2010_a3	a206	Vigue2010	Vigue2010_a5	chewer
26.184	1.55171	6	21.4329	1.55171	6	-0.200079	0.000585499	0.00145948	Vigue2010_a4	a208	Vigue2010	Vigue2010_a7	chewer
27.9789	2.32757	6	26.2896	2.84481	6	-0.0618779	0.0011541	0.00310759	Vigue2010_a5	a210	Vigue2010	Vigue2010_a9	chewer
21.2217	5.30169	6	18.1599	2.84481	6	-0.158966	0.0104561	0.0145545	Vigue2010_a6	a212	Vigue2010	Vigue2010_a11	chewer
60.9063	14.8005	6	36.7372	23.0888	6	-0.477553	0.00989033	0.0778901	Vigue2010_a7	a214	Vigue2010	Vigue2010_a13	chewer
66.4653	21.9048	6	47.9758	20.7208	6	-0.319488	0.0182663	0.0498392	Vigue2010_a8	a216	Vigue2010	Vigue2010_a15	chewer
25.136	25.4569	6	14.139	15.6886	6	-0.558239	0.185562	0.411818	Vigue2010_a9	a218	Vigue2010	Vigue2010_a17	chewer
0.75	0.432903	20	0.25	0.432903	20	-1.03198	0.016797	0.177959	Cannon1990_a1	a220	Cannon1990	Cannon1990_a1	chewer
0.7	0.4583	30	0.3	0.4583	30	-0.815546	0.0143904	0.0952084	Girling2013_a1	a221	Girling2013	Girling2013_a1	nectar/pollen-feeder
1.29509	0.580809	8	0.910959	0.572295	8	-0.339741	0.0254567	0.0760083	Endress1991_a1	a222	Endress1991	Endress1991_a1	chewer
4.53074	2.46289	8	4.52049	2.47484	8	-0.00199973	0.0376192	0.0757865	Endress1991_a2	a223	Endress1991	Endress1991_a2	chewer
1.29509	0.580809	8	1.01852	0.632132	8	-0.228728	0.0254567	0.0747648	Endress1991_a1	a224	Endress1991	Endress1991_a3	chewer
4.53074	2.46289	8	4.51844	2.46433	8	-0.002595	0.0376192	0.0754922	Endress1991_a2	a225	Endress1991	Endress1991_a4	chewer
4.50098	2.4274	8	4.50293	2.42469	8	0.000377517	0.0370173	0.0739178	Endress1991_a3	a226	Endress1991	Endress1991_a1	chewer
4.5187	2.44701	8	4.5128	2.44376	8	-0.00130841	0.0373285	0.0746557	Endress1991_a4	a227	Endress1991	Endress1991_a2	chewer
4.50098	2.4274	8	4.50195	2.42717	8	0.000205579	0.0370173	0.074011	Endress1991_a3	a228	Endress1991	Endress1991_a3	chewer
4.5187	2.44701	8	4.51673	2.44652	8	-0.000426995	0.0373285	0.0746751	Endress1991_a4	a229	Endress1991	Endress1991_a4	chewer
333.874	49.1262	3	438.412	49.1262	3	0.27088	0.00724279	0.011437	Percy2002_a1	a230	Percy2002	Percy2002_a1	chewer
1.71845	1.16031	3	11.0097	9.03021	3	1.8935	0.163515	0.412903	Percy2002_a2	a232	Percy2002	Percy2002_a3	cell-feeder
0.4	0.489837	10	0.8	0.400028	10	0.630668	0.161207	0.186523	Ginevan1980_a1	a236	Ginevan1980	Ginevan1980_a1	nectar/pollen-feeder
0.818182	0.385723	11	0.363636	0.480911	11	-0.741532	0.0204092	0.192051	Ginevan1980_a2	a237	Ginevan1980	Ginevan1980_a2	nectar/pollen-feeder
0.416667	0.492942	12	0.333333	0.471464	12	-0.198107	0.123438	0.304043	Ginevan1980_a3	a238	Ginevan1980	Ginevan1980_a3	nectar/pollen-feeder
17.06	1.81865	3	13	1.73205	3	-0.270723	0.00379527	0.00972993	Fuentes2013_a1	a239	Fuentes2013	Fuentes2013_a1	chewer
22.3	0.571577	3	7.71	0.623538	3	-1.06109	0.000219011	0.00240159	Fuentes2013_a2	a240	Fuentes2013	Fuentes2013_a2	chewer
177	29	12	184	27	12	0.0385647	0.00223951	0.00403549	Cannon1993_a1	a241	Cannon1993	Cannon1993_a1	chewer
147	28	12	173	30	12	0.1626	0.003028	0.00553707	Cannon1993_a2	a242	Cannon1993	Cannon1993_a2	chewer
157	18	12	163	38	12	0.0392212	0.00109598	0.00563532	Cannon1993_a3	a243	Cannon1993	Cannon1993_a3	chewer
155	17	12	141	20	12	-0.0943281	0.00100293	0.00268098	Cannon1993_a4	a244	Cannon1993	Cannon1993_a4	chewer
22.1	3.7	12	11.5	2.4	12	-0.652584	0.00233854	0.00597461	Cannon1993_a5	a245	Cannon1993	Cannon1993_a1	chewer
12.3	3.1	12	10.5	3.2	12	-0.157001	0.00530738	0.0130773	Cannon1993_a6	a246	Cannon1993	Cannon1993_a2	chewer
7.5	2	12	11.2	3.1	12	0.40124	0.00594348	0.0123481	Cannon1993_a7	a247	Cannon1993	Cannon1993_a3	chewer
15.8	4.3	12	9.6	2.3	12	-0.498941	0.00619127	0.0109861	Cannon1993_a8	a248	Cannon1993	Cannon1993_a4	chewer
30.6	4	12	21.1	2.9	12	-0.371652	0.00142497	0.00300037	Cannon1993_a9	a249	Cannon1993	Cannon1993_a1	chewer
21.5	2.8	12	24	4.4	12	0.110695	0.00141438	0.00421922	Cannon1993_a10	a250	Cannon1993	Cannon1993_a2	chewer
16.9	2.4	12	20.1	3.6	12	0.173902	0.00168203	0.0043588	Cannon1993_a11	a251	Cannon1993	Cannon1993_a3	chewer
24	2.8	12	18.5	3.1	12	-0.25968	0.0011349	0.00347755	Cannon1993_a12	a252	Cannon1993	Cannon1993_a4	chewer
0.26	0.046	12	0.19	0.039	12	-0.313206	0.00261188	0.00612913	Cannon1993_a13	a253	Cannon1993	Cannon1993_a1	chewer
0.209	0.079	12	0.223	0.091	12	0.0658228	0.0119773	0.0259504	Cannon1993_a14	a254	Cannon1993	Cannon1993_a2	chewer
0.192	0.075	12	0.182	0.065	12	-0.0545319	0.0127965	0.0234822	Cannon1993_a15	a255	Cannon1993	Cannon1993_a3	chewer
0.217	0.051	12	0.171	0.058	12	-0.235742	0.00461358	0.0142465	Cannon1993_a16	a256	Cannon1993	Cannon1993_a4	chewer
87.4	35.1796	59	78.63	39.2829	47	-0.10446	0.00274982	0.00807439	Reitmayer2019_a1	a257	Reitmayer2019	Reitmayer2019_a1	nectar/pollen-feeder
79.01	59.4779	55	68.7	66.8164	42	-0.133716	0.0103566	0.033132	Reitmayer2019_a2	a258	Reitmayer2019	Reitmayer2019_a1	nectar/pollen-feeder
72.52	78.4972	47	49.23	78.9543	37	-0.365065	0.0252392	0.0971723	Reitmayer2019_a3	a259	Reitmayer2019	Reitmayer2019_a1	nectar/pollen-feeder
59.54	51.3745	29	33.97	67.7171	23	-0.48762	0.0260027	0.213702	Reitmayer2019_a4	a260	Reitmayer2019	Reitmayer2019_a1	nectar/pollen-feeder
90.05	324.24	12	10.19	22.8631	12	-2.5094	1.66403	2.17153	Reitmayer2019_a5	a261	Reitmayer2019	Reitmayer2019_a2	nectar/pollen-feeder
90.04	289.737	12	10.19	41.0496	12	-1.93412	1.23519	3.50196	Reitmayer2019_a6	a262	Reitmayer2019	Reitmayer2019_a2	nectar/pollen-feeder
80.09	244.6	12	15.17	37.7587	12	-1.79433	1.07936	1.7289	Reitmayer2019_a7	a263	Reitmayer2019	Reitmayer2019_a2	nectar/pollen-feeder
4.17	3.25626	3	5.63	2.16506	3	0.223213	0.223913	0.274423	Agathokleous2019_a1	a264	Agathokleous2019	Agathokleous2019_a1	chewer
30.21	16.9568	3	13.96	12.2629	3	-0.695879	0.110532	0.400827	Agathokleous2019_a2	a265	Agathokleous2019	Agathokleous2019_a2	chewer
0.81	0.484974	3	1.09	1.88794	3	0.737152	0.126633	1.62663	Agathokleous2019_a3	a266	Agathokleous2019	Agathokleous2019_a3	chewer
3.67	5.09223	3	2.9	2.85788	3	-0.394493	0.847663	1.22378	Agathokleous2019_a4	a267	Agathokleous2019	Agathokleous2019_a4	chewer
1.57	1.8862	3	0.73	2.30363	3	0.653344	0.596863	9.4254	Agathokleous2019_a5	a268	Agathokleous2019	Agathokleous2019_a5	chewer
3.83	2.30363	3	2.66	1.12583	3	-0.394977	0.127859	0.189354	Agathokleous2019_a6	a269	Agathokleous2019	Agathokleous2019_a6	chewer
1.16	0.831384	3	0.08	0.415692	3	1.74024	0.185884	49.6859	Agathokleous2019_a7	a270	Agathokleous2019	Agathokleous2019_a7	chewer
5.93	1.59349	3	2.42	2.99645	3	-0.652768	0.0243591	0.665992	Agathokleous2019_a8	a271	Agathokleous2019	Agathokleous2019_a8	chewer
61.65	6.11414	3	30.18	3.34286	3	-0.713888	0.00328394	0.00738185	Agathokleous2019_a9	a272	Agathokleous2019	Agathokleous2019_a9	chewer
22.8	1.10851	3	28.58	0.554256	3	0.225615	0.000788245	0.000913618	Agathokleous2019_a10	a273	Agathokleous2019	Agathokleous2019_a10	chewer
22.9	3.7	14	21.6	3.4	15	-0.05855	0.00186642	0.00351959	Holopainen1998_a1	a274	Holopainen1998	Holopainen1998_a1	cell-feeder
22.9	3.7	14	19.4	2.3	13	-0.166256	0.00186642	0.00294821	Holopainen1998_a1	a275	Holopainen1998	Holopainen1998_a2	cell-feeder
22.9	3.7	14	20.7	3	10	-0.100885	0.00186642	0.00396902	Holopainen1998_a1	a276	Holopainen1998	Holopainen1998_a3	cell-feeder
25.8	2.2	5	27.6	7.9	7	0.0725662	0.0014553	0.0132279	Holopainen1998_a2	a277	Holopainen1998	Holopainen1998_a1	cell-feeder
25.8	2.2	5	19.4	8.8	5	-0.265253	0.0014553	0.0434541	Holopainen1998_a2	a278	Holopainen1998	Holopainen1998_a2	cell-feeder
25.8	2.2	5	32.5	3.6	6	0.231161	0.0014553	0.00350236	Holopainen1998_a2	a279	Holopainen1998	Holopainen1998_a3	cell-feeder
0.126	0.072	13	0.064	0.064	16	-0.658708	0.0254332	0.0898863	Holopainen1998_a3	a280	Holopainen1998	Holopainen1998_a4	cell-feeder
0.126	0.072	13	0.058	0.058	16	-0.757148	0.0254332	0.0898863	Holopainen1998_a3	a281	Holopainen1998	Holopainen1998_a5	cell-feeder
0.126	0.072	13	0.038	0.038	16	-1.18	0.0254332	0.0898863	Holopainen1998_a3	a282	Holopainen1998	Holopainen1998_a6	cell-feeder
0.069	0.072	13	0.072	0.039	12	0.012906	0.0872651	0.112014	Holopainen1998_a4	a283	Holopainen1998	Holopainen1998_a4	cell-feeder
0.069	0.072	13	0.014	0.059	12	-0.896919	0.0872651	2.66251	Holopainen1998_a4	a284	Holopainen1998	Holopainen1998_a5	cell-feeder
0.069	0.072	13	0.02	0.071	12	-0.755149	0.0872651	1.68894	Holopainen1998_a4	a285	Holopainen1998	Holopainen1998_a6	cell-feeder
35.44	23.1922	3	18.97	3.84515	3	-0.689509	0.152938	0.166727	Campbell2018_a1	a286	Campbell2018	Campbell2018_a1	chewer
16.95	3.16965	3	8.28	7.17069	3	-0.597253	0.0117243	0.292974	Campbell2018_a2	a287	Campbell2018	Campbell2018_a2	chewer
1.7	0.76	4	5.28	2.64	4	1.13957	0.0512137	0.115667	Jackson1999_a1	a288	Jackson1999	Jackson1999_a1	chewer
1.7	0.76	4	8.49	2.64	4	1.59536	0.0512137	0.0756789	Jackson1999_a1	a289	Jackson1999	Jackson1999_a2	chewer
1.7	0.76	4	24.9	15.84	4	2.70984	0.0512137	0.157501	Jackson1999_a1	a290	Jackson1999	Jackson1999_a3	chewer
0.068	0.042	4	0.047	0.024	4	-0.384452	0.0999199	0.167232	Abu Elela2018_a1	a291	Abu Elela2018	Abu Elela2018_a1	chewer
0.0059	0.0002	4	0.029	0.028	4	1.70873	0.000287315	0.260501	Abu Elela2018_a2	a292	Abu Elela2018	Abu Elela2018_a1	chewer
0.041	0.013	4	0.062	0.016	4	0.40932	0.0254497	0.0422376	Abu Elela2018_a3	a293	Abu Elela2018	Abu Elela2018_a1	chewer
0.013	0.003	4	0.014	0.0002	4	0.0674767	0.0134022	0.0134533	Abu Elela2018_a4	a294	Abu Elela2018	Abu Elela2018_a1	chewer
0.005	0.003	4	0.024	0.032	4	1.74584	0.09405	0.63726	Abu Elela2018_a5	a295	Abu Elela2018	Abu Elela2018_a1	chewer
0.002	0.001	4	0.006	0.003	4	1.09861	0.0644531	0.128906	Abu Elela2018_a6	a296	Abu Elela2018	Abu Elela2018_a1	chewer
10.4	3.76	4	8.31	1.78	4	-0.23495	0.0332114	0.0447476	Abu Elela2018_a7	a297	Abu Elela2018	Abu Elela2018_a2	chewer
2.48	1.98	4	11.49	1.38	4	1.45534	0.172053	0.175665	Abu Elela2018_a8	a298	Abu Elela2018	Abu Elela2018_a2	chewer
12.77	3.96	4	15.84	3.16	4	0.208394	0.0243298	0.0343288	Abu Elela2018_a9	a299	Abu Elela2018	Abu Elela2018_a2	chewer
4.65	2.78	4	4.05	1.78	4	-0.158683	0.0933482	0.142806	Abu Elela2018_a10	a300	Abu Elela2018	Abu Elela2018_a2	chewer
4.06	0.6	4	3.56	0.6	4	-0.130602	0.00547488	0.0126015	Abu Elela2018_a11	a301	Abu Elela2018	Abu Elela2018_a2	chewer
0.99	0.02	4	2.48	0.4	4	0.92151	0.000102036	0.00662683	Abu Elela2018_a12	a302	Abu Elela2018	Abu Elela2018_a2	chewer
0.8	0.34641	3	3.7	1.90526	3	1.54442	0.0644531	0.156745	Jones2011_a3	a305	Jones2011	Jones2011_a3	cell-feeder
0.3	0.173205	3	3.9	1.21244	3	2.5255	0.117284	0.150019	Jones2011_a4	a306	Jones2011	Jones2011_a4	cell-feeder
1.7	0.866025	3	5.6	0.34641	3	1.14952	0.0902468	0.0915231	Jones2011_a5	a307	Jones2011	Jones2011_a5	chewer
5.6	0.34641	3	5.1	1.90526	3	-0.0709035	0.00127632	0.048879	Jones2011_a6	a308	Jones2011	Jones2011_a6	chewer
39.43	13.62	4	22.04	3.94	4	-0.592588	0.030274	0.0382952	Khaling2020_a1	a309	Khaling2020	Khaling2020_a1	chewer
8.24	8.96	4	5.02	1.08	4	-0.637584	0.339287	0.350925	Khaling2020_a2	a310	Khaling2020	Khaling2020_a2	chewer
4.48	4.64	4	3.23	0.72	4	-0.455018	0.304135	0.316635	Khaling2020_a3	a311	Khaling2020	Khaling2020_a3	chewer
4.08	1.98	4	1.66	0.7	4	-0.906491	0.0606109	0.106054	Khaling2020_a4	a312	Khaling2020	Khaling2020_a4	chewer
5.93	2.2	4	2.95	1.4	4	-0.687271	0.0350013	0.0928921	Khaling2020_a5	a313	Khaling2020	Khaling2020_a5	chewer
2.47	1.18	4	2.84	1.02	4	0.127181	0.0586849	0.0914529	Khaling2020_a6	a314	Khaling2020	Khaling2020_a6	chewer
83.3	5.8	3	76.7	5.8	3	-0.0824018	0.00161732	0.00352523	Jackson2000_a1	a315	Jackson2000	Jackson2000_a1	chewer
0.222	0.023	3	0.336	0.044	3	0.415503	0.0035843	0.00931682	Jackson2000_a2	a316	Jackson2000	Jackson2000_a1	chewer
33.33	32.2	3	53.3	28.9	3	0.362921	0.35951	0.462311	Jackson2000_a3	a317	Jackson2000	Jackson2000_a2	chewer
0.139	0.068	3	0.126	0.074	3	-0.0805923	0.0829571	0.204541	Jackson2000_a4	a318	Jackson2000	Jackson2000_a2	chewer
69	10.5	4	81	12.3	4	0.16033	0.00580598	0.0115873	Jackson2000_a5	a319	Jackson2000	Jackson2000_a3	chewer
64	9.7	4	86	11.9	4	0.294986	0.00575929	0.0105575	Jackson2000_a6	a320	Jackson2000	Jackson2000_a4	chewer
0.182	0.033	4	0.2	0.068	4	0.104651	0.00825289	0.0375705	Jackson2000_a7	a321	Jackson2000	Jackson2000_a3	chewer
0.149	0.027	4	0.217	0.059	4	0.381087	0.00824278	0.0268945	Jackson2000_a8	a322	Jackson2000	Jackson2000_a4	chewer
74.8	11.1	4	81.1	12.7	4	0.0811777	0.00552048	0.0116699	Jackson2000_a9	a323	Jackson2000	Jackson2000_a5	chewer
74.8	11.1	4	79.2	16.9	4	0.0600973	0.00552048	0.0169684	Jackson2000_a9	a324	Jackson2000	Jackson2000_a6	chewer
74.8	11.1	4	79.3	11.8	4	0.0584353	0.00552048	0.0110713	Jackson2000_a9	a325	Jackson2000	Jackson2000_a7	chewer
0.296	0.023	4	0.308	0.033	4	0.0404206	0.00151057	0.00438458	Jackson2000_a10	a326	Jackson2000	Jackson2000_a5	chewer
0.296	0.023	4	0.307	0.036	4	0.0374524	0.00151057	0.00495418	Jackson2000_a10	a327	Jackson2000	Jackson2000_a6	chewer
0.296	0.023	4	0.339	0.041	4	0.136714	0.00151057	0.00517411	Jackson2000_a10	a328	Jackson2000	Jackson2000_a7	chewer
0.103	0.00948683	10	0.105	0.0126491	10	0.0195328	0.000848696	0.002301	Lyytikainen1996_a1	a329	Lyytikainen1996	Lyytikainen1996_a1	chewer
0.108	0.00948683	10	0.107	0.00632455	10	-0.00951351	0.000771903	0.00112134	Lyytikainen1996_a2	a330	Lyytikainen1996	Lyytikainen1996_a2	chewer
88.79	11.4791	10	90.99	7.65271	10	0.0239936	0.00167282	0.00238043	Lyytikainen1996_a3	a331	Lyytikainen1996	Lyytikainen1996_a1	chewer
87.8	4.83828	10	89.01	13.5662	10	0.0146969	0.00030371	0.00262934	Lyytikainen1996_a4	a332	Lyytikainen1996	Lyytikainen1996_a2	chewer
0.227	0.0284605	10	0.234	0.0252982	10	0.0301695	0.00157317	0.00274267	Lyytikainen1996_a5	a333	Lyytikainen1996	Lyytikainen1996_a3	chewer
0.213	0.0189737	10	0.223	0.0316228	10	0.0464883	0.000793808	0.00280673	Lyytikainen1996_a6	a334	Lyytikainen1996	Lyytikainen1996_a4	chewer
0.1	0.065	18	0.108	0.048	18	0.0707119	0.0237477	0.0347818	Holopainen1994_a1	a335	Holopainen1994	Holopainen1994_a1	cell-feeder
0.011	0.062	11	0.072	0.06	11	0.466309	7.05848	7.12361	Holopainen1994_a2	a336	Holopainen1994	Holopainen1994_a1	cell-feeder
0.067	0.052	11	0.103	0.032	11	0.407044	0.0562595	0.0650727	Holopainen1994_a3	a337	Holopainen1994	Holopainen1994_a1	cell-feeder
0.086	0.064	29	0.094	0.061	29	0.0866596	0.0192793	0.0339061	Holopainen1994_a4	a338	Holopainen1994	Holopainen1994_a2	cell-feeder
0.045	0.063	21	0.087	0.059	23	0.622577	0.0976889	0.117885	Holopainen1994_a5	a339	Holopainen1994	Holopainen1994_a2	cell-feeder
0.077	0.051	21	0.098	0.046	23	0.235507	0.0211083	0.0307335	Holopainen1994_a6	a340	Holopainen1994	Holopainen1994_a2	cell-feeder
0.98	0.036	29	0.79	0.048	29	-0.215479	4.65334e-05	0.000173842	Holopainen1994_a7	a341	Holopainen1994	Holopainen1994_a3	cell-feeder
67.53	103.45	6	57.14	89.99	6	-0.155937	0.467615	0.966447	Duque2019_a1	a342	Duque2019	Duque2019_a1	chewer
81.82	108.23	7	42.21	58.68	7	-0.648802	0.281206	0.595409	Duque2019_a2	a343	Duque2019	Duque2019_a2	chewer
47.48	45.83	6	41.72	59.15	6	-0.0394604	0.167341	0.558479	Duque2019_a3	a344	Duque2019	Duque2019_a1	chewer
70.5	103.92	7	29.5	31.97	7	-0.942532	0.358574	0.540431	Duque2019_a4	a345	Duque2019	Duque2019_a2	chewer
59.53	8.54872	6	40.44	3.52727	6	-0.387746	0.0034429	0.00471166	Cui2016_a1	a346	Cui2016	Cui2016_a1	cell-feeder
59.35	8.54872	6	37.36	2.00858	6	-0.46434	0.00346385	0.00394571	Cui2016_a2	a347	Cui2016	Cui2016_a2	cell-feeder
80.71	13.0803	6	53.11	5.09494	6	-0.419919	0.0043871	0.00592209	Cui2016_a3	a348	Cui2016	Cui2016_a1	cell-feeder
78.64	8.72018	6	48.37	4.36009	6	-0.486348	0.00205144	0.00340657	Cui2016_a4	a349	Cui2016	Cui2016_a2	cell-feeder
275.28	22.9762	6	155.97	18.7876	6	-0.567496	0.00116174	0.00358295	Cui2016_a5	a350	Cui2016	Cui2016_a3	cell-feeder
242.9	16.7055	6	109.1	10.4348	6	-0.800017	0.000788651	0.00231446	Cui2016_a6	a351	Cui2016	Cui2016_a4	cell-feeder
503.15	58.2979	6	284.82	16.0931	6	-0.569884	0.00223998	0.00277222	Cui2016_a7	a352	Cui2016	Cui2016_a3	cell-feeder
419.43	28.1446	6	257.73	14.0846	6	-0.48711	0.00075073	0.0012486	Cui2016_a8	a353	Cui2016	Cui2016_a4	cell-feeder
37.4	6.35618	10	41.3	4.11096	10	0.098243	0.00289252	0.00388381	Whittaker1989_a1	a354	Whittaker1989	Whittaker1989_a1	chewer
2147	5470.74	10	313	616.644	10	-2.05619	0.860053	1.32351	Whittaker1989_a2	a355	Whittaker1989	Whittaker1989_a2	chewer
0.711	0.225167	3	0.311	0.200918	3	-0.774034	0.0339897	0.182789	Leonard2019a_a1	a359	Leonard2019a	Leonard2019a_a1	nectar/pollen-feeder
0.711	0.225167	3	0.235	0.228631	3	-0.966048	0.0339897	0.399272	Leonard2019a_a1	a360	Leonard2019a	Leonard2019a_a2	nectar/pollen-feeder
0.711	0.225167	3	0.281	0.176669	3	-0.879153	0.0339897	0.174431	Leonard2019a_a1	a361	Leonard2019a	Leonard2019a_a3	nectar/pollen-feeder
0.252	0.188794	3	0.428	0.20265	3	0.473513	0.204592	0.282112	Mondor2004a_a1	a362	Mondor2004a	Mondor2004a_a1	cell-feeder
0.806	0.20265	3	0.495	0.188794	3	-0.473817	0.0212938	0.0709583	Mondor2004a_a2	a365	Mondor2004a	Mondor2004a_a3	cell-feeder
0.701	0.188794	3	0.931	0.197454	3	0.279159	0.0244701	0.0395763	Mondor2004a_a3	a368	Mondor2004a	Mondor2004a_a5	cell-feeder
50.468	45.1447	10	23.266	42.305	10	-0.649041	0.0832181	0.468503	Salt1995_a1	a371	Salt1995	Salt1995_a1	cell-feeder
50.468	45.1447	10	18.382	23.9922	10	-0.964798	0.0832181	0.268083	Salt1995_a1	a372	Salt1995	Salt1995_a2	cell-feeder
16.506	28.7293	10	3.643	5.68261	10	-1.54073	0.348835	0.621757	Salt1995_a2	a374	Salt1995	Salt1995_a4	cell-feeder
16.506	28.7293	10	73.071	102.916	10	1.43542	0.348835	0.566882	Salt1995_a2	a375	Salt1995	Salt1995_a5	cell-feeder
84.75	9.46739	3	67.425	19.5912	3	-0.216699	0.00416833	0.0327067	Leonard2019b_a1	a379	Leonard2019b	Leonard2019b_a1	nectar/pollen-feeder
87.6	8.8681	3	63.99	34.8142	3	-0.266429	0.00342194	0.106956	Leonard2019b_a2	a380	Leonard2019b	Leonard2019b_a2	nectar/pollen-feeder
88.184	6.87624	3	56.806	21.6905	3	-0.416497	0.00202881	0.0518089	Leonard2019b_a3	a381	Leonard2019b	Leonard2019b_a3	nectar/pollen-feeder
70.14	11.6619	3	40.918	14.6895	3	-0.522051	0.00925725	0.0531401	Leonard2019b_a4	a382	Leonard2019b	Leonard2019b_a4	nectar/pollen-feeder
3632.93	1097.06	10	4249.82	976.922	10	0.15492	0.00916052	0.0144587	Jondrup2002_a1	a383	Jondrup2002	Jondrup2002_a1	chewer
3837.49	1135.07	10	2299.34	591.852	10	-0.513258	0.00878709	0.0154345	Jondrup2002_a2	a384	Jondrup2002	Jondrup2002_a2	chewer
1571.56	229.834	10	1542.7	138.476	10	-0.0192012	0.00214108	0.00294713	Jondrup2002_a3	a385	Jondrup2002	Jondrup2002_a3	chewer
257.95	86.3618	10	249.18	69.2539	10	-0.0363326	0.011272	0.0190261	Jondrup2002_a4	a386	Jondrup2002	Jondrup2002_a1	chewer
290.45	74.2503	10	177.42	67.0719	10	-0.489033	0.00655647	0.02095	Jondrup2002_a5	a387	Jondrup2002	Jondrup2002_a2	chewer
139.72	40.0977	10	177.56	40.0661	10	0.238096	0.00827001	0.0133747	Jondrup2002_a6	a388	Jondrup2002	Jondrup2002_a3	chewer
292.25	1.64438	10	281.19	43.4181	10	-0.0373885	3.16591e-06	0.0023902	Jondrup2002_a7	a389	Jondrup2002	Jondrup2002_a1	chewer
290.45	74.2503	10	284.24	42.7224	10	-0.0237505	0.00655647	0.00881815	Jondrup2002_a8	a390	Jondrup2002	Jondrup2002_a2	chewer
334.92	77.3177	10	304.71	72.4794	10	-0.0943669	0.00534357	0.0110175	Jondrup2002_a9	a391	Jondrup2002	Jondrup2002_a3	chewer
104.7	6.9	8	96.2	5.2	8	-0.0847586	0.000543041	0.000908338	Viskari2000a_a1	a392	Viskari2000a	Viskari2000a_a1	cell-feeder
104.7	6.9	8	143	11.6	8	0.311885	0.000543041	0.00136591	Viskari2000a_a1	a393	Viskari2000a	Viskari2000a_a2	cell-feeder
104.7	6.9	8	153	12.1	8	0.379458	0.000543041	0.00132515	Viskari2000a_a1	a394	Viskari2000a	Viskari2000a_a3	cell-feeder
19.03	6.39739	5	9.826	3.61572	5	-0.658745	0.022858	0.0503058	Mofikoya2018_a1	a395	Mofikoya2018	Mofikoya2018_a1	chewer
19.03	6.39739	5	7.836	2.78167	5	-0.885988	0.022858	0.0483786	Mofikoya2018_a1	a396	Mofikoya2018	Mofikoya2018_a2	chewer
59.84	24.9242	3	89.77	13.1116	3	0.380218	0.0595001	0.0666363	Agrell2005_a1	a397	Agrell2005	Agrell2005_a1	chewer
40.53	24.9242	3	10.23	13.1116	3	-1.16596	0.134003	0.831491	Agrell2005_a2	a399	Agrell2005	Agrell2005_a3	chewer
58.51	7.37854	3	80.85	22.1183	3	0.333221	0.00531506	0.0305734	Agrell2005_a3	a401	Agrell2005	Agrell2005_a5	chewer
40.78	7.98475	3	18.44	21.4948	3	-0.573599	0.012861	0.56835	Agrell2005_a4	a403	Agrell2005	Agrell2005_a7	chewer
0.301	0.0155885	3	0.289	0.0484974	3	-0.0364372	0.000894429	0.0103253	Agrell2005_a5	a405	Agrell2005	Agrell2005_a9	chewer
0.292	0.103923	3	0.344	0.0866025	3	0.15334	0.0431131	0.0644626	Agrell2005_a6	a407	Agrell2005	Agrell2005_a11	chewer
54.93	9.6302	3	45.68	9.6302	3	-0.182114	0.0102979	0.0252225	Agrell2005_a7	a409	Agrell2005	Agrell2005_a13	chewer
74.07	12.8345	3	29.63	13.891	3	-0.884596	0.0100582	0.086005	Agrell2005_a8	a410	Agrell2005	Agrell2005_a14	chewer
67.28	7.48246	3	32.71	7.67299	3	-0.714073	0.00413133	0.0226415	Agrell2005_a9	a411	Agrell2005	Agrell2005_a15	chewer
0.691	0.26162	5	0.874	0.26162	5	0.229566	0.0290802	0.0471612	Mondor2004b_a1	a412	Mondor2004b	Mondor2004b_a1	cell-feeder
0.831	0.270564	5	0.94	0.277272	5	0.12135	0.0214264	0.0389793	Mondor2004b_a2	a414	Mondor2004b	Mondor2004b_a3	cell-feeder
0.586	0.257148	5	1.01	0	5	0.52513	0.039254	0.039254	Mondor2004b_a3	a416	Mondor2004b	Mondor2004b_a5	cell-feeder
0.218	0.279508	5	0.4	0.263856	5	0.486091	0.38283	0.473641	Mondor2004b_a4	a418	Mondor2004b	Mondor2004b_a1	cell-feeder
0.464	0.263856	5	0.386	0.254912	5	-0.172772	0.0667651	0.157793	Mondor2004b_a5	a420	Mondor2004b	Mondor2004b_a3	cell-feeder
0.254	0.263856	5	1	0	5	1.26251	0.239112	0.239112	Mondor2004b_a6	a422	Mondor2004b	Mondor2004b_a5	cell-feeder
0.507	0.0681667	5	0.54	0.0648667	5	0.0626934	0.00362195	0.00651204	Dohmen1984_a1	a424	Dohmen1984	Dohmen1984_a1	cell-feeder
0.53	0.066675	4	0.575	0.06145	4	0.0809424	0.00396436	0.00682371	Dohmen1984_a2	a425	Dohmen1984	Dohmen1984_a2	cell-feeder
0.394	0.0681667	2	0.395	0.0648667	2	0.00179358	0.0150785	0.0286535	Dohmen1984_a3	a426	Dohmen1984	Dohmen1984_a3	cell-feeder
0.37	0.066675	1	0.369	0.06145	1	-0.00507655	0.0330003	0.0611174	Dohmen1984_a4	a427	Dohmen1984	Dohmen1984_a4	cell-feeder
4.52	3.84604	20	2.93	2.01246	20	-0.439816	0.0368562	0.0607223	Thimmegowda2020_a1	a428	Thimmegowda2020	Thimmegowda2020_a1	nectar/pollen-feeder
4.52	3.84604	20	2.54	1.16276	20	-0.589209	0.0368562	0.0473891	Thimmegowda2020_a1	a429	Thimmegowda2020	Thimmegowda2020_a2	nectar/pollen-feeder
4.52	2.01246	20	1.56	1.69941	20	-1.03911	0.00996082	0.0710572	Thimmegowda2020_a1	a429	Thimmegowda2020	Thimmegowda2020_a3	nectar/pollen-feeder
36.77	26.85	12	80.65	13.54	12	0.764394	0.0454217	0.0477733	Cho2021_a1	a430	Cho2021	Cho2021_a1	nectar/pollen-feeder
22.34	26.98	31	2.92	3.69	31	-2.03256	0.0481564	0.100997	Cook2020_a1	a435	Cook2020	Cook2020_a1	nectar/pollen-feeder
0.145	0.0424853	5	0.208	0.158	4	0.424346	0.0173174	0.171976	Kozlov1996a_a1	a436	Kozlov1996a	Kozlov1996a_a1	nectar/pollen-feeder
0.145	0.0424853	5	0.019	0.0034	4	-2.03688	0.0173174	0.025355	Kozlov1996a_a1	a437	Kozlov1996a	Kozlov1996a_a2	nectar/pollen-feeder
0.142	0.0469574	5	0.151	0.132	4	0.14604	0.0221098	0.231403	Kozlov1996a_a2	a438	Kozlov1996a	Kozlov1996a_a3	nectar/pollen-feeder
0.142	0.0469574	5	0.04	0.05	4	-1.08257	0.0221098	0.489029	Kozlov1996a_a2	a439	Kozlov1996a	Kozlov1996a_a4	nectar/pollen-feeder
0.283	0.158761	5	0.463	0.334	4	0.525858	0.0649234	0.203484	Kozlov1996a_a3	a440	Kozlov1996a	Kozlov1996a_a5	nectar/pollen-feeder
0.283	0.158761	5	0.079	0.094	4	-1.1305	0.0649234	0.481513	Kozlov1996a_a3	a441	Kozlov1996a	Kozlov1996a_a6	nectar/pollen-feeder
0.273	0.241495	5	0.198	0.268	4	-0.170449	0.168749	0.731653	Kozlov1996a_a4	a442	Kozlov1996a	Kozlov1996a_a7	nectar/pollen-feeder
0.273	0.241495	5	0.075	0.092	4	-1.18215	0.168749	0.615682	Kozlov1996a_a4	a443	Kozlov1996a	Kozlov1996a_a8	nectar/pollen-feeder
0.103	0.0693181	5	0.199	0.168	4	0.702373	0.0946861	0.288737	Kozlov1996a_a5	a444	Kozlov1996a	Kozlov1996a_a9	nectar/pollen-feeder
0.103	0.0693181	5	0.047	0.044	4	-0.720321	0.0946861	0.337793	Kozlov1996a_a5	a445	Kozlov1996a	Kozlov1996a_a10	nectar/pollen-feeder
1766.36	588.784	4	2733.64	1303.74	4	0.451261	0.0281635	0.0866441	Ueno2016_a1	a446	Ueno2016	Ueno2016_a1	cell-feeder
4026.87	904.206	4	3280.37	1492.99	4	-0.185441	0.0126844	0.0658106	Ueno2016_a2	a447	Ueno2016	Ueno2016_a2	cell-feeder
830.61	208.144	8	1429.91	327.079	8	0.54255	0.00788033	0.0144421	Ueno2016_a3	a448	Ueno2016	Ueno2016_a3	cell-feeder
2302.57	505.547	8	1682.24	535.28	8	-0.310583	0.00604386	0.0187799	Ueno2016_a4	a449	Ueno2016	Ueno2016_a4	cell-feeder
0.053	0.021	4	0.064	0.046	5	0.220627	0.0400191	0.148677	Kozlov2003_a1	a450	Kozlov2003	Kozlov2003_a1	cell-feeder
0.218	0.018	4	0.945	0.41	5	1.48466	0.00170585	0.0400618	Kozlov2003_a2	a451	Kozlov2003	Kozlov2003_a1	cell-feeder
1.526	0.399	4	2.485	0.35	5	0.481061	0.0172374	0.0212128	Kozlov2003_a3	a452	Kozlov2003	Kozlov2003_a1	cell-feeder
53.95	12.8865	3	86.02	11.9512	3	0.46023	0.0191988	0.0256537	Holton2003_a1	a453	Holton2003	Holton2003_a1	chewer
76.28	12.8865	3	89.2	11.9512	3	0.154706	0.0095584	0.01556	Holton2003_a2	a456	Holton2003	Holton2003_a3	chewer
51.75	1.99186	3	45.19	2.07846	3	-0.135443	0.000493949	0.00119934	Holton2003_a3	a459	Holton2003	Holton2003_a1	chewer
43.51	1.99186	3	41.87	1.76669	3	-0.0384738	0.000698826	0.00129247	Holton2003_a4	a462	Holton2003	Holton2003_a3	chewer
46.26	1.57617	3	44.42	1.76669	3	-0.0405177	0.00038704	0.000914461	Holton2003_a5	a465	Holton2003	Holton2003_a1	chewer
43.51	1.84983	3	41.61	1.76669	3	-0.0446511	0.000602692	0.00120378	Holton2003_a6	a468	Holton2003	Holton2003_a3	chewer
67.25	15.2472	3	28.07	14.3241	3	-0.838882	0.0172815	0.10785	Holton2003_a7	a471	Holton2003	Holton2003_a5	parasitoid
25.704	15.2472	3	12.28	14.3241	3	-0.57055	0.124168	0.680555	Holton2003_a8	a474	Holton2003	Holton2003_a7	parasitoid
29.27	1.29259	8	16.311	1.72534	8	-0.584146	0.000243803	0.0016434	Hoffmann2000_a1	a477	Hoffmann2000	Hoffmann2000_a1	nectar/pollen-feeder
29.27	1.29259	8	13.262	3.01793	8	-0.788546	0.000243803	0.00673783	Hoffmann2000_a1	a478	Hoffmann2000	Hoffmann2000_a2	nectar/pollen-feeder
29.27	1.29259	8	12.195	1.29259	8	-0.874957	0.000243803	0.00164912	Hoffmann2000_a1	a479	Hoffmann2000	Hoffmann2000_a3	nectar/pollen-feeder
32.317	9.0538	8	31.554	19.8329	8	-0.00410714	0.00985904	0.0604611	Hoffmann2000_a2	a480	Hoffmann2000	Hoffmann2000_a4	nectar/pollen-feeder
32.317	9.0538	8	28.506	8.19112	8	-0.125224	0.00985904	0.0202334	Hoffmann2000_a2	a481	Hoffmann2000	Hoffmann2000_a5	nectar/pollen-feeder
32.317	9.0538	8	23.78	1.72534	8	-0.311325	0.00985904	0.0105173	Hoffmann2000_a2	a482	Hoffmann2000	Hoffmann2000_a6	nectar/pollen-feeder
179.101	38.6703	8	155.859	46.4032	8	-0.136372	0.00584429	0.0169857	Hoffmann2000_a3	a483	Hoffmann2000	Hoffmann2000_a1	nectar/pollen-feeder
179.101	38.6703	8	143.555	38.6703	8	-0.21961	0.00584429	0.0149558	Hoffmann2000_a3	a484	Hoffmann2000	Hoffmann2000_a2	nectar/pollen-feeder
179.101	38.6703	8	102.539	54.1389	8	-0.543197	0.00584429	0.0412973	Hoffmann2000_a3	a485	Hoffmann2000	Hoffmann2000_a3	nectar/pollen-feeder
250.195	108.275	8	293.945	50.2696	8	0.151275	0.0236844	0.027347	Hoffmann2000_a4	a486	Hoffmann2000	Hoffmann2000_a4	nectar/pollen-feeder
250.195	108.275	8	200.977	61.8718	8	-0.224832	0.0236844	0.0356015	Hoffmann2000_a4	a487	Hoffmann2000	Hoffmann2000_a5	nectar/pollen-feeder
250.195	108.275	8	177.734	34.801	8	-0.351262	0.0236844	0.0284883	Hoffmann2000_a4	a488	Hoffmann2000	Hoffmann2000_a6	nectar/pollen-feeder
11.5	7.8	16	7.8	6.7	15	-0.378005	0.0291657	0.0795646	Petters1982_a1	a489	Petters1982	Petters1982_a1	parasitoid
11.5	7.8	16	12.8	7.6	17	0.103091	0.0291657	0.0501183	Petters1982_a1	a490	Petters1982	Petters1982_a2	parasitoid
15.8	5.9	18	15.6	5.5	21	-0.0136528	0.00777672	0.0137134	Petters1982_a2	a491	Petters1982	Petters1982_a3	parasitoid
15.8	5.9	18	16.6	8	18	0.0519709	0.00777672	0.020763	Petters1982_a2	a492	Petters1982	Petters1982_a4	parasitoid
12.6	4.58841	20	10.88	5.25923	20	-0.144244	0.00665259	0.0184039	Petters1982_a3	a493	Petters1982	Petters1982_a1	parasitoid
12.6	4.58841	20	10.84	4.60183	20	-0.149264	0.00665259	0.0157042	Petters1982_a3	a494	Petters1982	Petters1982_a2	parasitoid
10.525	4.29325	20	12.091	3.91759	20	0.137173	0.00835413	0.013617	Petters1982_a4	a495	Petters1982	Petters1982_a3	parasitoid
10.525	4.29325	20	11.022	4.092	20	0.0454259	0.00835413	0.0152695	Petters1982_a4	a496	Petters1982	Petters1982_a4	parasitoid
263	7.62102	3	233.3	13.3368	3	-0.119424	0.000279933	0.00136984	Ginevan1978_a1	a497	Ginevan1978	Ginevan1978_a1	detritivore
241.3	42.9549	3	246	12.9904	3	0.0144738	0.0106188	0.0115488	Ginevan1978_a2	a498	Ginevan1978	Ginevan1978_a2	detritivore
216.3	9.69948	3	285.7	17.6669	3	0.278578	0.000670515	0.00194594	Ginevan1978_a3	a499	Ginevan1978	Ginevan1978_a3	detritivore
212.7	31.8697	3	185.3	14.376	3	-0.140645	0.00751143	0.00951979	Ginevan1978_a4	a500	Ginevan1978	Ginevan1978_a4	detritivore
174	5.19615	3	179.3	17.3205	3	0.0314117	0.000297309	0.00341271	Ginevan1978_a5	a501	Ginevan1978	Ginevan1978_a1	detritivore
259	12.8172	3	229	6.9282	3	-0.123362	0.00081666	0.00112181	Ginevan1978_a6	a502	Ginevan1978	Ginevan1978_a2	detritivore
314.3	15.4153	3	196.7	16.4545	3	-0.467903	0.000802168	0.00313748	Ginevan1978_a7	a503	Ginevan1978	Ginevan1978_a3	detritivore
304.3	18.5329	3	265	22.8631	3	-0.137662	0.00123718	0.00372142	Ginevan1978_a8	a504	Ginevan1978	Ginevan1978_a4	detritivore
372	117	5	725	166	5	0.662628	0.0199798	0.0305198	Hughes1983_a1	a505	Hughes1983	Hughes1983_a1	chewer
621	142	5	865	307	5	0.338766	0.0105121	0.0360221	Hughes1983_a2	a506	Hughes1983	Hughes1983_a2	chewer
38.4	22.4	2	74.2	40.3	2	0.647384	0.184613	0.342983	Hughes1983_a3	a507	Hughes1983	Hughes1983_a3	chewer
38.1	1.5	2	41.1	2.4	2	0.0762588	0.000775302	0.00248169	Hughes1983_a4	a508	Hughes1983	Hughes1983_a4	chewer
41.8	1.8	2	46.4	2.1	2	0.104452	0.000927606	0.0019523	Hughes1983_a5	a509	Hughes1983	Hughes1983_a5	chewer
0.11	0.0591608	35	0.15	0.0591608	35	0.308245	0.00829861	0.0127529	Jackson1995_a1	a510	Jackson1995	Jackson1995_a1	cell-feeder
0.15	0.0551543	18	0.145	0.0509117	18	-0.0342326	0.00753932	0.0144118	Jackson1995_a2	a511	Jackson1995	Jackson1995_a2	cell-feeder
0.288	0.261207	21	0.357	0.380354	21	0.222216	0.0399382	0.095452	Jackson1995_a3	a512	Jackson1995	Jackson1995_a3	cell-feeder
0.428	0.293285	21	0.219	0.394102	21	-0.604127	0.02261	0.188709	Jackson1995_a4	a513	Jackson1995	Jackson1995_a4	cell-feeder
0.229	0.238294	21	0.161	0.293285	21	-0.29909	0.0528921	0.223396	Jackson1995_a5	a514	Jackson1995	Jackson1995_a5	cell-feeder
0.106	0.219964	21	0.301	0.219964	21	0.953859	0.226079	0.251833	Jackson1995_a6	a515	Jackson1995	Jackson1995_a6	cell-feeder
0.146	0.247459	21	0.217	0.233711	21	0.355509	0.146156	0.202917	Jackson1995_a7	a516	Jackson1995	Jackson1995_a7	cell-feeder
0.362	0.199251	29	0.33	0.134629	29	-0.0949054	0.0105014	0.0162571	Jackson1995_a8	a517	Jackson1995	Jackson1995_a8	cell-feeder
0.216	0.15617	29	0.304	0.150785	29	0.336978	0.018188	0.0267074	Jackson1995_a9	a518	Jackson1995	Jackson1995_a9	cell-feeder
0.433	0.0915478	29	0.423	0.096933	29	-0.0232309	0.00154261	0.00335503	Jackson1995_a10	a519	Jackson1995	Jackson1995_a10	cell-feeder
0.335	0.129244	29	0.325	0.140014	29	-0.0296716	0.00514572	0.0115662	Jackson1995_a11	a520	Jackson1995	Jackson1995_a11	cell-feeder
0.238	0.0636396	18	0.26	0.0848528	18	0.0893834	0.00398007	0.00991473	Jackson1995_a12	a521	Jackson1995	Jackson1995_a12	cell-feeder
0.248	0.101823	18	0.345	0.0975807	18	0.327655	0.0094091	0.0138634	Jackson1995_a13	a522	Jackson1995	Jackson1995_a13	cell-feeder
0.436	0.0636396	18	0.393	0.0678823	18	-0.103596	0.00118431	0.00284319	Jackson1995_a14	a523	Jackson1995	Jackson1995_a14	cell-feeder
0.329	0.118794	18	0.334	0.0933381	18	0.013631	0.00726933	0.0116174	Jackson1995_a15	a524	Jackson1995	Jackson1995_a15	cell-feeder
2.56	0.05	46	2.58	0.08	46	0.00778844	8.29285e-06	2.91948e-05	Hughes1981_a1	a525	Hughes1981	Hughes1981_a1	chewer
5.12	0.25	46	5.12	0.2	46	-9.32942e-06	5.18315e-05	8.50033e-05	Hughes1981_a2	a526	Hughes1981	Hughes1981_a2	chewer
8.26	0.29	46	8.22	0.16	46	-0.00486366	2.67969e-05	3.50333e-05	Hughes1981_a3	a527	Hughes1981	Hughes1981_a3	chewer
11.78	0.17	46	11.68	0.15	46	-0.00852567	4.52742e-06	8.11283e-06	Hughes1981_a4	a528	Hughes1981	Hughes1981_a4	chewer
13.68	0.29	46	13.48	0.22	46	-0.0147298	9.7694e-06	1.55598e-05	Hughes1981_a5	a529	Hughes1981	Hughes1981_a5	chewer
18.56	0.38	46	18.56	0.09	46	-4.30083e-06	9.11287e-06	9.62405e-06	Hughes1981_a6	a530	Hughes1981	Hughes1981_a6	chewer
0.4	0.1	46	0.5	0.1	46	0.222899	0.00135962	0.00222956	Hughes1981_a7	a531	Hughes1981	Hughes1981_a1	chewer
2.5	0.6	46	3.6	5.9	46	0.393212	0.00125296	0.061348	Hughes1981_a8	a532	Hughes1981	Hughes1981_a2	chewer
10.3	2	46	10.6	2.2	46	0.0287685	0.000819985	0.00175685	Hughes1981_a9	a533	Hughes1981	Hughes1981_a3	chewer
47.4	4.8	46	46.9	6	46	-0.0105381	0.000222955	0.000578812	Hughes1981_a10	a534	Hughes1981	Hughes1981_a4	chewer
40.2	3.6	46	40.2	5	46	8.09816e-05	0.000174354	0.000510713	Hughes1981_a11	a535	Hughes1981	Hughes1981_a5	chewer
19.6	2	36	24.8	1.8	36	0.235243	0.000289273	0.000435616	Hughes1981_a12	a536	Hughes1981	Hughes1981_a6	chewer
56	7	20	60	6	20	0.0688522	0.000781555	0.00128168	Hughes1981_a13	a537	Hughes1981	Hughes1981_a7	chewer
379	51	20	364	54	20	-0.0402848	0.000905792	0.00200681	Hughes1981_a14	a538	Hughes1981	Hughes1981_a7	chewer
0.38	0.0121244	3	0.419	0.0121244	3	0.0976696	0.000339393	0.000618537	Masters1996_a1	a539	Masters1996	Masters1996_a1	cell-feeder
0.319	0.0121244	3	0.389	0.0138564	3	0.198359	0.000481636	0.000904668	Masters1996_a2	a540	Masters1996	Masters1996_a2	cell-feeder
2.733	1.66312	8	2.715	1.62069	8	-0.00748133	0.0473601	0.092894	McNary1981_a1	a543	McNary1981	McNary1981_a1	chewer
2.733	1.66312	8	2.012	1.18228	8	-0.307834	0.0473601	0.091453	McNary1981_a1	a544	McNary1981	McNary1981_a2	chewer
2.733	1.66312	8	2.05	0.871156	8	-0.299418	0.0473601	0.0701881	McNary1981_a1	a545	McNary1981	McNary1981_a3	chewer
1.671	1.28976	8	1.181	0.783474	8	-0.356789	0.077242	0.133768	McNary1981_a2	a546	McNary1981	McNary1981_a4	chewer
1.671	1.28976	8	0.997	0.585484	8	-0.532108	0.077242	0.121278	McNary1981_a2	a547	McNary1981	McNary1981_a5	chewer
1.671	1.28976	8	0.966	0.613769	8	-0.560017	0.077242	0.128977	McNary1981_a2	a548	McNary1981	McNary1981_a6	chewer
16.83	2.98348	6	25.71	1.9351	6	0.42157	0.00525124	0.00619586	Mofikoya2017_a1	a549	Mofikoya2017	Mofikoya2017_a1	nectar/pollen-feeder
53.516	8.07352	6	25.631	3.65954	6	-0.736376	0.00380041	0.00720376	Mofikoya2017_a2	a550	Mofikoya2017	Mofikoya2017_a2	nectar/pollen-feeder
27.95	29.54	4	48.64	33.18	4	0.47257	0.318244	0.441344	Telesnicki2018_a1	a551	Telesnicki2018	Telesnicki2018_a1	cell-feeder
21.59	21.82	4	28.64	23.64	4	0.240061	0.287958	0.472793	Telesnicki2018_a2	a552	Telesnicki2018	Telesnicki2018_a2	cell-feeder
940.573	602.332	6	799.18	180.699	6	-0.192818	0.0706854	0.0792423	Telesnicki2018_a3	a553	Telesnicki2018	Telesnicki2018_a1	cell-feeder
510.246	316.224	6	368.852	331.284	6	-0.289282	0.0660637	0.209546	Telesnicki2018_a4	a554	Telesnicki2018	Telesnicki2018_a2	cell-feeder
40.763	17.9499	6	49.924	17.9499	6	0.197341	0.0328398	0.0546172	Coleman1988a_a1	a555	Coleman1988a	Coleman1988a_a1	chewer
39.237	15.7061	6	63.206	23.934	6	0.475375	0.0270618	0.0512453	Coleman1988a_a2	a556	Coleman1988a	Coleman1988a_a2	chewer
150.427	106.773	6	65.384	41.8716	6	-0.84101	0.0874951	0.158182	Coleman1988a_a3	a557	Coleman1988a	Coleman1988a_a3	chewer
60.2	48.01	6	13	18.1262	6	-1.42371	0.111622	0.488141	Coleman1988a_a4	a558	Coleman1988a	Coleman1988a_a4	chewer
19.16	11.7331	6	14.77	33.2396	6	0.130578	0.0644531	1.26482	Coleman1988a_a5	a559	Coleman1988a	Coleman1988a_a5	chewer
25.1	15.2358	6	10.44	15.7404	6	-0.718497	0.0632947	0.513924	Coleman1988a_a6	a560	Coleman1988a	Coleman1988a_a6	chewer
28	14.6969	6	35	8.81816	6	0.205474	0.0469726	0.0576082	Coleman1988a_a7	a561	Coleman1988a	Coleman1988a_a3	chewer
40	17.8813	6	32	15.9217	6	-0.219167	0.0338609	0.0759719	Coleman1988a_a8	a562	Coleman1988a	Coleman1988a_a4	chewer
25	8.57321	6	31	12.2474	6	0.218319	0.0197921	0.046145	Coleman1988a_a9	a563	Coleman1988a	Coleman1988a_a5	chewer
35	16.4116	6	45	23.5151	6	0.255748	0.0373163	0.0838631	Coleman1988a_a10	a564	Coleman1988a	Coleman1988a_a6	chewer
149	94.5503	6	72	32.5782	6	-0.743775	0.0693643	0.104069	Coleman1988a_a11	a565	Coleman1988a	Coleman1988a_a3	chewer
56	24.9848	6	17	13.2272	6	-1.15828	0.0337263	0.139716	Coleman1988a_a12	a566	Coleman1988a	Coleman1988a_a4	chewer
19	14.452	6	18	15.4318	6	-0.0410305	0.101076	0.231079	Coleman1988a_a13	a567	Coleman1988a	Coleman1988a_a5	chewer
20	17.3914	6	7	7.83837	6	-1.00834	0.133966	0.364782	Coleman1988a_a14	a568	Coleman1988a	Coleman1988a_a6	chewer
0.336	0.216375	18	0.351	0.0551543	18	0.0328415	0.0233043	0.024677	Warrington1989_a1	a569	Warrington1989	Warrington1989_a1	cell-feeder
0.336	0.216375	18	0.424	0.0479479	19	0.221439	0.0233043	0.0239776	Warrington1989_a1	a570	Warrington1989	Warrington1989_a2	cell-feeder
0.336	0.216375	18	0.418	0.0915369	19	0.208113	0.0233043	0.0258315	Warrington1989_a1	a571	Warrington1989	Warrington1989_a3	cell-feeder
0.313	0.0581378	20	0.333	0.0671416	23	0.0619605	0.00172652	0.00349562	Warrington1989_a2	a572	Warrington1989	Warrington1989_a4	cell-feeder
0.313	0.0581378	20	0.354	0.0566657	19	0.122906	0.00172652	0.00307602	Warrington1989_a2	a573	Warrington1989	Warrington1989_a5	cell-feeder
0.313	0.0581378	20	0.359	0.046669	18	0.136726	0.00172652	0.00266581	Warrington1989_a2	a574	Warrington1989	Warrington1989_a6	cell-feeder
0.323	0.0412432	21	0.313	0.0458258	21	-0.031327	0.000776691	0.00179794	Warrington1989_a3	a575	Warrington1989	Warrington1989_a7	cell-feeder
0.323	0.0412432	21	0.343	0.059397	18	0.0605229	0.000776691	0.00244405	Warrington1989_a3	a576	Warrington1989	Warrington1989_a8	cell-feeder
0.323	0.0412432	21	0.369	0.0536656	20	0.133285	0.000776691	0.00183482	Warrington1989_a3	a577	Warrington1989	Warrington1989_a9	cell-feeder
15.14	3.5602	30	15.09	3.28634	30	-0.00343909	0.00184491	0.00342713	Lukowski2018_a1	a578	Lukowski2018	Lukowski2018_a1	chewer
15.14	3.5602	30	15.57	3.28634	30	0.0278266	0.00184491	0.00333101	Lukowski2018_a1	a579	Lukowski2018	Lukowski2018_a2	chewer
14.51	5.47723	30	14.89	6.46313	30	0.026617	0.00476097	0.0110609	Lukowski2018_a2	a580	Lukowski2018	Lukowski2018_a3	chewer
14.51	5.47723	30	14.45	3.83406	30	-0.00534514	0.00476097	0.00711044	Lukowski2018_a2	a581	Lukowski2018	Lukowski2018_a4	chewer
10.2	3.83406	30	9.8	3.83406	30	-0.0398092	0.00472082	0.00983587	Lukowski2018_a3	a582	Lukowski2018	Lukowski2018_a1	chewer
10.2	3.83406	30	11	3.83406	30	0.0751775	0.00472082	0.0087786	Lukowski2018_a3	a583	Lukowski2018	Lukowski2018_a2	chewer
11.6	2.19089	30	10	4.38178	30	-0.145815	0.00118977	0.00761025	Lukowski2018_a4	a584	Lukowski2018	Lukowski2018_a3	chewer
11.6	2.19089	30	10	4.38178	30	-0.145815	0.00118977	0.00761025	Lukowski2018_a4	a585	Lukowski2018	Lukowski2018_a4	chewer
12.8	4.10792	30	12.38	5.20336	30	-0.0321353	0.00343912	0.00934498	Lukowski2018_a5	a586	Lukowski2018	Lukowski2018_a1	chewer
12.8	4.10792	30	12.44	3.50542	30	-0.0289213	0.00343912	0.00608941	Lukowski2018_a5	a587	Lukowski2018	Lukowski2018_a2	chewer
12.27	3.72451	30	13.87	4.98428	30	0.123188	0.00307606	0.0073899	Lukowski2018_a6	a588	Lukowski2018	Lukowski2018_a3	chewer
12.27	3.72451	30	12.98	3.34111	30	0.0558211	0.00307606	0.00528707	Lukowski2018_a6	a589	Lukowski2018	Lukowski2018_a4	chewer
5.9	2.19089	30	7	0.547723	30	0.168762	0.00460694	0.00481105	Lukowski2018_a7	a590	Lukowski2018	Lukowski2018_a1	chewer
5.9	2.19089	30	4.4	1.09545	30	-0.294613	0.00460694	0.00667519	Lukowski2018_a7	a591	Lukowski2018	Lukowski2018_a2	chewer
5	2.19089	30	6	3.83406	30	0.185927	0.00642048	0.0201242	Lukowski2018_a8	a592	Lukowski2018	Lukowski2018_a3	chewer
5	2.19089	30	5.8	3.28634	30	0.150571	0.00642048	0.0171793	Lukowski2018_a8	a593	Lukowski2018	Lukowski2018_a4	chewer
16.45	6.9013	30	12.08	5.69631	30	-0.308002	0.00588412	0.0133235	Lukowski2018_a9	a594	Lukowski2018	Lukowski2018_a1	chewer
16.45	6.9013	30	11.22	5.36768	30	-0.381747	0.00588412	0.0135422	Lukowski2018_a9	a595	Lukowski2018	Lukowski2018_a2	chewer
15.13	4.38178	30	14.6	2.46475	30	-0.0365809	0.00279968	0.00375012	Lukowski2018_a10	a596	Lukowski2018	Lukowski2018_a3	chewer
15.13	4.38178	30	13.02	2.46475	30	-0.150994	0.00279968	0.00399494	Lukowski2018_a10	a597	Lukowski2018	Lukowski2018_a4	chewer
28.78	5.64154	30	35.52	6.5179	30	0.210336	0.00128165	0.00240469	Lukowski2018_a11	a598	Lukowski2018	Lukowski2018_a1	chewer
28.78	5.64154	30	47.72	22.1828	30	0.508631	0.00128165	0.00851053	Lukowski2018_a11	a599	Lukowski2018	Lukowski2018_a2	chewer
26.99	7.94198	30	41.81	25.743	30	0.442544	0.00289039	0.015607	Lukowski2018_a12	a600	Lukowski2018	Lukowski2018_a3	chewer
26.99	7.94198	30	47	29.7413	30	0.559912	0.00289039	0.0163271	Lukowski2018_a12	a601	Lukowski2018	Lukowski2018_a4	chewer
0.17	0.109545	30	0.28	0.109545	30	0.494622	0.0139366	0.0190517	Lukowski2018_a13	a602	Lukowski2018	Lukowski2018_a1	chewer
0.17	0.109545	30	0.33	0.273861	30	0.667852	0.0139366	0.037157	Lukowski2018_a13	a603	Lukowski2018	Lukowski2018_a2	chewer
0.2	0.0547723	30	0.25	0.219089	30	0.234694	0.00250313	0.0284308	Lukowski2018_a14	a604	Lukowski2018	Lukowski2018_a3	chewer
0.2	0.0547723	30	0.3	0.273861	30	0.418104	0.00250313	0.0306667	Lukowski2018_a14	a605	Lukowski2018	Lukowski2018_a4	chewer
51.34	6.40835	30	43.75	5.69631	30	-0.159956	0.000519485	0.00108473	Lukowski2018_a15	a606	Lukowski2018	Lukowski2018_a1	chewer
51.34	6.40835	30	34.37	17.4176	30	-0.397266	0.000519485	0.00911655	Lukowski2018_a15	a607	Lukowski2018	Lukowski2018_a2	chewer
51.65	9.42083	30	39.09	12.9263	30	-0.277356	0.00110958	0.00476118	Lukowski2018_a16	a608	Lukowski2018	Lukowski2018_a3	chewer
51.65	9.42083	30	33.87	12.8167	30	-0.420128	0.00110958	0.00589408	Lukowski2018_a16	a609	Lukowski2018	Lukowski2018_a4	chewer
0.012	0.049295	30	0.006	0.0219089	30	-0.752175	0.720703	1.26391	Lukowski2018_a17	a610	Lukowski2018	Lukowski2018_a1	chewer
0.012	0.049295	30	0.015	0.0438178	30	0.0841158	0.720703	1.0456	Lukowski2018_a17	a611	Lukowski2018	Lukowski2018_a2	chewer
0.01	0.049295	30	0.009	0.0438178	30	-0.115299	1.13805	2.24032	Lukowski2018_a18	a612	Lukowski2018	Lukowski2018_a3	chewer
0.01	0.049295	30	0.027	0.0219089	30	0.599226	1.13805	1.16024	Lukowski2018_a18	a613	Lukowski2018	Lukowski2018_a4	chewer
129	101	40	73	60	40	-0.568571	0.0154425	0.0324739	Braun1989_a1	a614	Braun1989	Braun1989_a1	cell-feeder
175	129	20	100	125	20	-0.534138	0.0275381	0.108715	Braun1989_a2	a615	Braun1989	Braun1989_a2	cell-feeder
520	218	13	924	392	13	0.575046	0.013611	0.0275515	Braun1989_a3	a616	Braun1989	Braun1989_a3	cell-feeder
1628	675	12	1923	522	12	0.162442	0.0144284	0.0205877	Braun1989_a4	a617	Braun1989	Braun1989_a4	cell-feeder
77	66	9	152	52	9	0.645761	0.0849646	0.0980532	Braun1989_a5	a618	Braun1989	Braun1989_a5	cell-feeder
65.9	9.6	4	78.4	9.8	4	0.172986	0.00531939	0.00923327	Kozlov1996b_a1	a619	Kozlov1996b	Kozlov1996b_a1	chewer
65.9	9.6	4	75.8	23.2	4	0.149017	0.00531939	0.0290131	Kozlov1996b_a1	a620	Kozlov1996b	Kozlov1996b_a2	chewer
65.9	9.6	4	62.5	16.6277	3	-0.0438281	0.00531939	0.0291907	Kozlov1996b_a1	a621	Kozlov1996b	Kozlov1996b_a3	chewer
65.9	9.6	4	65.3	17.2	4	-0.00312664	0.00531939	0.0228147	Kozlov1996b_a1	a622	Kozlov1996b	Kozlov1996b_a4	chewer
91.8	5.8	4	96.4	7.2	4	0.0490922	0.000998452	0.00239403	Kozlov1996b_a2	a623	Kozlov1996b	Kozlov1996b_a5	chewer
91.8	5.8	4	90.5	9.6	4	-0.0133549	0.000998452	0.00381551	Kozlov1996b_a2	a624	Kozlov1996b	Kozlov1996b_a6	chewer
91.8	5.8	4	95.8	7.27461	3	0.0431124	0.000998452	0.00292236	Kozlov1996b_a2	a625	Kozlov1996b	Kozlov1996b_a7	chewer
91.8	5.8	4	100	0	4	0.0850589	0.000998452	0.000998452	Kozlov1996b_a2	a626	Kozlov1996b	Kozlov1996b_a8	chewer
63.4	12	4	77.8	9.8	4	0.202183	0.00899631	0.0129709	Kozlov1996b_a3	a627	Kozlov1996b	Kozlov1996b_a1	chewer
63.4	12	4	65.8	13	4	0.037557	0.00899631	0.0188022	Kozlov1996b_a3	a628	Kozlov1996b	Kozlov1996b_a2	chewer
63.4	12	4	56.2	14.376	3	-0.11412	0.00899631	0.0310456	Kozlov1996b_a3	a629	Kozlov1996b	Kozlov1996b_a3	chewer
63.4	12	4	58.4	19.4	4	-0.0728322	0.00899631	0.0369647	Kozlov1996b_a3	a630	Kozlov1996b	Kozlov1996b_a4	chewer
78.9	12.6	4	89.3	13.6	4	0.123532	0.00639601	0.0122113	Kozlov1996b_a4	a631	Kozlov1996b	Kozlov1996b_a5	chewer
78.9	12.6	4	81	9.6	4	0.0248359	0.00639601	0.00991384	Kozlov1996b_a4	a632	Kozlov1996b	Kozlov1996b_a6	chewer
78.9	12.6	4	95.8	7.27461	3	0.191855	0.00639601	0.00831992	Kozlov1996b_a4	a633	Kozlov1996b	Kozlov1996b_a7	chewer
78.9	12.6	4	100	0	4	0.233801	0.00639601	0.00639601	Kozlov1996b_a4	a634	Kozlov1996b	Kozlov1996b_a8	chewer
24.9	1.8	4	25.2	1.2	4	0.0116064	0.00130728	0.00187434	Kozlov1996b_a5	a635	Kozlov1996b	Kozlov1996b_a1	chewer
24.9	1.8	4	24.9	0.6	4	-0.000580636	0.00130728	0.00145245	Kozlov1996b_a5	a636	Kozlov1996b	Kozlov1996b_a2	chewer
24.9	1.8	4	25.8	1.55885	3	0.0354619	0.00130728	0.0025249	Kozlov1996b_a5	a637	Kozlov1996b	Kozlov1996b_a3	chewer
24.9	1.8	4	23	2	4	-0.0790816	0.00130728	0.00319943	Kozlov1996b_a5	a638	Kozlov1996b	Kozlov1996b_a4	chewer
15	1.4	4	14.1	2	4	-0.0604493	0.00218015	0.00722273	Kozlov1996b_a6	a639	Kozlov1996b	Kozlov1996b_a5	chewer
15	1.4	4	15.7	2.2	4	0.0469761	0.00218015	0.00710112	Kozlov1996b_a6	a640	Kozlov1996b	Kozlov1996b_a6	chewer
15	1.4	4	17.5	2.25167	3	0.155821	0.00218015	0.00771374	Kozlov1996b_a6	a641	Kozlov1996b	Kozlov1996b_a7	chewer
15	1.4	4	14.4	2.2	4	-0.0389933	0.00218015	0.00803244	Kozlov1996b_a6	a642	Kozlov1996b	Kozlov1996b_a8	chewer
2.5	1.74413	20	1.98	1.29692	20	-0.234636	0.0246321	0.0463141	Vanderstock2019_a1	a643	Vanderstock2019	Vanderstock2019_a1	chewer
1.02	0.98387	20	0.46	0.760263	20	-0.751302	0.0476027	0.193508	Vanderstock2019_a2	a644	Vanderstock2019	Vanderstock2019_a2	chewer
2.94	1.20748	20	2.22	0.98387	20	-0.280209	0.00846955	0.0183384	Vanderstock2019_a3	a645	Vanderstock2019	Vanderstock2019_a1	chewer
1.73	1.11803	20	0.57	0.626099	20	-1.09052	0.0211008	0.0832467	Vanderstock2019_a4	a646	Vanderstock2019	Vanderstock2019_a2	chewer
1.23	1.20748	20	0.83	1.02859	20	-0.379042	0.0493465	0.129084	Vanderstock2019_a5	a647	Vanderstock2019	Vanderstock2019_a1	chewer
1.31	1.11803	20	0.25	0.581378	20	-1.53933	0.037083	0.344041	Vanderstock2019_a6	a648	Vanderstock2019	Vanderstock2019_a2	chewer
7.62	0.430813	29	7.58	0.389744	31	-0.00527564	0.000110229	0.000195514	Warrington1987_a1	a649	Warrington1987	Warrington1987_a1	cell-feeder
8.45	0.164317	30	8.53	0.167033	31	0.0094228	1.26047e-05	2.4974e-05	Warrington1987_a2	a650	Warrington1987	Warrington1987_a2	cell-feeder
0.258	0.032311	29	0.307	0.0445421	31	0.173957	0.000540979	0.00122026	Warrington1987_a3	a651	Warrington1987	Warrington1987_a1	cell-feeder
0.256	0.0328634	30	0.306	0.0334066	31	0.178325	0.000549467	0.000934009	Warrington1987_a4	a652	Warrington1987	Warrington1987_a2	cell-feeder
0.374	0.0215407	29	0.393	0.0222711	31	0.0495484	0.000114394	0.000217993	Warrington1987_a5	a653	Warrington1987	Warrington1987_a1	cell-feeder
0.345	0.0109545	30	0.359	0.0111355	31	0.0397767	3.36069e-05	6.46438e-05	Warrington1987_a6	a654	Warrington1987	Warrington1987_a2	cell-feeder
301	172	4	316	60	4	0.0123221	0.0849646	0.0940182	Warrington1987_a7	a655	Warrington1987	Warrington1987_a3	cell-feeder
247	102	4	153	36	4	-0.493347	0.0435418	0.0574785	Warrington1987_a8	a656	Warrington1987	Warrington1987_a4	cell-feeder
256	24	4	108	6	4	-0.863759	0.00219968	0.00297158	Warrington1987_a9	a657	Warrington1987	Warrington1987_a5	cell-feeder
188	44	4	63	24	4	-1.08201	0.0137877	0.0507271	Warrington1987_a10	a658	Warrington1987	Warrington1987_a6	cell-feeder
37	10	4	26	6	4	-0.355295	0.0184282	0.0318305	Warrington1987_a11	a659	Warrington1987	Warrington1987_a7	cell-feeder
11	4	4	2	2	4	-1.59628	0.0336043	0.314854	Warrington1987_a12	a660	Warrington1987	Warrington1987_a8	cell-feeder
850	324	4	650	112	4	-0.282715	0.0369836	0.0444336	Warrington1987_a13	a661	Warrington1987	Warrington1987_a9	cell-feeder
0.633333	0.4819	10	0.366667	0.4819	10	-0.489126	0.0595721	0.247221	Jeffords1984_a1	a662	Jeffords1984	Jeffords1984_a1	chewer
0.333333	0.4714	10	0.666667	0.4714	10	0.618149	0.219995	0.271244	Jeffords1984_a2	a663	Jeffords1984	Jeffords1984_a2	chewer
0.866667	0.3399	15	0.133333	0.3399	15	-1.66031	0.0103069	0.537403	Jeffords1984_a3	a664	Jeffords1984	Jeffords1984_a3	chewer
0.333333	0.4714	15	0.666667	0.4714	15	0.643148	0.142219	0.176108	Jeffords1984_a4	a665	Jeffords1984	Jeffords1984_a4	chewer
62.2	3.91918	6	72.3	5.63383	6	0.150644	0.000661916	0.00167442	Fortin1997_a1	a666	Fortin1997	Fortin1997_a1	chewer
64	9.5247	7	71.7	7.59342	6	0.11296	0.00316907	0.00504014	Fortin1997_a2	a667	Fortin1997	Fortin1997_a2	chewer
246	61.2372	6	210	39.1918	6	-0.160485	0.0103812	0.016203	Fortin1997_a3	a668	Fortin1997	Fortin1997_a1	chewer
159	26.4575	7	170	24.4949	6	0.0666466	0.00396336	0.00742956	Fortin1997_a4	a669	Fortin1997	Fortin1997_a2	chewer
51.7	4.3589	19	48.3	4.22137	22	-0.0680397	0.000374197	0.000721466	Fortin1997_a5	a670	Fortin1997	Fortin1997_a3	chewer
48.9	4.94773	17	47.4	4.69042	22	-0.0312337	0.000602387	0.00104757	Fortin1997_a6	a671	Fortin1997	Fortin1997_a4	chewer
264	52.3068	19	304	60.9754	22	0.14096	0.00206825	0.00389861	Fortin1997_a7	a672	Fortin1997	Fortin1997_a3	chewer
204	28.8617	17	225	37.5233	22	0.0980238	0.00117812	0.00244312	Fortin1997_a8	a673	Fortin1997	Fortin1997_a4	chewer
51.5	9.19239	2	60.5	12.0208	2	0.162966	0.0160568	0.0359907	Fortin1997_a9	a674	Fortin1997	Fortin1997_a5	chewer
70.5	9.19239	2	67.5	13.435	2	-0.0378314	0.00853671	0.0285408	Fortin1997_a10	a675	Fortin1997	Fortin1997_a6	chewer
14.6008	10.1001	10	17.7947	8.65719	10	0.185734	0.0489964	0.0729452	Fortin1997_a11	a676	Fortin1997	Fortin1997_a7	chewer
52.6996	36.793	10	32.6236	18.7572	10	-0.487416	0.0499314	0.0835357	Fortin1997_a12	a677	Fortin1997	Fortin1997_a8	chewer
68.3429	31.0807	10	104.914	29.6351	10	0.422255	0.020896	0.0289067	Fortin1997_a13	a678	Fortin1997	Fortin1997_a9	chewer
52.3429	27.4666	10	92.8	38.3087	10	0.567384	0.0279148	0.0451012	Fortin1997_a14	a679	Fortin1997	Fortin1997_a10	chewer
62.1552	21.433	6	48.2759	28.8237	6	-0.232904	0.0200145	0.0811935	Coleman1988b_a1	a680	Coleman1988b	Coleman1988b_a1	cell-feeder
108.553	46.662	6	111.274	46.662	6	0.0240166	0.03127	0.0610075	Coleman1988b_a2	a681	Coleman1988b	Coleman1988b_a2	cell-feeder
164.301	78.8635	5	148.817	46.164	5	-0.112398	0.0471404	0.0665712	Coleman1988b_a3	a682	Coleman1988b	Coleman1988b_a3	cell-feeder
132.762	55.5426	5	112.634	22.9831	5	-0.177757	0.0356179	0.04398	Coleman1988b_a4	a683	Coleman1988b	Coleman1988b_a4	cell-feeder
10.5	6.12372	6	10.6	6.36867	6	0.011216	0.0582962	0.12027	Coleman1988b_a5	a684	Coleman1988b	Coleman1988b_a5	cell-feeder
6.3	2.25353	6	4.9	1.59217	6	-0.253179	0.0215527	0.0393043	Coleman1988b_a6	a685	Coleman1988b	Coleman1988b_a6	cell-feeder
46.6431	10.0742	5	27.8269	7.11117	5	-0.514658	0.00937333	0.0225198	Khaling2015_a1	a686	Khaling2015	Khaling2015_a1	chewer
46.6431	10.0742	5	34.1873	9.48156	5	-0.307645	0.00937333	0.0248753	Khaling2015_a1	a687	Khaling2015	Khaling2015_a2	chewer
232.685	26.0743	5	179.152	21.9261	5	-0.261211	0.00251456	0.00551483	Khaling2015_a2	a688	Khaling2015	Khaling2015_a1	chewer
232.685	26.0743	5	189.223	21.3335	5	-0.206748	0.00251456	0.00505998	Khaling2015_a2	a689	Khaling2015	Khaling2015_a2	chewer
36.655	8.34354	5	22.6076	10.3067	5	-0.467662	0.0104162	0.0528486	Khaling2015_a3	a690	Khaling2015	Khaling2015_a3	chewer
36.655	8.34354	5	23.4855	5.39876	5	-0.445062	0.0104162	0.0210407	Khaling2015_a3	a691	Khaling2015	Khaling2015_a4	chewer
214.004	25.0306	5	161.984	32.8834	5	-0.275741	0.00273984	0.0110159	Khaling2015_a4	a692	Khaling2015	Khaling2015_a3	chewer
214.004	25.0306	5	152.766	32.3926	5	-0.33396	0.00273984	0.0117725	Khaling2015_a4	a693	Khaling2015	Khaling2015_a4	chewer
13.6861	0.298142	5	14.0792	0.614919	5	0.0284579	9.49157e-05	0.000476503	Khaling2015_a5	a694	Khaling2015	Khaling2015_a5	chewer
13.6861	0.298142	5	14.5319	0.26398	5	0.0599533	9.49157e-05	0.000160915	Khaling2015_a5	a695	Khaling2015	Khaling2015_a6	chewer
260.255	10.2798	5	255.344	11.9491	5	-0.0189896	0.000312079	0.000750152	Khaling2015_a6	a696	Khaling2015	Khaling2015_a5	chewer
260.255	10.2798	5	242.967	10.9827	5	-0.0686912	0.000312079	0.000720812	Khaling2015_a6	a697	Khaling2015	Khaling2015_a6	chewer
2.40426	1.13623	30	3.03191	1.66065	30	0.233232	0.0074725	0.0175225	Khaling2015_a7	a698	Khaling2015	Khaling2015_a5	chewer
1.95745	3.4087	30	3.94149	4.71974	30	0.673275	0.106191	0.15513	Khaling2015_a8	a699	Khaling2015	Khaling2015_a6	chewer
0.248	0.0316228	10	0.286	0.0284605	10	0.142245	0.00162723	0.00261799	Brown1992_a1	a700	Brown1992	Brown1992_a1	cell-feeder
0.391	0.0316228	10	0.443	0.0252982	10	0.124698	0.000654317	0.000980487	Brown1992_a2	a701	Brown1992	Brown1992_a2	cell-feeder
0.391	0.0316228	10	0.343	0.0379473	10	-0.130692	0.000654317	0.00187905	Brown1992_a3	a702	Brown1992	Brown1992_a3	cell-feeder
50.5405	32.4324	25	50.1351	31.7568	25	-0.0082651	0.0166074	0.0327852	Giron-Calva2016_a1	a703	Giron-Calva2016	Giron-Calva2016_a1	chewer
58.6345	12.2542	11	46.2651	16.5165	11	-0.233129	0.00397861	0.0156319	Giron-Calva2016_a2	a704	Giron-Calva2016	Giron-Calva2016_a2	chewer
30.6217	6.96487	10	22.3801	7.86357	10	-0.309949	0.0051867	0.0176086	Giron-Calva2016_a3	a705	Giron-Calva2016	Giron-Calva2016_a3	chewer
20.6377	6.45356	17	25.0435	7.17062	17	0.19303	0.00576866	0.0106028	Giron-Calva2016_a4	a706	Giron-Calva2016	Giron-Calva2016_a4	chewer
0.18	0.0282843	8	0.16	0.0282843	8	-0.117373	0.00309118	0.00700506	Lindroth1993_a1	a707	Lindroth1993	Lindroth1993_a1	chewer
2.18	0.622254	8	2.56	0.622254	8	0.159283	0.0102362	0.0176487	Lindroth1993_a2	a708	Lindroth1993	Lindroth1993_a1	chewer
71.9	9.89949	8	66.3	9.89949	8	-0.0808778	0.00237243	0.00516313	Lindroth1993_a3	a709	Lindroth1993	Lindroth1993_a1	chewer
12.4	8.76812	8	9.7	8.76812	8	-0.225752	0.0644531	0.171805	Lindroth1993_a4	a710	Lindroth1993	Lindroth1993_a1	chewer
8.7	2.26274	8	6.4	2.26274	8	-0.30344	0.00849129	0.0242384	Lindroth1993_a5	a711	Lindroth1993	Lindroth1993_a1	chewer
0.14	0.0282843	8	0.13	0.0282843	8	-0.0737004	0.00511506	0.0110497	Lindroth1993_a6	a712	Lindroth1993	Lindroth1993_a2	chewer
1.42	0.650538	8	1.17	0.735391	8	-0.182079	0.026579	0.0771811	Lindroth1993_a7	a713	Lindroth1993	Lindroth1993_a2	chewer
60.8	10.4652	8	40.3	10.748	8	-0.408644	0.00371022	0.0126409	Lindroth1993_a8	a714	Lindroth1993	Lindroth1993_a2	chewer
18.6	9.33381	8	29.9	10.4652	8	0.466615	0.031973	0.0474033	Lindroth1993_a9	a715	Lindroth1993	Lindroth1993_a2	chewer
10.7	2.26274	8	10.9	2.54558	8	0.0191328	0.00560563	0.0124465	Lindroth1993_a10	a716	Lindroth1993	Lindroth1993_a2	chewer
0.17	0.0565685	8	0.16	0.0565685	8	-0.0597325	0.0139366	0.0296837	Lindroth1993_a11	a717	Lindroth1993	Lindroth1993_a3	chewer
2.77	1.38593	8	2.68	1.35765	8	-0.0326373	0.0317815	0.0643745	Lindroth1993_a12	a718	Lindroth1993	Lindroth1993_a3	chewer
43.2	18.1019	8	35.9	17.2534	8	-0.181641	0.0221887	0.0514771	Lindroth1993_a13	a719	Lindroth1993	Lindroth1993_a3	chewer
15.3	25.4558	8	24.1	24.3245	8	0.345018	0.405886	0.541333	Lindroth1993_a14	a720	Lindroth1993	Lindroth1993_a3	chewer
6.1	5.37401	8	6.7	5.09117	8	0.0813985	0.101723	0.176504	Lindroth1993_a15	a721	Lindroth1993	Lindroth1993_a3	chewer
0.16	0.0565685	8	0.12	0.0565685	8	-0.281606	0.0157471	0.0439106	Lindroth1993_a16	a722	Lindroth1993	Lindroth1993_a4	chewer
2.7	1.35765	8	3.39	1.30108	8	0.220982	0.0321044	0.0506865	Lindroth1993_a17	a723	Lindroth1993	Lindroth1993_a4	chewer
37	17.2534	8	48.1	16.6877	8	0.256297	0.0275498	0.0427087	Lindroth1993_a18	a724	Lindroth1993	Lindroth1993_a4	chewer
19.2	24.3245	8	7.8	23.7588	8	-0.42122	0.220755	2.05304	Lindroth1993_a19	a725	Lindroth1993	Lindroth1993_a4	chewer
6.5	5.09117	8	3.6	5.09117	8	-0.504212	0.0796268	0.360877	Lindroth1993_a20	a726	Lindroth1993	Lindroth1993_a4	chewer
2.29213	1.80645	2	4.1372	2.89031	2	0.557273	0.358779	0.632587	Aminu-Kano1991_a1	a727	Aminu-Kano1991	Aminu-Kano1991_a1	cell-feeder
2.29213	1.80645	2	5.29391	4.10465	2	0.832088	0.358779	0.704541	Aminu-Kano1991_a1	a728	Aminu-Kano1991	Aminu-Kano1991_a2	cell-feeder
2.29213	1.80645	2	7.64991	4.60644	2	1.14058	0.358779	0.556508	Aminu-Kano1991_a1	a729	Aminu-Kano1991	Aminu-Kano1991_a3	cell-feeder
0.290512	0.0660398	4	0.336483	0.246967	4	0.207783	0.0130023	0.156747	Aminu-Kano1991_a2	a730	Aminu-Kano1991	Aminu-Kano1991_a4	cell-feeder
0.290512	0.0660398	4	0.367829	0.215252	4	0.27232	0.0130023	0.102281	Aminu-Kano1991_a2	a731	Aminu-Kano1991	Aminu-Kano1991_a5	cell-feeder
0.290512	0.0660398	4	0.507448	0.140167	4	0.560827	0.0130023	0.0322584	Aminu-Kano1991_a2	a732	Aminu-Kano1991	Aminu-Kano1991_a6	cell-feeder
0.714	0.4518	70	0.804	0.3973	56	0.118037	0.00573639	0.0101064	Gong1993_a1	a733	Gong1993	Gong1993_a1	chewer
0.714	0.4518	70	0.842	0.3646	76	0.163271	0.00573639	0.00820658	Gong1993_a1	a734	Gong1993	Gong1993_a2	chewer
0.680999	0.0394401	70	0.716478	0.0300158	56	0.0507784	4.79175e-05	7.92585e-05	Gong1993_a2	a735	Gong1993	Gong1993_a1	chewer
0.680999	0.0394401	70	0.723343	0.0382117	76	0.060316	4.79175e-05	8.46372e-05	Gong1993_a2	a736	Gong1993	Gong1993_a2	chewer
122.7	53.5462	70	177.6	53.8799	56	0.369253	0.00272434	0.00436923	Gong1993_a3	a737	Gong1993	Gong1993_a1	chewer
122.7	53.5462	70	186	65.3835	76	0.415457	0.00272434	0.00435157	Gong1993_a3	a738	Gong1993	Gong1993_a2	chewer
24.09	2.67731	70	23.07	2.39466	56	-0.0432558	0.000176467	0.000368886	Gong1993_a4	a739	Gong1993	Gong1993_a1	chewer
24.09	2.67731	70	23.48	3.13841	76	-0.0256185	0.000176467	0.000411571	Gong1993_a4	a740	Gong1993	Gong1993_a2	chewer
12.96	1.42232	70	12.89	1.796	56	-0.00532857	0.000172078	0.000518808	Gong1993_a5	a741	Gong1993	Gong1993_a1	chewer
12.96	1.42232	70	12.46	1.48203	76	-0.0393371	0.000172078	0.000358245	Gong1993_a5	a742	Gong1993	Gong1993_a2	chewer
13.05	1.42232	70	13.22	1.347	56	0.0129505	0.000169712	0.000355118	Gong1993_a6	a743	Gong1993	Gong1993_a1	chewer
13.05	1.42232	70	13.39	1.65638	76	0.0257359	0.000169712	0.00037108	Gong1993_a6	a744	Gong1993	Gong1993_a2	chewer
1215.3	906.939	70	1081.3	624.857	56	-0.117823	0.00798759	0.0139686	Gong1993_a7	a745	Gong1993	Gong1993_a1	chewer
1215.3	906.939	70	1267.1	1390.49	76	0.0456845	0.00798759	0.0239584	Gong1993_a7	a746	Gong1993	Gong1993_a2	chewer
13.2	6.69328	70	14.2	13.47	56	0.0792227	0.00367984	0.0198772	Gong1993_a8	a747	Gong1993	Gong1993_a1	chewer
13.2	6.69328	70	18.5	20.0509	76	0.343446	0.00367984	0.0192558	Gong1993_a8	a748	Gong1993	Gong1993_a2	chewer
14.9	13.3866	70	14.3	7.48331	56	-0.0444221	0.0115975	0.0164997	Gong1993_a9	a749	Gong1993	Gong1993_a1	chewer
14.9	13.3866	70	16.9	10.4614	76	0.122708	0.0115975	0.016652	Gong1993_a9	a750	Gong1993	Gong1993_a2	chewer
0.533715	0.116329	14	0.581763	0.102228	14	0.0856081	0.0033991	0.00560711	Himanen2009_a1	a751	Himanen2009	Himanen2009_a1	chewer
0.533715	0.116329	14	0.479542	0.114566	14	-0.106687	0.0033991	0.00748432	Himanen2009_a1	a752	Himanen2009	Himanen2009_a2	chewer
0.533715	0.116329	14	0.489906	0.229132	14	-0.0795324	0.0033991	0.0191462	Himanen2009_a1	a753	Himanen2009	Himanen2009_a3	chewer
0.340078	0.232298	14	0.295177	0.131705	14	-0.151151	0.0338832	0.0482046	Himanen2009_a2	a754	Himanen2009	Himanen2009_a1	chewer
0.340078	0.232298	14	0.213969	0.105779	14	-0.471278	0.0338832	0.0514924	Himanen2009_a2	a755	Himanen2009	Himanen2009_a2	chewer
0.340078	0.232298	14	0.187639	0.070519	14	-0.606276	0.0338832	0.0440229	Himanen2009_a2	a756	Himanen2009	Himanen2009_a3	chewer
0.099	0.0491935	5	0.102	0.044	4	0.0284219	0.050602	0.0982047	Kozlov1997_a1	a757	Kozlov1997	Kozlov1997_a1	chewer
0.099	0.0491935	5	0.08	0.0294449	3	-0.215206	0.050602	0.0967778	Kozlov1997_a1	a758	Kozlov1997	Kozlov1997_a2	chewer
0.099	0.0491935	5	0.084	0.032	4	-0.170854	0.050602	0.0875414	Kozlov1997_a1	a759	Kozlov1997	Kozlov1997_a3	chewer
0.099	0.0491935	5	0.111	0.026	4	0.0965772	0.050602	0.0644125	Kozlov1997_a1	a760	Kozlov1997	Kozlov1997_a4	chewer
7.1	2.68328	5	10.8	4.2	4	0.424073	0.0289738	0.0674972	Kozlov1997_a2	a761	Kozlov1997	Kozlov1997_a1	chewer
7.1	2.68328	5	8.3	1.90526	3	0.15066	0.0289738	0.0466922	Kozlov1997_a2	a762	Kozlov1997	Kozlov1997_a2	chewer
7.1	2.68328	5	11.3	5.2	4	0.476895	0.0289738	0.0833158	Kozlov1997_a2	a763	Kozlov1997	Kozlov1997_a3	chewer
7.1	2.68328	5	9.8	3	4	0.319719	0.0289738	0.0526759	Kozlov1997_a2	a764	Kozlov1997	Kozlov1997_a4	chewer
19.6	6.4846	5	27.6	4.91935	5	0.334517	0.0221315	0.0285054	Wu1996_a1	a765	Wu1997	Wu1996_a1	cell-feeder
19.6	6.4846	5	37.2	9.39149	5	0.636207	0.0221315	0.0349599	Wu1996_a1	a766	Wu1997	Wu1996_a2	cell-feeder
19.6	6.4846	5	15.8	5.81378	5	-0.212926	0.0221315	0.0495772	Wu1996_a1	a767	Wu1997	Wu1996_a3	cell-feeder
19.6	6.4846	5	6.2	4.47214	5	-1.1099	0.0221315	0.131604	Wu1996_a1	a768	Wu1997	Wu1996_a4	cell-feeder
0.328485	0.0387198	5	0.401212	0.0170367	5	0.19879	0.00278271	0.0031434	Wu1996_a2	a769	Wu1997	Wu1996_a1	cell-feeder
0.328485	0.0387198	5	0.431861	0.0282654	5	0.272653	0.00278271	0.00363983	Wu1996_a2	a770	Wu1997	Wu1996_a2	cell-feeder
0.328485	0.0387198	5	0.386667	0.0278782	5	0.162203	0.00278271	0.0038229	Wu1996_a2	a771	Wu1997	Wu1996_a3	cell-feeder
0.328485	0.0387198	5	0.310476	0.0354286	5	-0.0564708	0.00278271	0.00539035	Wu1996_a2	a772	Wu1997	Wu1996_a4	cell-feeder
294.077	251.577	8	164.776	110.021	8	-0.597131	0.0956656	0.152947	Bolsinger1987_a1	a773	Bolsinger1987	Bolsinger1987_a1	cell-feeder
419.511	475.405	9	219.716	239.706	9	-0.651974	0.152872	0.293866	Bolsinger1987_a2	a774	Bolsinger1987	Bolsinger1987_a2	cell-feeder
30.2819	7.17118	5	42.185	11.0326	5	0.332745	0.011279	0.025052	Jones1988_a1	a775	Jones1988	Jones1988_a1	chewer
33.4273	9.10188	5	47.489	11.86	5	0.349948	0.0149382	0.0274903	Jones1988_a2	a776	Jones1988	Jones1988_a2	chewer
21.2879	5.47724	5	8.05556	4.85611	5	-0.942056	0.0133277	0.088649	Jones1988_a3	a777	Jones1988	Jones1988_a1	chewer
8.15657	2.14572	5	2.27273	1.41166	5	-1.24618	0.0139366	0.094074	Jones1988_a4	a778	Jones1988	Jones1988_a2	chewer
1.7156	0.302752	4	1.08716	0.201835	4	-0.45578	0.00781577	0.0164698	Ahmad2013_a1	a779	Ahmad2013	Ahmad2013_a1	cell-feeder
1.7156	0.302752	4	0.998471	0.171254	4	-0.541506	0.00781577	0.0151973	Ahmad2013_a1	a780	Ahmad2013	Ahmad2013_a2	cell-feeder
2056	39	4	2182	563	4	0.0677564	8.99586e-05	0.0168721	Telesnicki2015_a1	a782	Telesnicki2015	Telesnicki2015_a1	cell-feeder
2056	39	4	1405	1162	4	-0.295269	8.99586e-05	0.185712	Telesnicki2015_a1	a783	Telesnicki2015	Telesnicki2015_a2	cell-feeder
0.238055	0.101864	8	0.0529412	0.0621371	8	-1.42867	0.0231494	0.210172	Telesnicki2015_a2	a784	Telesnicki2015	Telesnicki2015_a1	cell-feeder
0.137395	0.0896404	8	0.0529412	0.0621371	8	-0.894184	0.0546235	0.241646	Telesnicki2015_a2	a785	Telesnicki2015	Telesnicki2015_a2	cell-feeder
6.681	1.6815	2	8.078	1.46937	2	0.182312	0.032174	0.0488541	Bolsinger1992_a1	a786	Bolsinger1992	Bolsinger1992_a1	chewer
1.8175	0.829436	2	2.37	0.806102	2	0.242283	0.109555	0.169071	Bolsinger1992_a2	a787	Bolsinger1992	Bolsinger1992_a1	chewer
0.252	0.0587878	6	0.28	0.0555608	7	0.103638	0.00911143	0.0147523	Hughes1988_a1	a788	Hughes1988	Hughes1988_a1	chewer
0.321	0.0318434	6	0.34	0.0449778	7	0.0579344	0.00164147	0.00414459	Hughes1988_a2	a789	Hughes1988	Hughes1988_a1	chewer
17.9969	22.1436	4	59.5413	4.19507	2	1.00847	0.4501	0.452585	Bignal2007_a1	a792	Bignal2007	Bignal2007_a1	chewer
3.7957	1.11894	7	2.8727	0.316039	7	-0.283959	0.0124916	0.0142221	Duque2021_a1	a793	Duque2021	Duque2021_a1	nectar/pollen-feeder
6.46646	4.30758	7	7.83609	3.68311	7	0.176195	0.0654015	0.0974591	Duque2021_a2	a794	Duque2021	Duque2021_a2	nectar/pollen-feeder
13.0759	3.23967	7	9.39511	3.10766	7	-0.327154	0.00880759	0.0245599	Duque2021_a3	a795	Duque2021	Duque2021_a3	nectar/pollen-feeder
4.63435	3.92909	7	6.37755	1.73419	7	0.273226	0.107957	0.118576	Duque2021_a4	a796	Duque2021	Duque2021_a4	nectar/pollen-feeder
3.13781	2.75618	16	2.9682	3.12721	16	-0.0449924	0.0493844	0.121167	Duque2021_a5	a797	Duque2021	Duque2021_a1	nectar/pollen-feeder
2.79859	1.73852	16	3.13781	5.54417	16	0.199909	0.0244098	0.238565	Duque2021_a6	a798	Duque2021	Duque2021_a2	nectar/pollen-feeder
8.56537	8.36396	16	8.39576	7.77032	16	-0.0230306	0.061371	0.116339	Duque2021_a7	a799	Duque2021	Duque2021_a3	nectar/pollen-feeder
2.41696	2.89399	16	2.41696	2.68198	16	-0.00632406	0.0936204	0.173539	Duque2021_a8	a800	Duque2021	Duque2021_a4	nectar/pollen-feeder
65	9.89949	2	55.15	1.20208	2	-0.170011	0.0116649	0.0119025	Zvereva1995a_a1	a801	Zvereva1995a	Zvereva1995a_a1	chewer
44	0	2	14	2.82843	2	-1.13493	0	0.0206164	Zvereva1995a_a2	a802	Zvereva1995a	Zvereva1995a_a2	chewer
61	15.5563	2	38	2.82843	2	-0.488162	0.0330469	0.0358208	Zvereva1995a_a3	a803	Zvereva1995a	Zvereva1995a_a1	chewer
22	5.65685	2	3	4.24264	2	-1.50896	0.0336043	1.5336	Zvereva1995a_a4	a804	Zvereva1995a	Zvereva1995a_a2	chewer
8.4	2.23607	5	13.8	3.80132	5	0.496938	0.0142728	0.0295633	Warrington1990_a1	a805	Warrington1990	Warrington1990_a1	cell-feeder
20	5.14296	5	47.6	7.15542	5	0.862748	0.0133125	0.0178421	Warrington1990_a2	a806	Warrington1990	Warrington1990_a2	cell-feeder
66.6	17.8885	5	189.8	23.4787	5	1.04158	0.0145329	0.0175981	Warrington1990_a3	a807	Warrington1990	Warrington1990_a3	cell-feeder
308.5	220.209	6	985.2	545.991	6	1.14426	0.0885255	0.141024	Warrington1990_a4	a808	Warrington1990	Warrington1990_a4	cell-feeder
0.28	0.449	5	0.62	0.4854	5	0.599079	0.646534	0.776636	Trumble1987_a1	a809	Trumble1987	Trumble1987_a1	borer/miner
0.28	0.449	5	0.46	0.4984	5	0.356685	0.646534	0.908882	Trumble1987_a1	a810	Trumble1987	Trumble1987_a2	borer/miner
0.4	0.0447214	5	0.38	0.0447214	5	-0.0511583	0.00250313	0.00527704	Lappalainen1999_a1	a811	Lappalainen1999	Lappalainen1999_a1	borer/miner
0.41	0.0866025	3	0.38	0.0447214	5	-0.0820369	0.0149827	0.0177566	Lappalainen1999_a2	a812	Lappalainen1999	Lappalainen1999_a2	borer/miner
0.41	0.0447214	5	0.45	0.0447214	5	0.0928883	0.00238237	0.00435963	Lappalainen1999_a3	a813	Lappalainen1999	Lappalainen1999_a3	borer/miner
0.42	0.0519615	3	0.45	0.0447214	5	0.0674295	0.00511506	0.00709232	Lappalainen1999_a4	a814	Lappalainen1999	Lappalainen1999_a4	borer/miner
1.53936	0.435089	12	1.27252	0.285535	12	-0.191595	0.00667946	0.010884	Holopainen1993_a1	a815	Holopainen1993	Holopainen1993_a1	cell-feeder
0.814459	0.232904	12	0.633737	0.509784	12	-0.227336	0.00683772	0.0622145	Holopainen1993_a2	a816	Holopainen1993	Holopainen1993_a2	cell-feeder
1.04439	0.0121019	3	1.26142	0.0484883	3	0.189026	4.47576e-05	0.000537407	Holopainen1993_a3	a817	Holopainen1993	Holopainen1993_a3	cell-feeder
1.90575	0.0210078	3	1.52975	0.0298639	3	-0.219725	4.05059e-05	0.00016755	Holopainen1993_a4	a818	Holopainen1993	Holopainen1993_a4	cell-feeder
0.965	0.72832	2	0.615	0.26163	2	-0.547668	0.325372	0.419955	Holopainen1993_a5	a819	Holopainen1993	Holopainen1993_a5	parasitoid
0.79	0.155563	2	0.71	0.127279	2	-0.108428	0.0195759	0.0357732	Hoffmann2002_a1	a820	Hoffmann2002	Hoffmann2002_a1	chewer
0.79	0.155563	2	0.26	0.169706	2	-1.01454	0.0195759	0.255282	Hoffmann2002_a1	a821	Hoffmann2002	Hoffmann2002_a2	chewer
0.21	0.141421	2	0.28	0.113137	2	0.21512	0.252467	0.337431	Hoffmann2002_a2	a822	Hoffmann2002	Hoffmann2002_a3	chewer
0.23	0.113137	2	0.19	0.0989949	2	-0.18368	0.128301	0.273247	Hoffmann2002_a3	a824	Hoffmann2002	Hoffmann2002_a5	chewer
0.23	0.113137	2	0.22	0.127279	2	-0.0212656	0.128301	0.309661	Hoffmann2002_a3	a825	Hoffmann2002	Hoffmann2002_a6	chewer
0.49	0.169706	2	0.42	0.155563	2	-0.149841	0.0617735	0.13272	Hoffmann2002_a4	a826	Hoffmann2002	Hoffmann2002_a7	chewer
0.49	0.169706	2	0.26	0.183848	2	-0.538711	0.0617735	0.343024	Hoffmann2002_a4	a827	Hoffmann2002	Hoffmann2002_a8	chewer
95.4	1.41421	2	73.55	10.9602	2	-0.254617	0.000109882	0.0112745	Zvereva1995b_a1	a828	Zvereva1995b	Zvereva1995b_a1	chewer
49.15	4.45477	2	39.2	1.9799	2	-0.227616	0.0041159	0.00539223	Zvereva1995b_a2	a829	Zvereva1995b	Zvereva1995b_a1	chewer
30.65	0.353553	2	20.9	2.54558	2	-0.379208	6.65324e-05	0.00751145	Zvereva1995b_a3	a830	Zvereva1995b	Zvereva1995b_a1	chewer
35	32.5269	2	49	24.0416	2	0.180737	0.525078	0.652689	Zvereva1995b_a4	a831	Zvereva1995b	Zvereva1995b_a2	parasitoid
6	5.65685	2	3	4.24264	2	-0.415369	0.54321	2.04321	Zvereva1995b_a5	a832	Zvereva1995b	Zvereva1995b_a3	parasitoid
61	15.5563	2	38	2.82843	2	-0.488162	0.0330469	0.0358208	Zvereva1995b_a6	a833	Zvereva1995b	Zvereva1995b_a4	chewer
2.63	0.861626	29	1.58	1.00539	7	-0.482488	0.00370793	0.0632241	Dahlsten1997_a1	a834	Dahlsten1997	Dahlsten1997_a1	borer/miner
1.35	0.828191	19	0.69	0.36	16	-0.672566	0.0200041	0.0371621	Dahlsten1997_a2	a835	Dahlsten1997	Dahlsten1997_a2	borer/miner
30.6	21.5407	29	63.6	53.1796	7	0.77301	0.0172334	0.122101	Dahlsten1997_a3	a836	Dahlsten1997	Dahlsten1997_a1	borer/miner
57.4	33.5635	19	61.5	30.4	16	0.0676309	0.0181572	0.0335451	Dahlsten1997_a4	a837	Dahlsten1997	Dahlsten1997_a2	borer/miner
0.6	0.161555	29	0.33	0.264575	7	-0.553173	0.00250312	0.0985466	Dahlsten1997_a5	a838	Dahlsten1997	Dahlsten1997_a1	borer/miner
0.69	0.174356	19	0.57	0.24	16	-0.187195	0.00336629	0.014508	Dahlsten1997_a6	a839	Dahlsten1997	Dahlsten1997_a2	borer/miner
0.91	0.0538516	29	0.91	0.0264575	7	-3.45028e-13	0.000120766	0.000241531	Dahlsten1997_a7	a840	Dahlsten1997	Dahlsten1997_a1	borer/miner
0.97	0.043589	19	0.96	0.04	16	-0.0103617	0.000106287	0.0002148	Dahlsten1997_a8	a841	Dahlsten1997	Dahlsten1997_a2	borer/miner
2.8	1.45399	29	1.49	0.978928	7	-0.604661	0.0093417	0.0729068	Dahlsten1997_a9	a842	Dahlsten1997	Dahlsten1997_a3	predator
0.87	0.523068	19	0.829	0.56	16	-0.0435256	0.0192059	0.0481325	Dahlsten1997_a10	a843	Dahlsten1997	Dahlsten1997_a4	predator
0.65	0.430813	29	0.28	0.264575	7	-0.785981	0.0152627	0.150948	Dahlsten1997_a11	a844	Dahlsten1997	Dahlsten1997_a5	parasitoid
0.472	0.392301	19	0.249	0.2	16	-0.637544	0.037019	0.0781539	Dahlsten1997_a12	a845	Dahlsten1997	Dahlsten1997_a6	parasitoid
1.47	0.807775	29	0.82	0.820183	7	-0.517459	0.0104665	0.163601	Dahlsten1997_a13	a846	Dahlsten1997	Dahlsten1997_a3	predator
0.29	0.261534	19	0.241	0.24	16	-0.175496	0.0437224	0.107626	Dahlsten1997_a14	a847	Dahlsten1997	Dahlsten1997_a4	predator
0.44	0.376962	29	0.3	0.476235	7	-0.215647	0.0256302	0.45043	Dahlsten1997_a15	a848	Dahlsten1997	Dahlsten1997_a5	parasitoid
0.273	0.305123	19	0.225	0.32	16	-0.163035	0.0679075	0.202318	Dahlsten1997_a16	a849	Dahlsten1997	Dahlsten1997_a6	parasitoid
46.05	25.3795	4	25.1	26.2445	4	-0.508168	0.0788187	0.389489	Wang2017_a1	a850	Wang2017	Wang2017_a1	detritivore
48.3968	17.9554	4	33.5671	23.7165	4	-0.320692	0.0350029	0.16759	Wang2017_a2	a851	Wang2017	Wang2017_a2	detritivore
30.5263	6.45614	4	69.4093	6.46976	4	0.816926	0.011245	0.0134194	Li2016_a1	a852	Li2016	Li2016_a1	chewer
23.0877	5.19298	4	76.7932	5.20394	4	1.19607	0.0127277	0.0138764	Li2016_a2	a853	Li2016	Li2016_a2	chewer
51.8651	9.04893	10	48.0838	9.04893	10	-0.075452	0.00304863	0.00659648	Li2016_a3	a854	Li2016	Li2016_a3	chewer
77.6188	17.1283	10	22.3301	16.8052	10	-1.21999	0.00488149	0.0631229	Li2016_a4	a855	Li2016	Li2016_a4	chewer
62.0848	13.2502	10	37.8641	13.5734	10	-0.490351	0.00456523	0.0174984	Li2016_a5	a856	Li2016	Li2016_a5	chewer
1.45041	0.48695	10	1.26416	0.714194	10	-0.127116	0.0113351	0.0437619	Li2016_a6	a857	Li2016	Li2016_a6	chewer
1.5692	0.431299	10	0.818332	0.319996	10	-0.647187	0.00758291	0.0229906	Li2016_a7	a858	Li2016	Li2016_a7	chewer
1.40055	0.542602	10	0.896059	0.477675	10	-0.43991	0.0151221	0.0439438	Li2016_a8	a859	Li2016	Li2016_a8	chewer
55.1912	8.04854	2	28.0147	1.80936	2	-0.682347	0.0106898	0.0127776	Zvereva2000_a1	a860	Zvereva2000	Zvereva2000_a1	predator
68.0735	4.36742	2	36.3088	6.48874	2	-0.621572	0.00206021	0.0181563	Zvereva2000_a2	a861	Zvereva2000	Zvereva2000_a1	predator
37.3676	3.74351	2	27.2206	6.73831	2	-0.304021	0.00503065	0.0361392	Zvereva2000_a3	a862	Zvereva2000	Zvereva2000_a1	predator
20.6471	29.137	2	22.0147	0.748701	2	-0.433439	1.49147	1.49205	Zvereva2000_a4	a863	Zvereva2000	Zvereva2000_a2	parasitoid
8.42647	10.0451	2	29.3382	6.61353	2	0.90495	0.962964	0.988694	Zvereva2000_a5	a864	Zvereva2000	Zvereva2000_a2	parasitoid
6.3	1.38564	3	4.9	2.07846	3	-0.229389	0.016255	0.0780285	Zvereva1996_a1	a865	Zvereva1996	Zvereva1996_a1	chewer
6.3	1.38564	3	25	6.06218	3	1.38006	0.016255	0.0360471	Zvereva1996_a1	a866	Zvereva1996	Zvereva1996_a2	chewer
6.3	1.38564	3	107.8	23.9023	3	2.83986	0.016255	0.0327771	Zvereva1996_a1	a867	Zvereva1996	Zvereva1996_a3	chewer
7.3	3.4641	3	5	3.63731	3	-0.327767	0.0778781	0.269837	Zvereva1996_a2	a868	Zvereva1996	Zvereva1996_a4	chewer
7.3	3.4641	3	15	6.06218	3	0.709868	0.0778781	0.133805	Zvereva1996_a2	a869	Zvereva1996	Zvereva1996_a5	chewer
14.5946	8.17278	10	16.4189	8.55738	10	0.115686	0.0318502	0.059383	Zvereva1996_a3	a871	Zvereva1996	Zvereva1996_a7	chewer
14.5946	8.17278	10	6.93243	5.28827	10	-0.731024	0.0318502	0.0917343	Zvereva1996_a3	a872	Zvereva1996	Zvereva1996_a8	chewer
14.5946	8.17278	10	4.40878	3.26911	10	-1.18524	0.0318502	0.0883439	Zvereva1996_a3	a873	Zvereva1996	Zvereva1996_a9	chewer
11.7061	7.21128	10	12.3142	7.30743	10	0.0492763	0.0386691	0.0745033	Zvereva1996_a4	a874	Zvereva1996	Zvereva1996_a10	chewer
11.7061	7.21128	10	11.5845	7.30743	10	-0.00952334	0.0386691	0.0792511	Zvereva1996_a4	a875	Zvereva1996	Zvereva1996_a11	chewer
11.7061	7.21128	10	2.15878	3.17296	10	-1.60152	0.0386691	0.278032	Zvereva1996_a4	a876	Zvereva1996	Zvereva1996_a12	chewer
11.7973	9.99963	10	18.2128	9.42273	10	0.411717	0.074427	0.101552	Zvereva1996_a5	a877	Zvereva1996	Zvereva1996_a13	chewer
11.7973	9.99963	10	4.37838	5.86517	10	-0.937392	0.074427	0.269974	Zvereva1996_a5	a878	Zvereva1996	Zvereva1996_a14	chewer
11.7973	9.99963	10	2.76689	2.88451	10	-1.43173	0.074427	0.189016	Zvereva1996_a5	a879	Zvereva1996	Zvereva1996_a15	chewer
37.3016	16.4617	8	35.1852	11.9722	8	-0.0633471	0.0246412	0.0392182	Chang2014_a1	a880	Chang2014	Chang2014_a1	detritivore
111.905	139.177	8	70.1058	35.1683	8	-0.54859	0.212043	0.243993	Chang2014_a2	a881	Chang2014	Chang2014_a2	detritivore
11.9048	7.48261	8	9.25926	8.23087	8	-0.226618	0.050602	0.154256	Chang2014_a3	a882	Chang2014	Chang2014_a3	detritivore
52.5	10.6066	2	89	26.8701	2	0.540407	0.0206164	0.06723	Katzel1993_a1	a883	Katzel1993	Katzel1993_a1	chewer
59.15	22.4153	2	19.85	18.5969	2	-0.908342	0.074382	0.609548	Katzel1993_a2	a884	Katzel1993	Katzel1993_a1	chewer
0.06	0.09	9	0.08	0.06	9	0.193932	0.28125	0.345703	Viskari2000b_a1	a885	Viskari2000b	Viskari2000b_a1	cell-feeder
1	3	9	13	12	9	2.11229	1.5	1.59916	Viskari2000b_a2	a886	Viskari2000b	Viskari2000b_a1	cell-feeder
0.06	0.09	9	0.11	0.06	9	0.497665	0.28125	0.314854	Viskari2000b_a1	a887	Viskari2000b	Viskari2000b_a2	cell-feeder
1	3	9	6	9	9	1.41676	1.5	1.78125	Viskari2000b_a2	a888	Viskari2000b	Viskari2000b_a2	cell-feeder
775	413.155	4	2199.5	1262.5	4	1.04878	0.0735736	0.159334	Bressan1997_a2	a890	Bressan1997	Bressan1997_a2	chewer
19.75	20.998	4	3	2.94392	4	-1.90547	0.322523	0.592242	Bressan1997_a6	a894	Bressan1997	Bressan1997_a6	chewer
3	3.16228	4	13.25	19.3111	4	1.61201	0.316358	0.988386	Bressan1997_a7	a895	Bressan1997	Bressan1997_a7	chewer
0.75	0.957427	4	2.75	3.20156	4	1.265	0.490398	0.886648	Bressan1997_a9	a897	Bressan1997	Bressan1997_a9	predator
15.0413	17.8512	9	4.04959	26.7769	9	1.03855	0.168749	16.8267	Mondor2005_a3	a902	Mondor2005	Mondor2005_a5	cell-feeder
32.0661	17.8512	9	25.124	17.6033	9	-0.233922	0.035028	0.0910625	Mondor2005_a4	a904	Mondor2005	Mondor2005_a7	cell-feeder
10.0206	12.0619	9	4.08247	14.8454	9	-0.243817	0.173948	2.72252	Mondor2005_a5	a906	Mondor2005	Mondor2005_a9	cell-feeder
18.9897	11.8763	9	16.0206	11.8763	9	-0.161219	0.0444037	0.107328	Mondor2005_a6	a908	Mondor2005	Mondor2005_a11	cell-feeder
7.30868	4.18415	9	1.72075	4.15698	9	-1.14028	0.0370792	0.895771	Mondor2005_a8	a912	Mondor2005	Mondor2005_a15	cell-feeder
99.9128	53.0719	21	69.2912	20.6891	21	-0.370575	0.0135262	0.0177805	Yan2018_a1	a914	Yan2018	Yan2018_a1	cell-feeder
118.168	45.8757	21	118.757	68.3638	21	0.00927265	0.00720283	0.0231077	Yan2018_a2	a916	Yan2018	Yan2018_a1	cell-feeder
49.6619	25.1867	21	29.2476	43.1772	21	-0.483678	0.0123233	0.121487	Yan2018_a3	a918	Yan2018	Yan2018_a3	cell-feeder
137.601	44.0767	21	98.3424	61.1676	21	-0.329134	0.00489797	0.0234899	Yan2018_a4	a920	Yan2018	Yan2018_a3	cell-feeder
311.128	6.89442	2	293.636	3.18061	3	-0.057966	0.000245551	0.000284661	Hummel1998_a1	a922	Hummel1998	Hummel1998_a1	cell-feeder
296.987	1.11339	2	291.991	4.41072	2	-0.0169126	7.02728e-06	0.000121124	Hummel1998_a2	a923	Hummel1998	Hummel1998_a2	cell-feeder
418.488	5.20969	2	397.767	4.91174	3	-0.0507962	7.74897e-05	0.000128318	Hummel1998_a3	a924	Hummel1998	Hummel1998_a1	cell-feeder
411.044	4.66701	2	392.574	7.49063	3	-0.0459473	6.44594e-05	0.000185826	Hummel1998_a4	a925	Hummel1998	Hummel1998_a2	cell-feeder
0.285076	0.00362099	2	0.299615	0.00378401	3	0.0497298	8.06717e-05	0.000133842	Hummel1998_a5	a926	Hummel1998	Hummel1998_a1	cell-feeder
0.290196	0.00336463	2	0.303648	0.00583068	3	0.0453393	6.72165e-05	0.000190131	Hummel1998_a6	a927	Hummel1998	Hummel1998_a2	cell-feeder
4.24482	2.19917	11	1.60652	0.860743	11	-0.970782	0.0246987	0.0511357	Ryalls2022a_a1	a928	Ryalls2022a	Ryalls2022a_a1	nectar/pollen-feeder
6.7517	4.41666	11	1.13267	0.856801	11	-1.77866	0.0396583	0.09303	Ryalls2022a_a2	a929	Ryalls2022a	Ryalls2022a_a1	nectar/pollen-feeder
4.24482	2.19917	11	1.3156	0.612564	11	-1.17375	0.0246987	0.0446018	Ryalls2022a_a1	a932	Ryalls2022a	Ryalls2022a_a3	nectar/pollen-feeder
6.7517	4.41666	11	0.743262	0.328179	11	-2.21709	0.0396583	0.0575388	Ryalls2022a_a2	a933	Ryalls2022a	Ryalls2022a_a3	nectar/pollen-feeder
9	3	11	8	3	11	-0.116441	0.010152	0.0230178	Vanderplanck2021a_a1	a934	Vanderplanck2021a	Vanderplanck2021a_a1	nectar/pollen-feeder
9	3	11	7	3	11	-0.248016	0.010152	0.026989	Vanderplanck2021a_a1	a935	Vanderplanck2021a	Vanderplanck2021a_a2	nectar/pollen-feeder
9	3	11	2	3	12	-1.41538	0.010152	0.21523	Vanderplanck2021a_a1	a936	Vanderplanck2021a	Vanderplanck2021a_a3	nectar/pollen-feeder
9	3	11	2	2	10	-1.45913	0.010152	0.115152	Vanderplanck2021a_a1	a937	Vanderplanck2021a	Vanderplanck2021a_a4	nectar/pollen-feeder
57.7594	14.5858	30	51.8825	15.0888	30	-0.106959	0.00212792	0.00495123	Vanderplanck2021b_a1	a938	Vanderplanck2021b	Vanderplanck2021b_a1	nectar/pollen-feeder
57.7594	14.5858	30	54.6373	11.5681	30	-0.0558856	0.00212792	0.00362328	Vanderplanck2021b_a1	a939	Vanderplanck2021b	Vanderplanck2021b_a2	nectar/pollen-feeder
57.7594	14.5858	30	54.1781	10.0592	30	-0.064497	0.00212792	0.00327768	Vanderplanck2021b_a1	a940	Vanderplanck2021b	Vanderplanck2021b_a3	nectar/pollen-feeder
18.0417	3.79243	12	15.0833	3.65949	12	-0.178482	0.00368892	0.00860624	Ryalls2022b_a7	a959	Ryalls2022b	Ryalls2022b_a19	parasitoid
18.0417	3.79243	12	14.375	4.02337	12	-0.22577	0.00368892	0.0102383	Ryalls2022b_a7	a961	Ryalls2022b	Ryalls2022b_a21	parasitoid
45.8958	8.75205	12	41.2708	6.62261	12	-0.106661	0.00303493	0.00518304	Ryalls2022b_a8	a962	Ryalls2022b	Ryalls2022b_a22	predator
45.8958	8.75205	12	31.1667	4.99503	12	-0.38747	0.00303493	0.00517772	Ryalls2022b_a8	a964	Ryalls2022b	Ryalls2022b_a24	predator
7.16667	5.19294	6	6.66667	7.36659	6	-0.014324	0.0913355	0.315542	Ryalls2022c_a1	a971	Ryalls2022c	Ryalls2022c_a1	parasitoid
7.16667	5.19294	6	7	4.69042	6	-0.0298689	0.0913355	0.168965	Ryalls2022c_a1	a973	Ryalls2022c	Ryalls2022c_a3	parasitoid
11.5	4.50555	6	8.83333	9.62116	6	-0.177745	0.0259101	0.243179	Ryalls2022c_a2	a974	Ryalls2022c	Ryalls2022c_a4	parasitoid
11.5	4.50555	6	14.3333	3.88158	6	0.213561	0.0259101	0.0382076	Ryalls2022c_a2	a976	Ryalls2022c	Ryalls2022c_a6	parasitoid
16.8333	10.9438	6	7	3.63318	6	-0.890224	0.0729253	0.118831	Ryalls2022c_a3	a977	Ryalls2022c	Ryalls2022c_a7	parasitoid
16.8333	10.9438	6	18.5	11.4499	6	0.0911088	0.0729253	0.138805	Ryalls2022c_a3	a979	Ryalls2022c	Ryalls2022c_a9	parasitoid
80.6667	37.125	6	56.6667	29.7837	6	-0.347769	0.0359247	0.0830261	Ryalls2022c_a4	a980	Ryalls2022c	Ryalls2022c_a10	parasitoid
80.6667	37.125	6	46.5	13.3978	6	-0.561606	0.0359247	0.0498563	Ryalls2022c_a4	a982	Ryalls2022c	Ryalls2022c_a12	parasitoid
78.6667	29.7164	6	49.6667	14.4453	6	-0.464728	0.0240655	0.0382633	Ryalls2022c_a5	a983	Ryalls2022c	Ryalls2022c_a13	parasitoid
78.6667	29.7164	6	61.5	16.1957	6	-0.252294	0.0240655	0.0356907	Ryalls2022c_a5	a985	Ryalls2022c	Ryalls2022c_a15	parasitoid
105.333	63.0513	6	54.5	18.8547	6	-0.678814	0.0615011	0.0816479	Ryalls2022c_a6	a986	Ryalls2022c	Ryalls2022c_a16	parasitoid
105.333	63.0513	6	70.6667	26.3186	6	-0.417456	0.0615011	0.084886	Ryalls2022c_a6	a988	Ryalls2022c	Ryalls2022c_a18	parasitoid
4	1.95818	6	1.8	1.34626	6	-0.771863	0.0407402	0.138317	Ryalls2022c_a7	a989	Ryalls2022c	Ryalls2022c_a19	parasitoid
4	1.95818	6	7.03333	6.26813	6	0.610582	0.0407402	0.181875	Ryalls2022c_a7	a991	Ryalls2022c	Ryalls2022c_a21	parasitoid
0.0600467	0.0427149	12	0.0943	0.0488174	12	0.441441	0.0430587	0.0656409	Ryalls2022c_a8	a992	Ryalls2022c	Ryalls2022c_a22	cell-feeder
0.0600467	0.0427149	12	0.0960833	0.0613732	12	0.466009	0.0430587	0.0776368	Ryalls2022c_a8	a994	Ryalls2022c	Ryalls2022c_a24	cell-feeder
0.276283	0.128597	12	0.24205	0.0887578	12	-0.135707	0.0182168	0.0294849	Ryalls2022c_a9	a995	Ryalls2022c	Ryalls2022c_a25	cell-feeder
0.276283	0.128597	12	0.2253	0.0772631	12	-0.208121	0.0182168	0.0280652	Ryalls2022c_a9	a997	Ryalls2022c	Ryalls2022c_a27	cell-feeder
0.789474	0.4077	19	0.157895	0.3646	19	-1.47614	0.0141348	0.33415	Demares2022_a1	a998	Demares2022	Demares2022_a1	nectar/pollen-feeder
0.789474	0.4077	19	0.55	0.4975	20	-0.348011	0.0141348	0.0558817	Demares2022_a1	a999	Demares2022	Demares2022_a2	nectar/pollen-feeder
0.789474	0.4077	19	0.631579	0.4824	19	-0.214809	0.0141348	0.045311	Demares2022_a1	a1000	Demares2022	Demares2022_a3	nectar/pollen-feeder
0.736842	0.4403	19	0.3	0.4583	20	-0.849643	0.0189695	0.142466	Demares2022_a2	a1001	Demares2022	Demares2022_a1	nectar/pollen-feeder
0.736842	0.4403	19	0.388889	0.4875	18	-0.604825	0.0189695	0.110083	Demares2022_a2	a1002	Demares2022	Demares2022_a2	nectar/pollen-feeder
0.736842	0.4403	19	0.5	0.5	20	-0.372162	0.0189695	0.0702195	Demares2022_a2	a1003	Demares2022	Demares2022_a3	nectar/pollen-feeder
0.722222	0.4479	18	0.473684	0.4993	19	-0.403237	0.0215955	0.0817832	Demares2022_a3	a1004	Demares2022	Demares2022_a4	nectar/pollen-feeder
0.722222	0.4479	18	0.526316	0.4993	19	-0.303432	0.0215955	0.0700844	Demares2022_a3	a1005	Demares2022	Demares2022_a5	nectar/pollen-feeder
0.722222	0.4479	18	0.65	0.477	20	-0.102581	0.0215955	0.0488845	Demares2022_a3	a1006	Demares2022	Demares2022_a6	nectar/pollen-feeder
0.772727	0.4191	22	0.473684	0.4993	19	-0.466832	0.0134603	0.073648	Demares2022_a4	a1007	Demares2022	Demares2022_a4	nectar/pollen-feeder
0.772727	0.4191	22	0.5	0.5	18	-0.414226	0.0134603	0.070559	Demares2022_a4	a1008	Demares2022	Demares2022_a5	nectar/pollen-feeder
0.772727	0.4191	22	0.631579	0.4824	19	-0.193036	0.0134603	0.0446364	Demares2022_a4	a1009	Demares2022	Demares2022_a6	nectar/pollen-feeder
28.4932	17.1588	8	12.3679	8.30262	8	-0.829059	0.046359	0.104277	Otieno2022_a1	a1010	Otieno	Otieno2022_a1	nectar/pollen-feeder
3.99217	1.88193	8	1.09589	0.66421	8	-1.2837	0.0281636	0.0751362	Otieno2022_a2	a1010	Otieno	Otieno2022_a2	nectar/pollen-feeder

## Sheet: fig3b
Fig 3b	The effects of air pollution on the performance of invertebrates from different feeding guilds. Ozone (O3).
Column	Description
Xc	Control mean
Dev_c	Control standard deviation
Nc	Control sample size
Xe	Treatment mean
Dev_e	Treatment standard deviation
Ne	Treatment sample size
lnrr.yi	Log response ratio effect size (log(Xe/Xc) + 0.5 * (((Dev_e^2) / (Ne * Xe^2)) - ((Dev_c^2) / (Nc * Xc^2)))
cV.lnRR	Sampling variance for control groups (Dev_c^2 / (Nc * Xc^2) + Dev_c^4 / (2 * Nc^2 * Xc^4)
lnrr.vi	Sampling variance (Dev_c^2 / (Nc * Xc^2) + Dev_c^4 / (2 * Nc^2 * Xc^4) + Dev_e^2 / (Ne * Xe^2) + Dev_e^4 / (2 * Ne^2 * Xe^4)
sharedcontrolcluster	Unique identifier for rows sharing common control group
infoid	Unique identifier per data row
studyid	Unique identifier for publication
multipleoutcomecluster	Unique identifier for rows measured on same experimental unit
feeding.guild	Factor with 7 levels classifying invertebrates by their feeding strategy
Xc	Dev_c	Nc	Xe	Dev_e	Ne	lnrr.yi	cV.lnRR	lnrr.vi	sharedcontrolcluster	infoid	studyid	multipleoutcomecluster	feeding.guild
42.5145	3.2176	20	42.3183	3.51011	20	-0.00459715	0.000286432	0.000630487	Kopper2001_a1	a1	Kopper2001	Kopper2001_a1	chewer
36.3009	3.2176	20	35.9084	3.51011	20	-0.0108272	0.000392902	0.000870785	Kopper2001_a2	a3	Kopper2001	Kopper2001_a3	chewer
292.537	78.1839	14	272.803	78.1839	14	-0.0694611	0.00511506	0.0109992	Kopper2001_a3	a5	Kopper2001	Kopper2001_a1	chewer
138.723	76.0121	14	123.051	76.0121	14	-0.116972	0.0216757	0.0493033	Kopper2001_a4	a7	Kopper2001	Kopper2001_a3	chewer
2.08012	2.46712	16	5.07937	4.54724	16	0.873846	0.091784	0.143129	Freiwald2008_a1	a9	Freiwald2008	Freiwald2008_a1	chewer
1.62056	2.46712	16	6.15571	4.35374	16	1.27781	0.155345	0.187099	Freiwald2008_a2	a10	Freiwald2008	Freiwald2008_a2	chewer
83.9709	9.09587	5	58.9831	7.79646	5	-0.352647	0.00234947	0.00584996	Couture2012_a1	a30	Couture2012	Couture2012_a2	chewer
48.5217	8.74983	5	36.2609	9.33315	5	-0.2879	0.00652479	0.0198624	Couture2012_a2	a32	Couture2012	Couture2012_a4	chewer
83.7	8.04984	5	60.1	7.82624	5	-0.330458	0.00185164	0.00524885	Couture2012_a3	a34	Couture2012	Couture2012_a2	chewer
48.9	8.04984	5	37.1	8.04984	5	-0.274162	0.00543454	0.0148947	Couture2012_a4	a36	Couture2012	Couture2012_a4	chewer
85.1	7.60263	5	58.1	8.04984	5	-0.38054	0.00159752	0.00544419	Couture2012_a5	a38	Couture2012	Couture2012_a2	chewer
48.4	7.60263	5	34.9	7.82624	5	-0.324452	0.00494695	0.0150549	Couture2012_a6	a40	Couture2012	Couture2012_a4	chewer
35.0325	5.57804	5	21.8004	5.57804	5	-0.470336	0.00508335	0.0182628	Couture2012_a7	a42	Couture2012	Couture2012_a6	chewer
24.5119	5.33552	5	20.9328	5.33552	5	-0.156086	0.00952097	0.022599	Couture2012_a8	a44	Couture2012	Couture2012_a8	chewer
34.8	5.59017	5	21.6	5.36656	5	-0.473332	0.00517417	0.0175961	Couture2012_a9	a46	Couture2012	Couture2012_a6	chewer
24.2	5.59017	5	20.4	5.59017	5	-0.168645	0.010729	0.0258601	Couture2012_a10	a48	Couture2012	Couture2012_a8	chewer
34.8	5.81378	5	22.2	6.26099	5	-0.444362	0.00559756	0.0216319	Couture2012_a11	a50	Couture2012	Couture2012_a6	chewer
24.3	5.59017	5	20.7	5.59017	5	-0.158342	0.0106404	0.0253329	Couture2012_a12	a52	Couture2012	Couture2012_a8	chewer
9.13333	11.6972	3	41.4333	13.017	3	1.25524	0.696201	0.729643	Jones2004_a1	a53	Jones2004	Jones2004_a1	borer/miner
0.496	0.09	23	0.454	0.097	19	-0.0879932	0.00143253	0.003838	Dohmen1988_a11	a64	Dohmen1988	Dohmen1988_a11	cell-feeder
0.578	0.099	19	0.502	0.038	7	-0.141336	0.00154524	0.00236416	Dohmen1988_a12	a65	Dohmen1988	Dohmen1988_a12	cell-feeder
0.683	0.096	15	0.633	0.091	15	-0.0759941	0.00131794	0.00269668	Dohmen1988_a13	a66	Dohmen1988	Dohmen1988_a13	cell-feeder
0.568	0.072	11	0.547	0.068	18	-0.0379737	0.00146182	0.00232074	Dohmen1988_a14	a67	Dohmen1988	Dohmen1988_a14	cell-feeder
0.156522	0.0351871	20	0.196158	0.0327604	20	0.225158	0.00253008	0.00392568	Gate1995_a1	a78	Gate1995	Gate1995_a1	parasitoid
0.204651	0.043276	20	0.205056	0.0133468	20	0.000962339	0.00223832	0.00245017	Gate1995_a2	a79	Gate1995	Gate1995_a2	parasitoid
0.354702	0.0372093	20	0.263701	0.0541962	20	-0.295682	0.000550384	0.00266457	Gate1995_a3	a80	Gate1995	Gate1995_a3	parasitoid
0.251163	0.0412538	20	0.303741	0.0165824	20	0.189475	0.00134983	0.00149887	Gate1995_a4	a81	Gate1995	Gate1995_a4	parasitoid
1.28953	0.313231	3	0.781221	0.0657521	4	-0.510124	0.0198607	0.0216333	Nowinszky2017_a10	a102	Nowinszky2017	Nowinszky2017_a10	chewer
1.15308	0.307166	4	0.780677	0.780677	3	-0.23223	0.0178981	0.406787	Nowinszky2017_a11	a103	Nowinszky2017	Nowinszky2017_a11	chewer
1.00955	0.143856	4	0.811121	0.0715635	3	-0.220086	0.00508908	0.00768716	Nowinszky2017_a12	a104	Nowinszky2017	Nowinszky2017_a12	chewer
62.4	56.5	4	85.2	59.1	6	0.249054	0.225964	0.309374	Grodzki2004_a1	a108	Grodzki2004	Grodzki2004_a1	borer/miner
0.632	0.58	4	0.567	0.63	6	-0.110926	0.23272	0.45965	Grodzki2004_a2	a109	Grodzki2004	Grodzki2004_a1	borer/miner
0.0983713	0.022708	15	0.0908795	0.0302774	15	-0.0772916	0.00355879	0.0109859	Holopainen1995_a1	a111	Holopainen1995	Holopainen1995_a2	cell-feeder
0.122476	0.0731704	15	0.126384	0.0517239	15	0.0251019	0.0240778	0.0353063	Holopainen1995_a2	a114	Holopainen1995	Holopainen1995_a2	cell-feeder
0.107166	0.0592932	15	0.0718241	0.0504623	15	-0.39391	0.0206164	0.054066	Holopainen1995_a3	a117	Holopainen1995	Holopainen1995_a2	cell-feeder
290	166.538	15	283	185.903	15	-0.0210429	0.0222274	0.0514092	Costa2001_a1	a148	Costa2001	Costa2001_a1	chewer
23	38.7298	15	23	30.9839	15	-0.0340265	0.206903	0.335205	Costa2001_a2	a149	Costa2001	Costa2001_a1	chewer
6.33333	5.7735	3	27.3333	17.2434	3	1.39011	0.315375	0.456833	Costa2001_a3	a150	Costa2001	Costa2001_a1	chewer
286	224.633	15	291	364.06	15	0.0489404	0.0419724	0.151761	Costa2001_a4	a151	Costa2001	Costa2001_a2	chewer
22	34.8569	15	23	27.1109	15	0.00708788	0.181359	0.278277	Costa2001_a5	a152	Costa2001	Costa2001_a2	chewer
1.33333	1.52753	3	3	3	3	0.758847	0.533203	0.922092	Costa2001_a6	a153	Costa2001	Costa2001_a2	chewer
603	422.155	15	614	240.125	15	0.00683832	0.033209	0.0434574	Costa2001_a7	a154	Costa2001	Costa2001_a3	chewer
28	19.3649	15	28	34.8569	15	0.0357143	0.0323962	0.14105	Costa2001_a8	a155	Costa2001	Costa2001_a3	chewer
2.66667	2.08167	3	9.33333	6.80686	3	1.23985	0.223755	0.416768	Costa2001_a9	a156	Costa2001	Costa2001_a3	chewer
509	298.22	15	518	569.329	15	0.0463515	0.0231466	0.106923	Costa2001_a10	a157	Costa2001	Costa2001_a4	chewer
28	23.2379	15	27	27.1109	15	-0.0257191	0.0469726	0.116447	Costa2001_a11	a158	Costa2001	Costa2001_a4	chewer
8.33333	2.88675	3	11	2.64575	3	0.267274	0.0408	0.0602697	Costa2001_a12	a159	Costa2001	Costa2001_a4	chewer
3132	2023.04	3	3246	779.423	3	-0.0241753	0.148743	0.168147	Costa2001_a13	a160	Costa2001	Costa2001_a5	chewer
22	13.8564	3	22	17.3205	3	0.0371901	0.140974	0.36893	Costa2001_a14	a161	Costa2001	Costa2001_a5	chewer
8.66667	10.7858	3	15.6667	15.5349	3	0.49779	0.649541	1.031	Costa2001_a15	a162	Costa2001	Costa2001_a5	chewer
3132	2023.04	3	2457	2206.63	3	-0.177836	0.148743	0.453748	Costa2001_a13	a163	Costa2001	Costa2001_a6	chewer
22	13.8564	3	21	13.8564	3	-0.0400734	0.140974	0.296629	Costa2001_a14	a164	Costa2001	Costa2001_a6	chewer
8.66667	10.7858	3	31.3333	17.3877	3	1.07839	0.649541	0.757457	Costa2001_a15	a165	Costa2001	Costa2001_a6	chewer
3132	2023.04	3	2163	1709.53	3	-0.335602	0.148743	0.378641	Costa2001_a13	a166	Costa2001	Costa2001_a7	chewer
22	13.8564	3	19	10.3923	3	-0.162858	0.140974	0.245669	Costa2001_a14	a167	Costa2001	Costa2001_a7	chewer
8.66667	10.7858	3	43.6667	23.1157	3	1.40567	0.649541	0.747313	Costa2001_a15	a168	Costa2001	Costa2001_a7	chewer
10.3125	1.66167	4	9.86	1.00243	4	-0.046824	0.00651194	0.00909929	Costa2001_a22	a169	Costa2001	Costa2001_a8	chewer
0.3625	0.0928709	4	0.38	0.114018	4	0.0501957	0.0165437	0.0393039	Costa2001_a23	a170	Costa2001	Costa2001_a8	chewer
78.5	12.0208	2	68.5	2.12132	2	-0.141887	0.0117933	0.012273	Costa2001_a24	a171	Costa2001	Costa2001_a9	chewer
78.75	2.89914	2	84.4	3.25269	2	0.0693216	0.000677881	0.00142078	Costa2001_a25	a172	Costa2001	Costa2001_a10	chewer
78.75	2.89914	2	68.95	6.15183	2	-0.131245	0.000677881	0.00466605	Costa2001_a25	a173	Costa2001	Costa2001_a11	chewer
78.75	2.89914	2	78.35	1.76777	2	-0.00530387	0.000677881	0.000932446	Costa2001_a25	a174	Costa2001	Costa2001_a12	chewer
0.136405	0.0173837	3	0.135036	0.0134329	3	-0.0111418	0.00542846	0.00873239	Awmack2004_a1	a175	Awmack2004	Awmack2004_a1	cell-feeder
7.78909	0.680224	3	8.77091	1.02034	3	0.119701	0.00254542	0.00706663	Awmack2004_a2	a177	Awmack2004	Awmack2004_a1	cell-feeder
29.9865	2.62148	3	16.491	1.09228	3	-0.598475	0.00255079	0.00401422	Awmack2004_a3	a179	Awmack2004	Awmack2004_a1	cell-feeder
20.5316	2.86896	3	39.5223	6.87216	3	0.656686	0.0065297	0.0166586	Awmack2004_a4	a181	Awmack2004	Awmack2004_a1	cell-feeder
17.7466	17.4838	13	25.1256	31.8998	13	0.37236	0.077449	0.20913	Awmack2004_a5	a183	Awmack2004	Awmack2004_a3	cell-feeder
0.533333	0.498975	30	0.466667	0.498975	30	-0.129066	0.0296026	0.0684373	Endress1985_a1	a187	Endress1985	Endress1985_a1	chewer
0.266667	0.442012	30	0.733333	0.442012	30	0.971865	0.0957755	0.107959	Endress1985_a2	a188	Endress1985	Endress1985_a2	chewer
0.25	0.432845	28	0.75	0.432845	28	1.05103	0.112791	0.124757	Endress1985_a3	a189	Endress1985	Endress1985_a3	chewer
8.98438	6.12372	6	2.69531	1.81798	6	-1.20478	0.0804267	0.159126	Schrader2009_a1	a190	Schrader2009	Schrader2009_a1	detritivore
2.53906	1.91366	6	0.585938	0.382733	6	-1.47812	0.0991562	0.172796	Schrader2009_a4	a193	Schrader2009	Schrader2009_a4	detritivore
13.615	3.83332	6	6.57277	2.29999	6	-0.72464	0.0132991	0.0339155	Schrader2009_a7	a196	Schrader2009	Schrader2009_a7	detritivore
3.75587	2.68332	6	1.72144	1.53333	6	-0.756578	0.0886878	0.229662	Schrader2009_a10	a199	Schrader2009	Schrader2009_a10	detritivore
33.3032	3.84234	6	26.4253	1.77339	6	-0.232063	0.00222101	0.0029719	Vigue2010_a1	a202	Vigue2010	Vigue2010_a1	chewer
35.1131	3.25121	6	33.7858	3.39899	6	-0.0384047	0.00142991	0.0031182	Vigue2010_a2	a204	Vigue2010	Vigue2010_a3	chewer
29.5626	2.95564	6	22.0814	2.36451	6	-0.29165	0.00166736	0.00358026	Vigue2010_a3	a206	Vigue2010	Vigue2010_a5	chewer
26.184	1.55171	6	21.4329	1.55171	6	-0.200079	0.000585499	0.00145948	Vigue2010_a4	a208	Vigue2010	Vigue2010_a7	chewer
27.9789	2.32757	6	26.2896	2.84481	6	-0.0618779	0.0011541	0.00310759	Vigue2010_a5	a210	Vigue2010	Vigue2010_a9	chewer
21.2217	5.30169	6	18.1599	2.84481	6	-0.158966	0.0104561	0.0145545	Vigue2010_a6	a212	Vigue2010	Vigue2010_a11	chewer
60.9063	14.8005	6	36.7372	23.0888	6	-0.477553	0.00989033	0.0778901	Vigue2010_a7	a214	Vigue2010	Vigue2010_a13	chewer
66.4653	21.9048	6	47.9758	20.7208	6	-0.319488	0.0182663	0.0498392	Vigue2010_a8	a216	Vigue2010	Vigue2010_a15	chewer
25.136	25.4569	6	14.139	15.6886	6	-0.558239	0.185562	0.411818	Vigue2010_a9	a218	Vigue2010	Vigue2010_a17	chewer
0.75	0.432903	20	0.25	0.432903	20	-1.03198	0.016797	0.177959	Cannon1990_a1	a220	Cannon1990	Cannon1990_a1	chewer
1.29509	0.580809	8	0.910959	0.572295	8	-0.339741	0.0254567	0.0760083	Endress1991_a1	a222	Endress1991	Endress1991_a1	chewer
4.53074	2.46289	8	4.52049	2.47484	8	-0.00199973	0.0376192	0.0757865	Endress1991_a2	a223	Endress1991	Endress1991_a2	chewer
1.29509	0.580809	8	1.01852	0.632132	8	-0.228728	0.0254567	0.0747648	Endress1991_a1	a224	Endress1991	Endress1991_a3	chewer
4.53074	2.46289	8	4.51844	2.46433	8	-0.002595	0.0376192	0.0754922	Endress1991_a2	a225	Endress1991	Endress1991_a4	chewer
4.50098	2.4274	8	4.50293	2.42469	8	0.000377517	0.0370173	0.0739178	Endress1991_a3	a226	Endress1991	Endress1991_a1	chewer
4.5187	2.44701	8	4.5128	2.44376	8	-0.00130841	0.0373285	0.0746557	Endress1991_a4	a227	Endress1991	Endress1991_a2	chewer
4.50098	2.4274	8	4.50195	2.42717	8	0.000205579	0.0370173	0.074011	Endress1991_a3	a228	Endress1991	Endress1991_a3	chewer
4.5187	2.44701	8	4.51673	2.44652	8	-0.000426995	0.0373285	0.0746751	Endress1991_a4	a229	Endress1991	Endress1991_a4	chewer
333.874	49.1262	3	438.412	49.1262	3	0.27088	0.00724279	0.011437	Percy2002_a1	a230	Percy2002	Percy2002_a1	chewer
1.71845	1.16031	3	11.0097	9.03021	3	1.8935	0.163515	0.412903	Percy2002_a2	a232	Percy2002	Percy2002_a3	cell-feeder
17.06	1.81865	3	13	1.73205	3	-0.270723	0.00379527	0.00972993	Fuentes2013_a1	a239	Fuentes2013	Fuentes2013_a1	chewer
22.3	0.571577	3	7.71	0.623538	3	-1.06109	0.000219011	0.00240159	Fuentes2013_a2	a240	Fuentes2013	Fuentes2013_a2	chewer
177	29	12	184	27	12	0.0385647	0.00223951	0.00403549	Cannon1993_a1	a241	Cannon1993	Cannon1993_a1	chewer
147	28	12	173	30	12	0.1626	0.003028	0.00553707	Cannon1993_a2	a242	Cannon1993	Cannon1993_a2	chewer
157	18	12	163	38	12	0.0392212	0.00109598	0.00563532	Cannon1993_a3	a243	Cannon1993	Cannon1993_a3	chewer
155	17	12	141	20	12	-0.0943281	0.00100293	0.00268098	Cannon1993_a4	a244	Cannon1993	Cannon1993_a4	chewer
22.1	3.7	12	11.5	2.4	12	-0.652584	0.00233854	0.00597461	Cannon1993_a5	a245	Cannon1993	Cannon1993_a1	chewer
12.3	3.1	12	10.5	3.2	12	-0.157001	0.00530738	0.0130773	Cannon1993_a6	a246	Cannon1993	Cannon1993_a2	chewer
7.5	2	12	11.2	3.1	12	0.40124	0.00594348	0.0123481	Cannon1993_a7	a247	Cannon1993	Cannon1993_a3	chewer
15.8	4.3	12	9.6	2.3	12	-0.498941	0.00619127	0.0109861	Cannon1993_a8	a248	Cannon1993	Cannon1993_a4	chewer
30.6	4	12	21.1	2.9	12	-0.371652	0.00142497	0.00300037	Cannon1993_a9	a249	Cannon1993	Cannon1993_a1	chewer
21.5	2.8	12	24	4.4	12	0.110695	0.00141438	0.00421922	Cannon1993_a10	a250	Cannon1993	Cannon1993_a2	chewer
16.9	2.4	12	20.1	3.6	12	0.173902	0.00168203	0.0043588	Cannon1993_a11	a251	Cannon1993	Cannon1993_a3	chewer
24	2.8	12	18.5	3.1	12	-0.25968	0.0011349	0.00347755	Cannon1993_a12	a252	Cannon1993	Cannon1993_a4	chewer
0.26	0.046	12	0.19	0.039	12	-0.313206	0.00261188	0.00612913	Cannon1993_a13	a253	Cannon1993	Cannon1993_a1	chewer
0.209	0.079	12	0.223	0.091	12	0.0658228	0.0119773	0.0259504	Cannon1993_a14	a254	Cannon1993	Cannon1993_a2	chewer
0.192	0.075	12	0.182	0.065	12	-0.0545319	0.0127965	0.0234822	Cannon1993_a15	a255	Cannon1993	Cannon1993_a3	chewer
0.217	0.051	12	0.171	0.058	12	-0.235742	0.00461358	0.0142465	Cannon1993_a16	a256	Cannon1993	Cannon1993_a4	chewer
4.17	3.25626	3	5.63	2.16506	3	0.223213	0.223913	0.274423	Agathokleous2019_a1	a264	Agathokleous2019	Agathokleous2019_a1	chewer
30.21	16.9568	3	13.96	12.2629	3	-0.695879	0.110532	0.400827	Agathokleous2019_a2	a265	Agathokleous2019	Agathokleous2019_a2	chewer
0.81	0.484974	3	1.09	1.88794	3	0.737152	0.126633	1.62663	Agathokleous2019_a3	a266	Agathokleous2019	Agathokleous2019_a3	chewer
3.67	5.09223	3	2.9	2.85788	3	-0.394493	0.847663	1.22378	Agathokleous2019_a4	a267	Agathokleous2019	Agathokleous2019_a4	chewer
1.57	1.8862	3	0.73	2.30363	3	0.653344	0.596863	9.4254	Agathokleous2019_a5	a268	Agathokleous2019	Agathokleous2019_a5	chewer
3.83	2.30363	3	2.66	1.12583	3	-0.394977	0.127859	0.189354	Agathokleous2019_a6	a269	Agathokleous2019	Agathokleous2019_a6	chewer
1.16	0.831384	3	0.08	0.415692	3	1.74024	0.185884	49.6859	Agathokleous2019_a7	a270	Agathokleous2019	Agathokleous2019_a7	chewer
5.93	1.59349	3	2.42	2.99645	3	-0.652768	0.0243591	0.665992	Agathokleous2019_a8	a271	Agathokleous2019	Agathokleous2019_a8	chewer
61.65	6.11414	3	30.18	3.34286	3	-0.713888	0.00328394	0.00738185	Agathokleous2019_a9	a272	Agathokleous2019	Agathokleous2019_a9	chewer
22.8	1.10851	3	28.58	0.554256	3	0.225615	0.000788245	0.000913618	Agathokleous2019_a10	a273	Agathokleous2019	Agathokleous2019_a10	chewer
22.9	3.7	14	21.6	3.4	15	-0.05855	0.00186642	0.00351959	Holopainen1998_a1	a274	Holopainen1998	Holopainen1998_a1	cell-feeder
22.9	3.7	14	19.4	2.3	13	-0.166256	0.00186642	0.00294821	Holopainen1998_a1	a275	Holopainen1998	Holopainen1998_a2	cell-feeder
22.9	3.7	14	20.7	3	10	-0.100885	0.00186642	0.00396902	Holopainen1998_a1	a276	Holopainen1998	Holopainen1998_a3	cell-feeder
25.8	2.2	5	27.6	7.9	7	0.0725662	0.0014553	0.0132279	Holopainen1998_a2	a277	Holopainen1998	Holopainen1998_a1	cell-feeder
25.8	2.2	5	19.4	8.8	5	-0.265253	0.0014553	0.0434541	Holopainen1998_a2	a278	Holopainen1998	Holopainen1998_a2	cell-feeder
25.8	2.2	5	32.5	3.6	6	0.231161	0.0014553	0.00350236	Holopainen1998_a2	a279	Holopainen1998	Holopainen1998_a3	cell-feeder
0.126	0.072	13	0.064	0.064	16	-0.658708	0.0254332	0.0898863	Holopainen1998_a3	a280	Holopainen1998	Holopainen1998_a4	cell-feeder
0.126	0.072	13	0.058	0.058	16	-0.757148	0.0254332	0.0898863	Holopainen1998_a3	a281	Holopainen1998	Holopainen1998_a5	cell-feeder
0.126	0.072	13	0.038	0.038	16	-1.18	0.0254332	0.0898863	Holopainen1998_a3	a282	Holopainen1998	Holopainen1998_a6	cell-feeder
0.069	0.072	13	0.072	0.039	12	0.012906	0.0872651	0.112014	Holopainen1998_a4	a283	Holopainen1998	Holopainen1998_a4	cell-feeder
0.069	0.072	13	0.014	0.059	12	-0.896919	0.0872651	2.66251	Holopainen1998_a4	a284	Holopainen1998	Holopainen1998_a5	cell-feeder
0.069	0.072	13	0.02	0.071	12	-0.755149	0.0872651	1.68894	Holopainen1998_a4	a285	Holopainen1998	Holopainen1998_a6	cell-feeder
1.7	0.76	4	5.28	2.64	4	1.13957	0.0512137	0.115667	Jackson1999_a1	a288	Jackson1999	Jackson1999_a1	chewer
1.7	0.76	4	8.49	2.64	4	1.59536	0.0512137	0.0756789	Jackson1999_a1	a289	Jackson1999	Jackson1999_a2	chewer
1.7	0.76	4	24.9	15.84	4	2.70984	0.0512137	0.157501	Jackson1999_a1	a290	Jackson1999	Jackson1999_a3	chewer
0.068	0.042	4	0.047	0.024	4	-0.384452	0.0999199	0.167232	Abu Elela2018_a1	a291	Abu Elela2018	Abu Elela2018_a1	chewer
0.0059	0.0002	4	0.029	0.028	4	1.70873	0.000287315	0.260501	Abu Elela2018_a2	a292	Abu Elela2018	Abu Elela2018_a1	chewer
0.041	0.013	4	0.062	0.016	4	0.40932	0.0254497	0.0422376	Abu Elela2018_a3	a293	Abu Elela2018	Abu Elela2018_a1	chewer
0.013	0.003	4	0.014	0.0002	4	0.0674767	0.0134022	0.0134533	Abu Elela2018_a4	a294	Abu Elela2018	Abu Elela2018_a1	chewer
0.005	0.003	4	0.024	0.032	4	1.74584	0.09405	0.63726	Abu Elela2018_a5	a295	Abu Elela2018	Abu Elela2018_a1	chewer
0.002	0.001	4	0.006	0.003	4	1.09861	0.0644531	0.128906	Abu Elela2018_a6	a296	Abu Elela2018	Abu Elela2018_a1	chewer
10.4	3.76	4	8.31	1.78	4	-0.23495	0.0332114	0.0447476	Abu Elela2018_a7	a297	Abu Elela2018	Abu Elela2018_a2	chewer
2.48	1.98	4	11.49	1.38	4	1.45534	0.172053	0.175665	Abu Elela2018_a8	a298	Abu Elela2018	Abu Elela2018_a2	chewer
12.77	3.96	4	15.84	3.16	4	0.208394	0.0243298	0.0343288	Abu Elela2018_a9	a299	Abu Elela2018	Abu Elela2018_a2	chewer
4.65	2.78	4	4.05	1.78	4	-0.158683	0.0933482	0.142806	Abu Elela2018_a10	a300	Abu Elela2018	Abu Elela2018_a2	chewer
4.06	0.6	4	3.56	0.6	4	-0.130602	0.00547488	0.0126015	Abu Elela2018_a11	a301	Abu Elela2018	Abu Elela2018_a2	chewer
0.99	0.02	4	2.48	0.4	4	0.92151	0.000102036	0.00662683	Abu Elela2018_a12	a302	Abu Elela2018	Abu Elela2018_a2	chewer
0.8	0.34641	3	3.7	1.90526	3	1.54442	0.0644531	0.156745	Jones2011_a3	a305	Jones2011	Jones2011_a3	cell-feeder
0.3	0.173205	3	3.9	1.21244	3	2.5255	0.117284	0.150019	Jones2011_a4	a306	Jones2011	Jones2011_a4	cell-feeder
1.7	0.866025	3	5.6	0.34641	3	1.14952	0.0902468	0.0915231	Jones2011_a5	a307	Jones2011	Jones2011_a5	chewer
5.6	0.34641	3	5.1	1.90526	3	-0.0709035	0.00127632	0.048879	Jones2011_a6	a308	Jones2011	Jones2011_a6	chewer
39.43	13.62	4	22.04	3.94	4	-0.592588	0.030274	0.0382952	Khaling2020_a1	a309	Khaling2020	Khaling2020_a1	chewer
8.24	8.96	4	5.02	1.08	4	-0.637584	0.339287	0.350925	Khaling2020_a2	a310	Khaling2020	Khaling2020_a2	chewer
4.48	4.64	4	3.23	0.72	4	-0.455018	0.304135	0.316635	Khaling2020_a3	a311	Khaling2020	Khaling2020_a3	chewer
4.08	1.98	4	1.66	0.7	4	-0.906491	0.0606109	0.106054	Khaling2020_a4	a312	Khaling2020	Khaling2020_a4	chewer
5.93	2.2	4	2.95	1.4	4	-0.687271	0.0350013	0.0928921	Khaling2020_a5	a313	Khaling2020	Khaling2020_a5	chewer
2.47	1.18	4	2.84	1.02	4	0.127181	0.0586849	0.0914529	Khaling2020_a6	a314	Khaling2020	Khaling2020_a6	chewer
83.3	5.8	3	76.7	5.8	3	-0.0824018	0.00161732	0.00352523	Jackson2000_a1	a315	Jackson2000	Jackson2000_a1	chewer
0.222	0.023	3	0.336	0.044	3	0.415503	0.0035843	0.00931682	Jackson2000_a2	a316	Jackson2000	Jackson2000_a1	chewer
33.33	32.2	3	53.3	28.9	3	0.362921	0.35951	0.462311	Jackson2000_a3	a317	Jackson2000	Jackson2000_a2	chewer
0.139	0.068	3	0.126	0.074	3	-0.0805923	0.0829571	0.204541	Jackson2000_a4	a318	Jackson2000	Jackson2000_a2	chewer
69	10.5	4	81	12.3	4	0.16033	0.00580598	0.0115873	Jackson2000_a5	a319	Jackson2000	Jackson2000_a3	chewer
64	9.7	4	86	11.9	4	0.294986	0.00575929	0.0105575	Jackson2000_a6	a320	Jackson2000	Jackson2000_a4	chewer
0.182	0.033	4	0.2	0.068	4	0.104651	0.00825289	0.0375705	Jackson2000_a7	a321	Jackson2000	Jackson2000_a3	chewer
0.149	0.027	4	0.217	0.059	4	0.381087	0.00824278	0.0268945	Jackson2000_a8	a322	Jackson2000	Jackson2000_a4	chewer
74.8	11.1	4	81.1	12.7	4	0.0811777	0.00552048	0.0116699	Jackson2000_a9	a323	Jackson2000	Jackson2000_a5	chewer
74.8	11.1	4	79.2	16.9	4	0.0600973	0.00552048	0.0169684	Jackson2000_a9	a324	Jackson2000	Jackson2000_a6	chewer
74.8	11.1	4	79.3	11.8	4	0.0584353	0.00552048	0.0110713	Jackson2000_a9	a325	Jackson2000	Jackson2000_a7	chewer
0.296	0.023	4	0.308	0.033	4	0.0404206	0.00151057	0.00438458	Jackson2000_a10	a326	Jackson2000	Jackson2000_a5	chewer
0.296	0.023	4	0.307	0.036	4	0.0374524	0.00151057	0.00495418	Jackson2000_a10	a327	Jackson2000	Jackson2000_a6	chewer
0.296	0.023	4	0.339	0.041	4	0.136714	0.00151057	0.00517411	Jackson2000_a10	a328	Jackson2000	Jackson2000_a7	chewer
0.103	0.00948683	10	0.105	0.0126491	10	0.0195328	0.000848696	0.002301	Lyytikainen1996_a1	a329	Lyytikainen1996	Lyytikainen1996_a1	chewer
0.108	0.00948683	10	0.107	0.00632455	10	-0.00951351	0.000771903	0.00112134	Lyytikainen1996_a2	a330	Lyytikainen1996	Lyytikainen1996_a2	chewer
88.79	11.4791	10	90.99	7.65271	10	0.0239936	0.00167282	0.00238043	Lyytikainen1996_a3	a331	Lyytikainen1996	Lyytikainen1996_a1	chewer
87.8	4.83828	10	89.01	13.5662	10	0.0146969	0.00030371	0.00262934	Lyytikainen1996_a4	a332	Lyytikainen1996	Lyytikainen1996_a2	chewer
0.227	0.0284605	10	0.234	0.0252982	10	0.0301695	0.00157317	0.00274267	Lyytikainen1996_a5	a333	Lyytikainen1996	Lyytikainen1996_a3	chewer
0.213	0.0189737	10	0.223	0.0316228	10	0.0464883	0.000793808	0.00280673	Lyytikainen1996_a6	a334	Lyytikainen1996	Lyytikainen1996_a4	chewer
0.1	0.065	18	0.108	0.048	18	0.0707119	0.0237477	0.0347818	Holopainen1994_a1	a335	Holopainen1994	Holopainen1994_a1	cell-feeder
0.011	0.062	11	0.072	0.06	11	0.466309	7.05848	7.12361	Holopainen1994_a2	a336	Holopainen1994	Holopainen1994_a1	cell-feeder
0.067	0.052	11	0.103	0.032	11	0.407044	0.0562595	0.0650727	Holopainen1994_a3	a337	Holopainen1994	Holopainen1994_a1	cell-feeder
0.086	0.064	29	0.094	0.061	29	0.0866596	0.0192793	0.0339061	Holopainen1994_a4	a338	Holopainen1994	Holopainen1994_a2	cell-feeder
0.045	0.063	21	0.087	0.059	23	0.622577	0.0976889	0.117885	Holopainen1994_a5	a339	Holopainen1994	Holopainen1994_a2	cell-feeder
0.077	0.051	21	0.098	0.046	23	0.235507	0.0211083	0.0307335	Holopainen1994_a6	a340	Holopainen1994	Holopainen1994_a2	cell-feeder
0.98	0.036	29	0.79	0.048	29	-0.215479	4.65334e-05	0.000173842	Holopainen1994_a7	a341	Holopainen1994	Holopainen1994_a3	cell-feeder
67.53	103.45	6	57.14	89.99	6	-0.155937	0.467615	0.966447	Duque2019_a1	a342	Duque2019	Duque2019_a1	chewer
81.82	108.23	7	42.21	58.68	7	-0.648802	0.281206	0.595409	Duque2019_a2	a343	Duque2019	Duque2019_a2	chewer
47.48	45.83	6	41.72	59.15	6	-0.0394604	0.167341	0.558479	Duque2019_a3	a344	Duque2019	Duque2019_a1	chewer
70.5	103.92	7	29.5	31.97	7	-0.942532	0.358574	0.540431	Duque2019_a4	a345	Duque2019	Duque2019_a2	chewer
59.53	8.54872	6	40.44	3.52727	6	-0.387746	0.0034429	0.00471166	Cui2016_a1	a346	Cui2016	Cui2016_a1	cell-feeder
59.35	8.54872	6	37.36	2.00858	6	-0.46434	0.00346385	0.00394571	Cui2016_a2	a347	Cui2016	Cui2016_a2	cell-feeder
80.71	13.0803	6	53.11	5.09494	6	-0.419919	0.0043871	0.00592209	Cui2016_a3	a348	Cui2016	Cui2016_a1	cell-feeder
78.64	8.72018	6	48.37	4.36009	6	-0.486348	0.00205144	0.00340657	Cui2016_a4	a349	Cui2016	Cui2016_a2	cell-feeder
275.28	22.9762	6	155.97	18.7876	6	-0.567496	0.00116174	0.00358295	Cui2016_a5	a350	Cui2016	Cui2016_a3	cell-feeder
242.9	16.7055	6	109.1	10.4348	6	-0.800017	0.000788651	0.00231446	Cui2016_a6	a351	Cui2016	Cui2016_a4	cell-feeder
503.15	58.2979	6	284.82	16.0931	6	-0.569884	0.00223998	0.00277222	Cui2016_a7	a352	Cui2016	Cui2016_a3	cell-feeder
419.43	28.1446	6	257.73	14.0846	6	-0.48711	0.00075073	0.0012486	Cui2016_a8	a353	Cui2016	Cui2016_a4	cell-feeder
37.4	6.35618	10	41.3	4.11096	10	0.098243	0.00289252	0.00388381	Whittaker1989_a1	a354	Whittaker1989	Whittaker1989_a1	chewer
2147	5470.74	10	313	616.644	10	-2.05619	0.860053	1.32351	Whittaker1989_a2	a355	Whittaker1989	Whittaker1989_a2	chewer
0.252	0.188794	3	0.428	0.20265	3	0.473513	0.204592	0.282112	Mondor2004a_a1	a362	Mondor2004a	Mondor2004a_a1	cell-feeder
0.806	0.20265	3	0.495	0.188794	3	-0.473817	0.0212938	0.0709583	Mondor2004a_a2	a365	Mondor2004a	Mondor2004a_a3	cell-feeder
0.701	0.188794	3	0.931	0.197454	3	0.279159	0.0244701	0.0395763	Mondor2004a_a3	a368	Mondor2004a	Mondor2004a_a5	cell-feeder
50.468	45.1447	10	18.382	23.9922	10	-0.964798	0.0832181	0.268083	Salt1995_a1	a372	Salt1995	Salt1995_a2	cell-feeder
16.506	28.7293	10	73.071	102.916	10	1.43542	0.348835	0.566882	Salt1995_a2	a375	Salt1995	Salt1995_a5	cell-feeder
3632.93	1097.06	10	4249.82	976.922	10	0.15492	0.00916052	0.0144587	Jondrup2002_a1	a383	Jondrup2002	Jondrup2002_a1	chewer
3837.49	1135.07	10	2299.34	591.852	10	-0.513258	0.00878709	0.0154345	Jondrup2002_a2	a384	Jondrup2002	Jondrup2002_a2	chewer
1571.56	229.834	10	1542.7	138.476	10	-0.0192012	0.00214108	0.00294713	Jondrup2002_a3	a385	Jondrup2002	Jondrup2002_a3	chewer
257.95	86.3618	10	249.18	69.2539	10	-0.0363326	0.011272	0.0190261	Jondrup2002_a4	a386	Jondrup2002	Jondrup2002_a1	chewer
290.45	74.2503	10	177.42	67.0719	10	-0.489033	0.00655647	0.02095	Jondrup2002_a5	a387	Jondrup2002	Jondrup2002_a2	chewer
139.72	40.0977	10	177.56	40.0661	10	0.238096	0.00827001	0.0133747	Jondrup2002_a6	a388	Jondrup2002	Jondrup2002_a3	chewer
292.25	1.64438	10	281.19	43.4181	10	-0.0373885	3.16591e-06	0.0023902	Jondrup2002_a7	a389	Jondrup2002	Jondrup2002_a1	chewer
290.45	74.2503	10	284.24	42.7224	10	-0.0237505	0.00655647	0.00881815	Jondrup2002_a8	a390	Jondrup2002	Jondrup2002_a2	chewer
334.92	77.3177	10	304.71	72.4794	10	-0.0943669	0.00534357	0.0110175	Jondrup2002_a9	a391	Jondrup2002	Jondrup2002_a3	chewer
19.03	6.39739	5	9.826	3.61572	5	-0.658745	0.022858	0.0503058	Mofikoya2018_a1	a395	Mofikoya2018	Mofikoya2018_a1	chewer
19.03	6.39739	5	7.836	2.78167	5	-0.885988	0.022858	0.0483786	Mofikoya2018_a1	a396	Mofikoya2018	Mofikoya2018_a2	chewer
59.84	24.9242	3	89.77	13.1116	3	0.380218	0.0595001	0.0666363	Agrell2005_a1	a397	Agrell2005	Agrell2005_a1	chewer
40.53	24.9242	3	10.23	13.1116	3	-1.16596	0.134003	0.831491	Agrell2005_a2	a399	Agrell2005	Agrell2005_a3	chewer
58.51	7.37854	3	80.85	22.1183	3	0.333221	0.00531506	0.0305734	Agrell2005_a3	a401	Agrell2005	Agrell2005_a5	chewer
40.78	7.98475	3	18.44	21.4948	3	-0.573599	0.012861	0.56835	Agrell2005_a4	a403	Agrell2005	Agrell2005_a7	chewer
0.301	0.0155885	3	0.289	0.0484974	3	-0.0364372	0.000894429	0.0103253	Agrell2005_a5	a405	Agrell2005	Agrell2005_a9	chewer
0.292	0.103923	3	0.344	0.0866025	3	0.15334	0.0431131	0.0644626	Agrell2005_a6	a407	Agrell2005	Agrell2005_a11	chewer
54.93	9.6302	3	45.68	9.6302	3	-0.182114	0.0102979	0.0252225	Agrell2005_a7	a409	Agrell2005	Agrell2005_a13	chewer
74.07	12.8345	3	29.63	13.891	3	-0.884596	0.0100582	0.086005	Agrell2005_a8	a410	Agrell2005	Agrell2005_a14	chewer
67.28	7.48246	3	32.71	7.67299	3	-0.714073	0.00413133	0.0226415	Agrell2005_a9	a411	Agrell2005	Agrell2005_a15	chewer
0.691	0.26162	5	0.874	0.26162	5	0.229566	0.0290802	0.0471612	Mondor2004b_a1	a412	Mondor2004b	Mondor2004b_a1	cell-feeder
0.831	0.270564	5	0.94	0.277272	5	0.12135	0.0214264	0.0389793	Mondor2004b_a2	a414	Mondor2004b	Mondor2004b_a3	cell-feeder
0.586	0.257148	5	1.01	0	5	0.52513	0.039254	0.039254	Mondor2004b_a3	a416	Mondor2004b	Mondor2004b_a5	cell-feeder
0.218	0.279508	5	0.4	0.263856	5	0.486091	0.38283	0.473641	Mondor2004b_a4	a418	Mondor2004b	Mondor2004b_a1	cell-feeder
0.464	0.263856	5	0.386	0.254912	5	-0.172772	0.0667651	0.157793	Mondor2004b_a5	a420	Mondor2004b	Mondor2004b_a3	cell-feeder
0.254	0.263856	5	1	0	5	1.26251	0.239112	0.239112	Mondor2004b_a6	a422	Mondor2004b	Mondor2004b_a5	cell-feeder
22.34	26.98	31	2.92	3.69	31	-2.03256	0.0481564	0.100997	Cook2020_a1	a435	Cook2020	Cook2020_a1	nectar/pollen-feeder
1766.36	588.784	4	2733.64	1303.74	4	0.451261	0.0281635	0.0866441	Ueno2016_a1	a446	Ueno2016	Ueno2016_a1	cell-feeder
4026.87	904.206	4	3280.37	1492.99	4	-0.185441	0.0126844	0.0658106	Ueno2016_a2	a447	Ueno2016	Ueno2016_a2	cell-feeder
830.61	208.144	8	1429.91	327.079	8	0.54255	0.00788033	0.0144421	Ueno2016_a3	a448	Ueno2016	Ueno2016_a3	cell-feeder
2302.57	505.547	8	1682.24	535.28	8	-0.310583	0.00604386	0.0187799	Ueno2016_a4	a449	Ueno2016	Ueno2016_a4	cell-feeder
53.95	12.8865	3	86.02	11.9512	3	0.46023	0.0191988	0.0256537	Holton2003_a1	a453	Holton2003	Holton2003_a1	chewer
76.28	12.8865	3	89.2	11.9512	3	0.154706	0.0095584	0.01556	Holton2003_a2	a456	Holton2003	Holton2003_a3	chewer
51.75	1.99186	3	45.19	2.07846	3	-0.135443	0.000493949	0.00119934	Holton2003_a3	a459	Holton2003	Holton2003_a1	chewer
43.51	1.99186	3	41.87	1.76669	3	-0.0384738	0.000698826	0.00129247	Holton2003_a4	a462	Holton2003	Holton2003_a3	chewer
46.26	1.57617	3	44.42	1.76669	3	-0.0405177	0.00038704	0.000914461	Holton2003_a5	a465	Holton2003	Holton2003_a1	chewer
43.51	1.84983	3	41.61	1.76669	3	-0.0446511	0.000602692	0.00120378	Holton2003_a6	a468	Holton2003	Holton2003_a3	chewer
67.25	15.2472	3	28.07	14.3241	3	-0.838882	0.0172815	0.10785	Holton2003_a7	a471	Holton2003	Holton2003_a5	parasitoid
25.704	15.2472	3	12.28	14.3241	3	-0.57055	0.124168	0.680555	Holton2003_a8	a474	Holton2003	Holton2003_a7	parasitoid
0.11	0.0591608	35	0.15	0.0591608	35	0.308245	0.00829861	0.0127529	Jackson1995_a1	a510	Jackson1995	Jackson1995_a1	cell-feeder
0.288	0.261207	21	0.357	0.380354	21	0.222216	0.0399382	0.095452	Jackson1995_a3	a512	Jackson1995	Jackson1995_a3	cell-feeder
0.428	0.293285	21	0.219	0.394102	21	-0.604127	0.02261	0.188709	Jackson1995_a4	a513	Jackson1995	Jackson1995_a4	cell-feeder
0.229	0.238294	21	0.161	0.293285	21	-0.29909	0.0528921	0.223396	Jackson1995_a5	a514	Jackson1995	Jackson1995_a5	cell-feeder
0.106	0.219964	21	0.301	0.219964	21	0.953859	0.226079	0.251833	Jackson1995_a6	a515	Jackson1995	Jackson1995_a6	cell-feeder
0.146	0.247459	21	0.217	0.233711	21	0.355509	0.146156	0.202917	Jackson1995_a7	a516	Jackson1995	Jackson1995_a7	cell-feeder
16.83	2.98348	6	25.71	1.9351	6	0.42157	0.00525124	0.00619586	Mofikoya2017_a1	a549	Mofikoya2017	Mofikoya2017_a1	nectar/pollen-feeder
53.516	8.07352	6	25.631	3.65954	6	-0.736376	0.00380041	0.00720376	Mofikoya2017_a2	a550	Mofikoya2017	Mofikoya2017_a2	nectar/pollen-feeder
27.95	29.54	4	48.64	33.18	4	0.47257	0.318244	0.441344	Telesnicki2018_a1	a551	Telesnicki2018	Telesnicki2018_a1	cell-feeder
21.59	21.82	4	28.64	23.64	4	0.240061	0.287958	0.472793	Telesnicki2018_a2	a552	Telesnicki2018	Telesnicki2018_a2	cell-feeder
940.573	602.332	6	799.18	180.699	6	-0.192818	0.0706854	0.0792423	Telesnicki2018_a3	a553	Telesnicki2018	Telesnicki2018_a1	cell-feeder
510.246	316.224	6	368.852	331.284	6	-0.289282	0.0660637	0.209546	Telesnicki2018_a4	a554	Telesnicki2018	Telesnicki2018_a2	cell-feeder
40.763	17.9499	6	49.924	17.9499	6	0.197341	0.0328398	0.0546172	Coleman1988a_a1	a555	Coleman1988a	Coleman1988a_a1	chewer
39.237	15.7061	6	63.206	23.934	6	0.475375	0.0270618	0.0512453	Coleman1988a_a2	a556	Coleman1988a	Coleman1988a_a2	chewer
150.427	106.773	6	65.384	41.8716	6	-0.84101	0.0874951	0.158182	Coleman1988a_a3	a557	Coleman1988a	Coleman1988a_a3	chewer
60.2	48.01	6	13	18.1262	6	-1.42371	0.111622	0.488141	Coleman1988a_a4	a558	Coleman1988a	Coleman1988a_a4	chewer
19.16	11.7331	6	14.77	33.2396	6	0.130578	0.0644531	1.26482	Coleman1988a_a5	a559	Coleman1988a	Coleman1988a_a5	chewer
25.1	15.2358	6	10.44	15.7404	6	-0.718497	0.0632947	0.513924	Coleman1988a_a6	a560	Coleman1988a	Coleman1988a_a6	chewer
28	14.6969	6	35	8.81816	6	0.205474	0.0469726	0.0576082	Coleman1988a_a7	a561	Coleman1988a	Coleman1988a_a3	chewer
40	17.8813	6	32	15.9217	6	-0.219167	0.0338609	0.0759719	Coleman1988a_a8	a562	Coleman1988a	Coleman1988a_a4	chewer
25	8.57321	6	31	12.2474	6	0.218319	0.0197921	0.046145	Coleman1988a_a9	a563	Coleman1988a	Coleman1988a_a5	chewer
35	16.4116	6	45	23.5151	6	0.255748	0.0373163	0.0838631	Coleman1988a_a10	a564	Coleman1988a	Coleman1988a_a6	chewer
149	94.5503	6	72	32.5782	6	-0.743775	0.0693643	0.104069	Coleman1988a_a11	a565	Coleman1988a	Coleman1988a_a3	chewer
56	24.9848	6	17	13.2272	6	-1.15828	0.0337263	0.139716	Coleman1988a_a12	a566	Coleman1988a	Coleman1988a_a4	chewer
19	14.452	6	18	15.4318	6	-0.0410305	0.101076	0.231079	Coleman1988a_a13	a567	Coleman1988a	Coleman1988a_a5	chewer
20	17.3914	6	7	7.83837	6	-1.00834	0.133966	0.364782	Coleman1988a_a14	a568	Coleman1988a	Coleman1988a_a6	chewer
0.336	0.216375	18	0.351	0.0551543	18	0.0328415	0.0233043	0.024677	Warrington1989_a1	a569	Warrington1989	Warrington1989_a1	cell-feeder
0.336	0.216375	18	0.424	0.0479479	19	0.221439	0.0233043	0.0239776	Warrington1989_a1	a570	Warrington1989	Warrington1989_a2	cell-feeder
0.336	0.216375	18	0.418	0.0915369	19	0.208113	0.0233043	0.0258315	Warrington1989_a1	a571	Warrington1989	Warrington1989_a3	cell-feeder
0.313	0.0581378	20	0.333	0.0671416	23	0.0619605	0.00172652	0.00349562	Warrington1989_a2	a572	Warrington1989	Warrington1989_a4	cell-feeder
0.313	0.0581378	20	0.354	0.0566657	19	0.122906	0.00172652	0.00307602	Warrington1989_a2	a573	Warrington1989	Warrington1989_a5	cell-feeder
0.313	0.0581378	20	0.359	0.046669	18	0.136726	0.00172652	0.00266581	Warrington1989_a2	a574	Warrington1989	Warrington1989_a6	cell-feeder
0.323	0.0412432	21	0.313	0.0458258	21	-0.031327	0.000776691	0.00179794	Warrington1989_a3	a575	Warrington1989	Warrington1989_a7	cell-feeder
0.323	0.0412432	21	0.343	0.059397	18	0.0605229	0.000776691	0.00244405	Warrington1989_a3	a576	Warrington1989	Warrington1989_a8	cell-feeder
0.323	0.0412432	21	0.369	0.0536656	20	0.133285	0.000776691	0.00183482	Warrington1989_a3	a577	Warrington1989	Warrington1989_a9	cell-feeder
129	101	40	73	60	40	-0.568571	0.0154425	0.0324739	Braun1989_a1	a614	Braun1989	Braun1989_a1	cell-feeder
175	129	20	100	125	20	-0.534138	0.0275381	0.108715	Braun1989_a2	a615	Braun1989	Braun1989_a2	cell-feeder
520	218	13	924	392	13	0.575046	0.013611	0.0275515	Braun1989_a3	a616	Braun1989	Braun1989_a3	cell-feeder
1628	675	12	1923	522	12	0.162442	0.0144284	0.0205877	Braun1989_a4	a617	Braun1989	Braun1989_a4	cell-feeder
77	66	9	152	52	9	0.645761	0.0849646	0.0980532	Braun1989_a5	a618	Braun1989	Braun1989_a5	cell-feeder
0.633333	0.4819	10	0.366667	0.4819	10	-0.489126	0.0595721	0.247221	Jeffords1984_a1	a662	Jeffords1984	Jeffords1984_a1	chewer
0.333333	0.4714	10	0.666667	0.4714	10	0.618149	0.219995	0.271244	Jeffords1984_a2	a663	Jeffords1984	Jeffords1984_a2	chewer
0.866667	0.3399	15	0.133333	0.3399	15	-1.66031	0.0103069	0.537403	Jeffords1984_a3	a664	Jeffords1984	Jeffords1984_a3	chewer
0.333333	0.4714	15	0.666667	0.4714	15	0.643148	0.142219	0.176108	Jeffords1984_a4	a665	Jeffords1984	Jeffords1984_a4	chewer
62.2	3.91918	6	72.3	5.63383	6	0.150644	0.000661916	0.00167442	Fortin1997_a1	a666	Fortin1997	Fortin1997_a1	chewer
64	9.5247	7	71.7	7.59342	6	0.11296	0.00316907	0.00504014	Fortin1997_a2	a667	Fortin1997	Fortin1997_a2	chewer
246	61.2372	6	210	39.1918	6	-0.160485	0.0103812	0.016203	Fortin1997_a3	a668	Fortin1997	Fortin1997_a1	chewer
159	26.4575	7	170	24.4949	6	0.0666466	0.00396336	0.00742956	Fortin1997_a4	a669	Fortin1997	Fortin1997_a2	chewer
51.7	4.3589	19	48.3	4.22137	22	-0.0680397	0.000374197	0.000721466	Fortin1997_a5	a670	Fortin1997	Fortin1997_a3	chewer
48.9	4.94773	17	47.4	4.69042	22	-0.0312337	0.000602387	0.00104757	Fortin1997_a6	a671	Fortin1997	Fortin1997_a4	chewer
264	52.3068	19	304	60.9754	22	0.14096	0.00206825	0.00389861	Fortin1997_a7	a672	Fortin1997	Fortin1997_a3	chewer
204	28.8617	17	225	37.5233	22	0.0980238	0.00117812	0.00244312	Fortin1997_a8	a673	Fortin1997	Fortin1997_a4	chewer
51.5	9.19239	2	60.5	12.0208	2	0.162966	0.0160568	0.0359907	Fortin1997_a9	a674	Fortin1997	Fortin1997_a5	chewer
70.5	9.19239	2	67.5	13.435	2	-0.0378314	0.00853671	0.0285408	Fortin1997_a10	a675	Fortin1997	Fortin1997_a6	chewer
14.6008	10.1001	10	17.7947	8.65719	10	0.185734	0.0489964	0.0729452	Fortin1997_a11	a676	Fortin1997	Fortin1997_a7	chewer
52.6996	36.793	10	32.6236	18.7572	10	-0.487416	0.0499314	0.0835357	Fortin1997_a12	a677	Fortin1997	Fortin1997_a8	chewer
68.3429	31.0807	10	104.914	29.6351	10	0.422255	0.020896	0.0289067	Fortin1997_a13	a678	Fortin1997	Fortin1997_a9	chewer
52.3429	27.4666	10	92.8	38.3087	10	0.567384	0.0279148	0.0451012	Fortin1997_a14	a679	Fortin1997	Fortin1997_a10	chewer
62.1552	21.433	6	48.2759	28.8237	6	-0.232904	0.0200145	0.0811935	Coleman1988b_a1	a680	Coleman1988b	Coleman1988b_a1	cell-feeder
108.553	46.662	6	111.274	46.662	6	0.0240166	0.03127	0.0610075	Coleman1988b_a2	a681	Coleman1988b	Coleman1988b_a2	cell-feeder
164.301	78.8635	5	148.817	46.164	5	-0.112398	0.0471404	0.0665712	Coleman1988b_a3	a682	Coleman1988b	Coleman1988b_a3	cell-feeder
132.762	55.5426	5	112.634	22.9831	5	-0.177757	0.0356179	0.04398	Coleman1988b_a4	a683	Coleman1988b	Coleman1988b_a4	cell-feeder
10.5	6.12372	6	10.6	6.36867	6	0.011216	0.0582962	0.12027	Coleman1988b_a5	a684	Coleman1988b	Coleman1988b_a5	cell-feeder
6.3	2.25353	6	4.9	1.59217	6	-0.253179	0.0215527	0.0393043	Coleman1988b_a6	a685	Coleman1988b	Coleman1988b_a6	cell-feeder
46.6431	10.0742	5	27.8269	7.11117	5	-0.514658	0.00937333	0.0225198	Khaling2015_a1	a686	Khaling2015	Khaling2015_a1	chewer
46.6431	10.0742	5	34.1873	9.48156	5	-0.307645	0.00937333	0.0248753	Khaling2015_a1	a687	Khaling2015	Khaling2015_a2	chewer
232.685	26.0743	5	179.152	21.9261	5	-0.261211	0.00251456	0.00551483	Khaling2015_a2	a688	Khaling2015	Khaling2015_a1	chewer
232.685	26.0743	5	189.223	21.3335	5	-0.206748	0.00251456	0.00505998	Khaling2015_a2	a689	Khaling2015	Khaling2015_a2	chewer
36.655	8.34354	5	22.6076	10.3067	5	-0.467662	0.0104162	0.0528486	Khaling2015_a3	a690	Khaling2015	Khaling2015_a3	chewer
36.655	8.34354	5	23.4855	5.39876	5	-0.445062	0.0104162	0.0210407	Khaling2015_a3	a691	Khaling2015	Khaling2015_a4	chewer
214.004	25.0306	5	161.984	32.8834	5	-0.275741	0.00273984	0.0110159	Khaling2015_a4	a692	Khaling2015	Khaling2015_a3	chewer
214.004	25.0306	5	152.766	32.3926	5	-0.33396	0.00273984	0.0117725	Khaling2015_a4	a693	Khaling2015	Khaling2015_a4	chewer
13.6861	0.298142	5	14.0792	0.614919	5	0.0284579	9.49157e-05	0.000476503	Khaling2015_a5	a694	Khaling2015	Khaling2015_a5	chewer
13.6861	0.298142	5	14.5319	0.26398	5	0.0599533	9.49157e-05	0.000160915	Khaling2015_a5	a695	Khaling2015	Khaling2015_a6	chewer
260.255	10.2798	5	255.344	11.9491	5	-0.0189896	0.000312079	0.000750152	Khaling2015_a6	a696	Khaling2015	Khaling2015_a5	chewer
260.255	10.2798	5	242.967	10.9827	5	-0.0686912	0.000312079	0.000720812	Khaling2015_a6	a697	Khaling2015	Khaling2015_a6	chewer
2.40426	1.13623	30	3.03191	1.66065	30	0.233232	0.0074725	0.0175225	Khaling2015_a7	a698	Khaling2015	Khaling2015_a5	chewer
1.95745	3.4087	30	3.94149	4.71974	30	0.673275	0.106191	0.15513	Khaling2015_a8	a699	Khaling2015	Khaling2015_a6	chewer
0.248	0.0316228	10	0.286	0.0284605	10	0.142245	0.00162723	0.00261799	Brown1992_a1	a700	Brown1992	Brown1992_a1	cell-feeder
0.391	0.0316228	10	0.443	0.0252982	10	0.124698	0.000654317	0.000980487	Brown1992_a2	a701	Brown1992	Brown1992_a2	cell-feeder
0.391	0.0316228	10	0.343	0.0379473	10	-0.130692	0.000654317	0.00187905	Brown1992_a3	a702	Brown1992	Brown1992_a3	cell-feeder
50.5405	32.4324	25	50.1351	31.7568	25	-0.0082651	0.0166074	0.0327852	Giron-Calva2016_a1	a703	Giron-Calva2016	Giron-Calva2016_a1	chewer
58.6345	12.2542	11	46.2651	16.5165	11	-0.233129	0.00397861	0.0156319	Giron-Calva2016_a2	a704	Giron-Calva2016	Giron-Calva2016_a2	chewer
30.6217	6.96487	10	22.3801	7.86357	10	-0.309949	0.0051867	0.0176086	Giron-Calva2016_a3	a705	Giron-Calva2016	Giron-Calva2016_a3	chewer
20.6377	6.45356	17	25.0435	7.17062	17	0.19303	0.00576866	0.0106028	Giron-Calva2016_a4	a706	Giron-Calva2016	Giron-Calva2016_a4	chewer
0.18	0.0282843	8	0.16	0.0282843	8	-0.117373	0.00309118	0.00700506	Lindroth1993_a1	a707	Lindroth1993	Lindroth1993_a1	chewer
2.18	0.622254	8	2.56	0.622254	8	0.159283	0.0102362	0.0176487	Lindroth1993_a2	a708	Lindroth1993	Lindroth1993_a1	chewer
71.9	9.89949	8	66.3	9.89949	8	-0.0808778	0.00237243	0.00516313	Lindroth1993_a3	a709	Lindroth1993	Lindroth1993_a1	chewer
12.4	8.76812	8	9.7	8.76812	8	-0.225752	0.0644531	0.171805	Lindroth1993_a4	a710	Lindroth1993	Lindroth1993_a1	chewer
8.7	2.26274	8	6.4	2.26274	8	-0.30344	0.00849129	0.0242384	Lindroth1993_a5	a711	Lindroth1993	Lindroth1993_a1	chewer
0.14	0.0282843	8	0.13	0.0282843	8	-0.0737004	0.00511506	0.0110497	Lindroth1993_a6	a712	Lindroth1993	Lindroth1993_a2	chewer
1.42	0.650538	8	1.17	0.735391	8	-0.182079	0.026579	0.0771811	Lindroth1993_a7	a713	Lindroth1993	Lindroth1993_a2	chewer
60.8	10.4652	8	40.3	10.748	8	-0.408644	0.00371022	0.0126409	Lindroth1993_a8	a714	Lindroth1993	Lindroth1993_a2	chewer
18.6	9.33381	8	29.9	10.4652	8	0.466615	0.031973	0.0474033	Lindroth1993_a9	a715	Lindroth1993	Lindroth1993_a2	chewer
10.7	2.26274	8	10.9	2.54558	8	0.0191328	0.00560563	0.0124465	Lindroth1993_a10	a716	Lindroth1993	Lindroth1993_a2	chewer
0.17	0.0565685	8	0.16	0.0565685	8	-0.0597325	0.0139366	0.0296837	Lindroth1993_a11	a717	Lindroth1993	Lindroth1993_a3	chewer
2.77	1.38593	8	2.68	1.35765	8	-0.0326373	0.0317815	0.0643745	Lindroth1993_a12	a718	Lindroth1993	Lindroth1993_a3	chewer
43.2	18.1019	8	35.9	17.2534	8	-0.181641	0.0221887	0.0514771	Lindroth1993_a13	a719	Lindroth1993	Lindroth1993_a3	chewer
15.3	25.4558	8	24.1	24.3245	8	0.345018	0.405886	0.541333	Lindroth1993_a14	a720	Lindroth1993	Lindroth1993_a3	chewer
6.1	5.37401	8	6.7	5.09117	8	0.0813985	0.101723	0.176504	Lindroth1993_a15	a721	Lindroth1993	Lindroth1993_a3	chewer
0.16	0.0565685	8	0.12	0.0565685	8	-0.281606	0.0157471	0.0439106	Lindroth1993_a16	a722	Lindroth1993	Lindroth1993_a4	chewer
2.7	1.35765	8	3.39	1.30108	8	0.220982	0.0321044	0.0506865	Lindroth1993_a17	a723	Lindroth1993	Lindroth1993_a4	chewer
37	17.2534	8	48.1	16.6877	8	0.256297	0.0275498	0.0427087	Lindroth1993_a18	a724	Lindroth1993	Lindroth1993_a4	chewer
19.2	24.3245	8	7.8	23.7588	8	-0.42122	0.220755	2.05304	Lindroth1993_a19	a725	Lindroth1993	Lindroth1993_a4	chewer
6.5	5.09117	8	3.6	5.09117	8	-0.504212	0.0796268	0.360877	Lindroth1993_a20	a726	Lindroth1993	Lindroth1993_a4	chewer
0.533715	0.116329	14	0.581763	0.102228	14	0.0856081	0.0033991	0.00560711	Himanen2009_a1	a751	Himanen2009	Himanen2009_a1	chewer
0.533715	0.116329	14	0.479542	0.114566	14	-0.106687	0.0033991	0.00748432	Himanen2009_a1	a752	Himanen2009	Himanen2009_a2	chewer
0.533715	0.116329	14	0.489906	0.229132	14	-0.0795324	0.0033991	0.0191462	Himanen2009_a1	a753	Himanen2009	Himanen2009_a3	chewer
0.340078	0.232298	14	0.295177	0.131705	14	-0.151151	0.0338832	0.0482046	Himanen2009_a2	a754	Himanen2009	Himanen2009_a1	chewer
0.340078	0.232298	14	0.213969	0.105779	14	-0.471278	0.0338832	0.0514924	Himanen2009_a2	a755	Himanen2009	Himanen2009_a2	chewer
0.340078	0.232298	14	0.187639	0.070519	14	-0.606276	0.0338832	0.0440229	Himanen2009_a2	a756	Himanen2009	Himanen2009_a3	chewer
30.2819	7.17118	5	42.185	11.0326	5	0.332745	0.011279	0.025052	Jones1988_a1	a775	Jones1988	Jones1988_a1	chewer
33.4273	9.10188	5	47.489	11.86	5	0.349948	0.0149382	0.0274903	Jones1988_a2	a776	Jones1988	Jones1988_a2	chewer
21.2879	5.47724	5	8.05556	4.85611	5	-0.942056	0.0133277	0.088649	Jones1988_a3	a777	Jones1988	Jones1988_a1	chewer
8.15657	2.14572	5	2.27273	1.41166	5	-1.24618	0.0139366	0.094074	Jones1988_a4	a778	Jones1988	Jones1988_a2	chewer
1.7156	0.302752	4	1.08716	0.201835	4	-0.45578	0.00781577	0.0164698	Ahmad2013_a1	a779	Ahmad2013	Ahmad2013_a1	cell-feeder
1.7156	0.302752	4	0.998471	0.171254	4	-0.541506	0.00781577	0.0151973	Ahmad2013_a1	a780	Ahmad2013	Ahmad2013_a2	cell-feeder
2056	39	4	2182	563	4	0.0677564	8.99586e-05	0.0168721	Telesnicki2015_a1	a782	Telesnicki2015	Telesnicki2015_a1	cell-feeder
2056	39	4	1405	1162	4	-0.295269	8.99586e-05	0.185712	Telesnicki2015_a1	a783	Telesnicki2015	Telesnicki2015_a2	cell-feeder
0.238055	0.101864	8	0.0529412	0.0621371	8	-1.42867	0.0231494	0.210172	Telesnicki2015_a2	a784	Telesnicki2015	Telesnicki2015_a1	cell-feeder
0.137395	0.0896404	8	0.0529412	0.0621371	8	-0.894184	0.0546235	0.241646	Telesnicki2015_a2	a785	Telesnicki2015	Telesnicki2015_a2	cell-feeder
6.681	1.6815	2	8.078	1.46937	2	0.182312	0.032174	0.0488541	Bolsinger1992_a1	a786	Bolsinger1992	Bolsinger1992_a1	chewer
1.8175	0.829436	2	2.37	0.806102	2	0.242283	0.109555	0.169071	Bolsinger1992_a2	a787	Bolsinger1992	Bolsinger1992_a1	chewer
3.7957	1.11894	7	2.8727	0.316039	7	-0.283959	0.0124916	0.0142221	Duque2021_a1	a793	Duque2021	Duque2021_a1	nectar/pollen-feeder
6.46646	4.30758	7	7.83609	3.68311	7	0.176195	0.0654015	0.0974591	Duque2021_a2	a794	Duque2021	Duque2021_a2	nectar/pollen-feeder
13.0759	3.23967	7	9.39511	3.10766	7	-0.327154	0.00880759	0.0245599	Duque2021_a3	a795	Duque2021	Duque2021_a3	nectar/pollen-feeder
4.63435	3.92909	7	6.37755	1.73419	7	0.273226	0.107957	0.118576	Duque2021_a4	a796	Duque2021	Duque2021_a4	nectar/pollen-feeder
3.13781	2.75618	16	2.9682	3.12721	16	-0.0449924	0.0493844	0.121167	Duque2021_a5	a797	Duque2021	Duque2021_a1	nectar/pollen-feeder
2.79859	1.73852	16	3.13781	5.54417	16	0.199909	0.0244098	0.238565	Duque2021_a6	a798	Duque2021	Duque2021_a2	nectar/pollen-feeder
8.56537	8.36396	16	8.39576	7.77032	16	-0.0230306	0.061371	0.116339	Duque2021_a7	a799	Duque2021	Duque2021_a3	nectar/pollen-feeder
2.41696	2.89399	16	2.41696	2.68198	16	-0.00632406	0.0936204	0.173539	Duque2021_a8	a800	Duque2021	Duque2021_a4	nectar/pollen-feeder
0.28	0.449	5	0.62	0.4854	5	0.599079	0.646534	0.776636	Trumble1987_a1	a809	Trumble1987	Trumble1987_a1	borer/miner
0.28	0.449	5	0.46	0.4984	5	0.356685	0.646534	0.908882	Trumble1987_a1	a810	Trumble1987	Trumble1987_a2	borer/miner
2.63	0.861626	29	1.58	1.00539	7	-0.482488	0.00370793	0.0632241	Dahlsten1997_a1	a834	Dahlsten1997	Dahlsten1997_a1	borer/miner
1.35	0.828191	19	0.69	0.36	16	-0.672566	0.0200041	0.0371621	Dahlsten1997_a2	a835	Dahlsten1997	Dahlsten1997_a2	borer/miner
30.6	21.5407	29	63.6	53.1796	7	0.77301	0.0172334	0.122101	Dahlsten1997_a3	a836	Dahlsten1997	Dahlsten1997_a1	borer/miner
57.4	33.5635	19	61.5	30.4	16	0.0676309	0.0181572	0.0335451	Dahlsten1997_a4	a837	Dahlsten1997	Dahlsten1997_a2	borer/miner
0.6	0.161555	29	0.33	0.264575	7	-0.553173	0.00250312	0.0985466	Dahlsten1997_a5	a838	Dahlsten1997	Dahlsten1997_a1	borer/miner
0.69	0.174356	19	0.57	0.24	16	-0.187195	0.00336629	0.014508	Dahlsten1997_a6	a839	Dahlsten1997	Dahlsten1997_a2	borer/miner
0.91	0.0538516	29	0.91	0.0264575	7	-3.45028e-13	0.000120766	0.000241531	Dahlsten1997_a7	a840	Dahlsten1997	Dahlsten1997_a1	borer/miner
0.97	0.043589	19	0.96	0.04	16	-0.0103617	0.000106287	0.0002148	Dahlsten1997_a8	a841	Dahlsten1997	Dahlsten1997_a2	borer/miner
2.8	1.45399	29	1.49	0.978928	7	-0.604661	0.0093417	0.0729068	Dahlsten1997_a9	a842	Dahlsten1997	Dahlsten1997_a3	predator
0.87	0.523068	19	0.829	0.56	16	-0.0435256	0.0192059	0.0481325	Dahlsten1997_a10	a843	Dahlsten1997	Dahlsten1997_a4	predator
0.65	0.430813	29	0.28	0.264575	7	-0.785981	0.0152627	0.150948	Dahlsten1997_a11	a844	Dahlsten1997	Dahlsten1997_a5	parasitoid
0.472	0.392301	19	0.249	0.2	16	-0.637544	0.037019	0.0781539	Dahlsten1997_a12	a845	Dahlsten1997	Dahlsten1997_a6	parasitoid
1.47	0.807775	29	0.82	0.820183	7	-0.517459	0.0104665	0.163601	Dahlsten1997_a13	a846	Dahlsten1997	Dahlsten1997_a3	predator
0.29	0.261534	19	0.241	0.24	16	-0.175496	0.0437224	0.107626	Dahlsten1997_a14	a847	Dahlsten1997	Dahlsten1997_a4	predator
0.44	0.376962	29	0.3	0.476235	7	-0.215647	0.0256302	0.45043	Dahlsten1997_a15	a848	Dahlsten1997	Dahlsten1997_a5	parasitoid
0.273	0.305123	19	0.225	0.32	16	-0.163035	0.0679075	0.202318	Dahlsten1997_a16	a849	Dahlsten1997	Dahlsten1997_a6	parasitoid
30.5263	6.45614	4	69.4093	6.46976	4	0.816926	0.011245	0.0134194	Li2016_a1	a852	Li2016	Li2016_a1	chewer
23.0877	5.19298	4	76.7932	5.20394	4	1.19607	0.0127277	0.0138764	Li2016_a2	a853	Li2016	Li2016_a2	chewer
51.8651	9.04893	10	48.0838	9.04893	10	-0.075452	0.00304863	0.00659648	Li2016_a3	a854	Li2016	Li2016_a3	chewer
77.6188	17.1283	10	22.3301	16.8052	10	-1.21999	0.00488149	0.0631229	Li2016_a4	a855	Li2016	Li2016_a4	chewer
62.0848	13.2502	10	37.8641	13.5734	10	-0.490351	0.00456523	0.0174984	Li2016_a5	a856	Li2016	Li2016_a5	chewer
1.45041	0.48695	10	1.26416	0.714194	10	-0.127116	0.0113351	0.0437619	Li2016_a6	a857	Li2016	Li2016_a6	chewer
1.5692	0.431299	10	0.818332	0.319996	10	-0.647187	0.00758291	0.0229906	Li2016_a7	a858	Li2016	Li2016_a7	chewer
1.40055	0.542602	10	0.896059	0.477675	10	-0.43991	0.0151221	0.0439438	Li2016_a8	a859	Li2016	Li2016_a8	chewer
37.3016	16.4617	8	35.1852	11.9722	8	-0.0633471	0.0246412	0.0392182	Chang2014_a1	a880	Chang2014	Chang2014_a1	detritivore
111.905	139.177	8	70.1058	35.1683	8	-0.54859	0.212043	0.243993	Chang2014_a2	a881	Chang2014	Chang2014_a2	detritivore
11.9048	7.48261	8	9.25926	8.23087	8	-0.226618	0.050602	0.154256	Chang2014_a3	a882	Chang2014	Chang2014_a3	detritivore
15.0413	17.8512	9	4.04959	26.7769	9	1.03855	0.168749	16.8267	Mondor2005_a3	a902	Mondor2005	Mondor2005_a5	cell-feeder
32.0661	17.8512	9	25.124	17.6033	9	-0.233922	0.035028	0.0910625	Mondor2005_a4	a904	Mondor2005	Mondor2005_a7	cell-feeder
10.0206	12.0619	9	4.08247	14.8454	9	-0.243817	0.173948	2.72252	Mondor2005_a5	a906	Mondor2005	Mondor2005_a9	cell-feeder
18.9897	11.8763	9	16.0206	11.8763	9	-0.161219	0.0444037	0.107328	Mondor2005_a6	a908	Mondor2005	Mondor2005_a11	cell-feeder
7.30868	4.18415	9	1.72075	4.15698	9	-1.14028	0.0370792	0.895771	Mondor2005_a8	a912	Mondor2005	Mondor2005_a15	cell-feeder
99.9128	53.0719	21	69.2912	20.6891	21	-0.370575	0.0135262	0.0177805	Yan2018_a1	a914	Yan2018	Yan2018_a1	cell-feeder
118.168	45.8757	21	118.757	68.3638	21	0.00927265	0.00720283	0.0231077	Yan2018_a2	a916	Yan2018	Yan2018_a1	cell-feeder
49.6619	25.1867	21	29.2476	43.1772	21	-0.483678	0.0123233	0.121487	Yan2018_a3	a918	Yan2018	Yan2018_a3	cell-feeder
137.601	44.0767	21	98.3424	61.1676	21	-0.329134	0.00489797	0.0234899	Yan2018_a4	a920	Yan2018	Yan2018_a3	cell-feeder
311.128	6.89442	2	293.636	3.18061	3	-0.057966	0.000245551	0.000284661	Hummel1998_a1	a922	Hummel1998	Hummel1998_a1	cell-feeder
296.987	1.11339	2	291.991	4.41072	2	-0.0169126	7.02728e-06	0.000121124	Hummel1998_a2	a923	Hummel1998	Hummel1998_a2	cell-feeder
418.488	5.20969	2	397.767	4.91174	3	-0.0507962	7.74897e-05	0.000128318	Hummel1998_a3	a924	Hummel1998	Hummel1998_a1	cell-feeder
411.044	4.66701	2	392.574	7.49063	3	-0.0459473	6.44594e-05	0.000185826	Hummel1998_a4	a925	Hummel1998	Hummel1998_a2	cell-feeder
0.285076	0.00362099	2	0.299615	0.00378401	3	0.0497298	8.06717e-05	0.000133842	Hummel1998_a5	a926	Hummel1998	Hummel1998_a1	cell-feeder
0.290196	0.00336463	2	0.303648	0.00583068	3	0.0453393	6.72165e-05	0.000190131	Hummel1998_a6	a927	Hummel1998	Hummel1998_a2	cell-feeder
4.24482	2.19917	11	1.60652	0.860743	11	-0.970782	0.0246987	0.0511357	Ryalls2022a_a1	a928	Ryalls2022a	Ryalls2022a_a1	nectar/pollen-feeder
6.7517	4.41666	11	1.13267	0.856801	11	-1.77866	0.0396583	0.09303	Ryalls2022a_a2	a929	Ryalls2022a	Ryalls2022a_a1	nectar/pollen-feeder
9	3	11	8	3	11	-0.116441	0.010152	0.0230178	Vanderplanck2021a_a1	a934	Vanderplanck2021a	Vanderplanck2021a_a1	nectar/pollen-feeder
9	3	11	7	3	11	-0.248016	0.010152	0.026989	Vanderplanck2021a_a1	a935	Vanderplanck2021a	Vanderplanck2021a_a2	nectar/pollen-feeder
9	3	11	2	3	12	-1.41538	0.010152	0.21523	Vanderplanck2021a_a1	a936	Vanderplanck2021a	Vanderplanck2021a_a3	nectar/pollen-feeder
9	3	11	2	2	10	-1.45913	0.010152	0.115152	Vanderplanck2021a_a1	a937	Vanderplanck2021a	Vanderplanck2021a_a4	nectar/pollen-feeder
57.7594	14.5858	30	51.8825	15.0888	30	-0.106959	0.00212792	0.00495123	Vanderplanck2021b_a1	a938	Vanderplanck2021b	Vanderplanck2021b_a1	nectar/pollen-feeder
57.7594	14.5858	30	54.6373	11.5681	30	-0.0558856	0.00212792	0.00362328	Vanderplanck2021b_a1	a939	Vanderplanck2021b	Vanderplanck2021b_a2	nectar/pollen-feeder
57.7594	14.5858	30	54.1781	10.0592	30	-0.064497	0.00212792	0.00327768	Vanderplanck2021b_a1	a940	Vanderplanck2021b	Vanderplanck2021b_a3	nectar/pollen-feeder
18.0417	3.79243	12	15.0833	3.65949	12	-0.178482	0.00368892	0.00860624	Ryalls2022b_a7	a959	Ryalls2022b	Ryalls2022b_a19	parasitoid
45.8958	8.75205	12	41.2708	6.62261	12	-0.106661	0.00303493	0.00518304	Ryalls2022b_a8	a962	Ryalls2022b	Ryalls2022b_a22	predator
7.16667	5.19294	6	6.66667	7.36659	6	-0.014324	0.0913355	0.315542	Ryalls2022c_a1	a971	Ryalls2022c	Ryalls2022c_a1	parasitoid
11.5	4.50555	6	8.83333	9.62116	6	-0.177745	0.0259101	0.243179	Ryalls2022c_a2	a974	Ryalls2022c	Ryalls2022c_a4	parasitoid
16.8333	10.9438	6	7	3.63318	6	-0.890224	0.0729253	0.118831	Ryalls2022c_a3	a977	Ryalls2022c	Ryalls2022c_a7	parasitoid
80.6667	37.125	6	56.6667	29.7837	6	-0.347769	0.0359247	0.0830261	Ryalls2022c_a4	a980	Ryalls2022c	Ryalls2022c_a10	parasitoid
78.6667	29.7164	6	49.6667	14.4453	6	-0.464728	0.0240655	0.0382633	Ryalls2022c_a5	a983	Ryalls2022c	Ryalls2022c_a13	parasitoid
105.333	63.0513	6	54.5	18.8547	6	-0.678814	0.0615011	0.0816479	Ryalls2022c_a6	a986	Ryalls2022c	Ryalls2022c_a16	parasitoid
4	1.95818	6	1.8	1.34626	6	-0.771863	0.0407402	0.138317	Ryalls2022c_a7	a989	Ryalls2022c	Ryalls2022c_a19	parasitoid
0.0600467	0.0427149	12	0.0943	0.0488174	12	0.441441	0.0430587	0.0656409	Ryalls2022c_a8	a992	Ryalls2022c	Ryalls2022c_a22	cell-feeder
0.276283	0.128597	12	0.24205	0.0887578	12	-0.135707	0.0182168	0.0294849	Ryalls2022c_a9	a995	Ryalls2022c	Ryalls2022c_a25	cell-feeder
0.789474	0.4077	19	0.157895	0.3646	19	-1.47614	0.0141348	0.33415	Demares2022_a1	a998	Demares2022	Demares2022_a1	nectar/pollen-feeder
0.789474	0.4077	19	0.55	0.4975	20	-0.348011	0.0141348	0.0558817	Demares2022_a1	a999	Demares2022	Demares2022_a2	nectar/pollen-feeder
0.789474	0.4077	19	0.631579	0.4824	19	-0.214809	0.0141348	0.045311	Demares2022_a1	a1000	Demares2022	Demares2022_a3	nectar/pollen-feeder
0.736842	0.4403	19	0.3	0.4583	20	-0.849643	0.0189695	0.142466	Demares2022_a2	a1001	Demares2022	Demares2022_a1	nectar/pollen-feeder
0.736842	0.4403	19	0.388889	0.4875	18	-0.604825	0.0189695	0.110083	Demares2022_a2	a1002	Demares2022	Demares2022_a2	nectar/pollen-feeder
0.736842	0.4403	19	0.5	0.5	20	-0.372162	0.0189695	0.0702195	Demares2022_a2	a1003	Demares2022	Demares2022_a3	nectar/pollen-feeder
0.722222	0.4479	18	0.473684	0.4993	19	-0.403237	0.0215955	0.0817832	Demares2022_a3	a1004	Demares2022	Demares2022_a4	nectar/pollen-feeder
0.722222	0.4479	18	0.526316	0.4993	19	-0.303432	0.0215955	0.0700844	Demares2022_a3	a1005	Demares2022	Demares2022_a5	nectar/pollen-feeder
0.722222	0.4479	18	0.65	0.477	20	-0.102581	0.0215955	0.0488845	Demares2022_a3	a1006	Demares2022	Demares2022_a6	nectar/pollen-feeder
0.772727	0.4191	22	0.473684	0.4993	19	-0.466832	0.0134603	0.073648	Demares2022_a4	a1007	Demares2022	Demares2022_a4	nectar/pollen-feeder
0.772727	0.4191	22	0.5	0.5	18	-0.414226	0.0134603	0.070559	Demares2022_a4	a1008	Demares2022	Demares2022_a5	nectar/pollen-feeder
0.772727	0.4191	22	0.631579	0.4824	19	-0.193036	0.0134603	0.0446364	Demares2022_a4	a1009	Demares2022	Demares2022_a6	nectar/pollen-feeder
28.4932	17.1588	8	12.3679	8.30262	8	-0.829059	0.046359	0.104277	Otieno2022_a1	a1010	Otieno	Otieno2022_a1	nectar/pollen-feeder
3.99217	1.88193	8	1.09589	0.66421	8	-1.2837	0.0281636	0.0751362	Otieno2022_a2	a1010	Otieno	Otieno2022_a2	nectar/pollen-feeder

## Sheet: fig3c
Fig 3c	The effects of air pollution on the performance of invertebrates from different feeding guilds. Nitrogen oxides (NOx)
Column	Description
Xc	Control mean
Dev_c	Control standard deviation
Nc	Control sample size
Xe	Treatment mean
Dev_e	Treatment standard deviation
Ne	Treatment sample size
lnrr.yi	Log response ratio effect size (log(Xe/Xc) + 0.5 * (((Dev_e^2) / (Ne * Xe^2)) - ((Dev_c^2) / (Nc * Xc^2)))
cV.lnRR	Sampling variance for control groups (Dev_c^2 / (Nc * Xc^2) + Dev_c^4 / (2 * Nc^2 * Xc^4)
lnrr.vi	Sampling variance (Dev_c^2 / (Nc * Xc^2) + Dev_c^4 / (2 * Nc^2 * Xc^4) + Dev_e^2 / (Ne * Xe^2) + Dev_e^4 / (2 * Ne^2 * Xe^4)
sharedcontrolcluster	Unique identifier for rows sharing common control group
infoid	Unique identifier per data row
studyid	Unique identifier for publication
multipleoutcomecluster	Unique identifier for rows measured on same experimental unit
feeding.guild	Factor with 7 levels classifying invertebrates by their feeding strategy
Xc	Dev_c	Nc	Xe	Dev_e	Ne	lnrr.yi	cV.lnRR	lnrr.vi	sharedcontrolcluster	infoid	studyid	multipleoutcomecluster	feeding.guild
0.535	0.062	14	0.568	0.074	13	0.0600278	0.000959745	0.00226624	Dohmen1988_a7	a60	Dohmen1988	Dohmen1988_a7	cell-feeder
0.556	0.048	5	0.607	0.033	6	0.0872615	0.00149172	0.00198444	Dohmen1988_a8	a61	Dohmen1988	Dohmen1988_a8	cell-feeder
0.508	0.058	14	0.529	0.079	15	0.0407848	0.000931542	0.00241944	Dohmen1988_a9	a62	Dohmen1988	Dohmen1988_a9	cell-feeder
0.529	0.067	9	0.586	0.031	11	0.101567	0.00178395	0.00203839	Dohmen1988_a10	a63	Dohmen1988	Dohmen1988_a10	cell-feeder
0.113321	0.03284	20	0.284459	0.189177	20	0.929321	0.0042079	0.0265664	Gate1995_a5	a82	Gate1995	Gate1995_a5	parasitoid
0.222479	0.0481036	20	0.179463	0.186401	20	-0.18906	0.0023402	0.0577357	Gate1995_a6	a83	Gate1995	Gate1995_a6	parasitoid
0.425994	0.0730805	20	0.146161	0.0989824	20	-1.05899	0.0014726	0.0246665	Gate1995_a7	a84	Gate1995	Gate1995_a7	parasitoid
0.203978	0.0309898	20	0.358002	0.180389	20	0.568297	0.00115476	0.0139299	Gate1995_a8	a85	Gate1995	Gate1995_a8	parasitoid
1.12171	0.168942	4	0.796943	0.0416956	3	-0.344208	0.00568699	0.00659984	Nowinszky2017_a1	a90	Nowinszky2017	Nowinszky2017_a1	chewer
0.832468	0.11541	3	1.12353	1.12353	4	0.421632	0.00642721	0.287677	Nowinszky2017_a2	a91	Nowinszky2017	Nowinszky2017_a2	chewer
0.53293	0.114671	3	1.02664	0.354685	4	0.662864	0.0155519	0.0458363	Nowinszky2017_a3	a92	Nowinszky2017	Nowinszky2017_a3	chewer
1.14756	0.284893	4	0.769919	0.0609919	3	-0.405767	0.0155269	0.017621	Nowinszky2017_a4	a93	Nowinszky2017	Nowinszky2017_a4	chewer
0.781707	0.123879	4	1.35366	1.35366	3	0.712613	0.00629809	0.395187	Nowinszky2017_a5	a94	Nowinszky2017	Nowinszky2017_a5	chewer
0.726016	0.189952	3	1.13805	0.404825	5	0.450743	0.0230781	0.0487055	Nowinszky2017_a6	a95	Nowinszky2017	Nowinszky2017_a6	chewer
1.1446	0.171264	5	0.667247	0.172465	2	-0.525186	0.00448774	0.0384497	Nowinszky2017_a7	a96	Nowinszky2017	Nowinszky2017_a7	chewer
0.733449	0.0719999	3	1.25348	1.25348	4	0.659318	0.00321736	0.284467	Nowinszky2017_a8	a97	Nowinszky2017	Nowinszky2017_a8	chewer
0.725319	0.0555674	3	1.11742	0.245532	5	0.436017	0.00195832	0.0116613	Nowinszky2017_a9	a98	Nowinszky2017	Nowinszky2017_a9	chewer
0.0983713	0.022708	15	0.111075	0.0378467	15	0.123549	0.00355879	0.0113286	Holopainen1995_a1	a110	Holopainen1995	Holopainen1995_a1	cell-feeder
0.122476	0.0731704	15	0.139739	0.0529854	15	0.124763	0.0240778	0.0337086	Holopainen1995_a2	a113	Holopainen1995	Holopainen1995_a1	cell-feeder
0.107166	0.0592932	15	0.112052	0.0529854	15	0.0418332	0.0206164	0.0356342	Holopainen1995_a3	a116	Holopainen1995	Holopainen1995_a1	cell-feeder
0.7	0.4583	30	0.3	0.4583	30	-0.815546	0.0143904	0.0952084	Girling2013_a1	a221	Girling2013	Girling2013_a1	nectar/pollen-feeder
87.4	35.1796	59	78.63	39.2829	47	-0.10446	0.00274982	0.00807439	Reitmayer2019_a1	a257	Reitmayer2019	Reitmayer2019_a1	nectar/pollen-feeder
79.01	59.4779	55	68.7	66.8164	42	-0.133716	0.0103566	0.033132	Reitmayer2019_a2	a258	Reitmayer2019	Reitmayer2019_a1	nectar/pollen-feeder
72.52	78.4972	47	49.23	78.9543	37	-0.365065	0.0252392	0.0971723	Reitmayer2019_a3	a259	Reitmayer2019	Reitmayer2019_a1	nectar/pollen-feeder
59.54	51.3745	29	33.97	67.7171	23	-0.48762	0.0260027	0.213702	Reitmayer2019_a4	a260	Reitmayer2019	Reitmayer2019_a1	nectar/pollen-feeder
90.05	324.24	12	10.19	22.8631	12	-2.5094	1.66403	2.17153	Reitmayer2019_a5	a261	Reitmayer2019	Reitmayer2019_a2	nectar/pollen-feeder
90.04	289.737	12	10.19	41.0496	12	-1.93412	1.23519	3.50196	Reitmayer2019_a6	a262	Reitmayer2019	Reitmayer2019_a2	nectar/pollen-feeder
80.09	244.6	12	15.17	37.7587	12	-1.79433	1.07936	1.7289	Reitmayer2019_a7	a263	Reitmayer2019	Reitmayer2019_a2	nectar/pollen-feeder
35.44	23.1922	3	18.97	3.84515	3	-0.689509	0.152938	0.166727	Campbell2018_a1	a286	Campbell2018	Campbell2018_a1	chewer
16.95	3.16965	3	8.28	7.17069	3	-0.597253	0.0117243	0.292974	Campbell2018_a2	a287	Campbell2018	Campbell2018_a2	chewer
84.75	9.46739	3	67.425	19.5912	3	-0.216699	0.00416833	0.0327067	Leonard2019b_a1	a379	Leonard2019b	Leonard2019b_a1	nectar/pollen-feeder
87.6	8.8681	3	63.99	34.8142	3	-0.266429	0.00342194	0.106956	Leonard2019b_a2	a380	Leonard2019b	Leonard2019b_a2	nectar/pollen-feeder
88.184	6.87624	3	56.806	21.6905	3	-0.416497	0.00202881	0.0518089	Leonard2019b_a3	a381	Leonard2019b	Leonard2019b_a3	nectar/pollen-feeder
70.14	11.6619	3	40.918	14.6895	3	-0.522051	0.00925725	0.0531401	Leonard2019b_a4	a382	Leonard2019b	Leonard2019b_a4	nectar/pollen-feeder
104.7	6.9	8	96.2	5.2	8	-0.0847586	0.000543041	0.000908338	Viskari2000a_a1	a392	Viskari2000a	Viskari2000a_a1	cell-feeder
104.7	6.9	8	143	11.6	8	0.311885	0.000543041	0.00136591	Viskari2000a_a1	a393	Viskari2000a	Viskari2000a_a2	cell-feeder
104.7	6.9	8	153	12.1	8	0.379458	0.000543041	0.00132515	Viskari2000a_a1	a394	Viskari2000a	Viskari2000a_a3	cell-feeder
0.53	0.066675	4	0.575	0.06145	4	0.0809424	0.00396436	0.00682371	Dohmen1984_a2	a425	Dohmen1984	Dohmen1984_a2	cell-feeder
0.37	0.066675	1	0.369	0.06145	1	-0.00507655	0.0330003	0.0611174	Dohmen1984_a4	a427	Dohmen1984	Dohmen1984_a4	cell-feeder
0.15	0.0551543	18	0.145	0.0509117	18	-0.0342326	0.00753932	0.0144118	Jackson1995_a2	a511	Jackson1995	Jackson1995_a2	cell-feeder
0.362	0.199251	29	0.33	0.134629	29	-0.0949054	0.0105014	0.0162571	Jackson1995_a8	a517	Jackson1995	Jackson1995_a8	cell-feeder
0.216	0.15617	29	0.304	0.150785	29	0.336978	0.018188	0.0267074	Jackson1995_a9	a518	Jackson1995	Jackson1995_a9	cell-feeder
0.433	0.0915478	29	0.423	0.096933	29	-0.0232309	0.00154261	0.00335503	Jackson1995_a10	a519	Jackson1995	Jackson1995_a10	cell-feeder
0.335	0.129244	29	0.325	0.140014	29	-0.0296716	0.00514572	0.0115662	Jackson1995_a11	a520	Jackson1995	Jackson1995_a11	cell-feeder
0.238	0.0636396	18	0.26	0.0848528	18	0.0893834	0.00398007	0.00991473	Jackson1995_a12	a521	Jackson1995	Jackson1995_a12	cell-feeder
0.248	0.101823	18	0.345	0.0975807	18	0.327655	0.0094091	0.0138634	Jackson1995_a13	a522	Jackson1995	Jackson1995_a13	cell-feeder
0.436	0.0636396	18	0.393	0.0678823	18	-0.103596	0.00118431	0.00284319	Jackson1995_a14	a523	Jackson1995	Jackson1995_a14	cell-feeder
0.329	0.118794	18	0.334	0.0933381	18	0.013631	0.00726933	0.0116174	Jackson1995_a15	a524	Jackson1995	Jackson1995_a15	cell-feeder
0.38	0.0121244	3	0.419	0.0121244	3	0.0976696	0.000339393	0.000618537	Masters1996_a1	a539	Masters1996	Masters1996_a1	cell-feeder
0.319	0.0121244	3	0.389	0.0138564	3	0.198359	0.000481636	0.000904668	Masters1996_a2	a540	Masters1996	Masters1996_a2	cell-feeder
294.077	251.577	8	164.776	110.021	8	-0.597131	0.0956656	0.152947	Bolsinger1987_a1	a773	Bolsinger1987	Bolsinger1987_a1	cell-feeder
419.511	475.405	9	219.716	239.706	9	-0.651974	0.152872	0.293866	Bolsinger1987_a2	a774	Bolsinger1987	Bolsinger1987_a2	cell-feeder
17.9969	22.1436	4	59.5413	4.19507	2	1.00847	0.4501	0.452585	Bignal2007_a1	a792	Bignal2007	Bignal2007_a1	chewer
0.06	0.09	9	0.08	0.06	9	0.193932	0.28125	0.345703	Viskari2000b_a1	a885	Viskari2000b	Viskari2000b_a1	cell-feeder
1	3	9	13	12	9	2.11229	1.5	1.59916	Viskari2000b_a2	a886	Viskari2000b	Viskari2000b_a1	cell-feeder
0.06	0.09	9	0.11	0.06	9	0.497665	0.28125	0.314854	Viskari2000b_a1	a887	Viskari2000b	Viskari2000b_a2	cell-feeder
1	3	9	6	9	9	1.41676	1.5	1.78125	Viskari2000b_a2	a888	Viskari2000b	Viskari2000b_a2	cell-feeder
4.24482	2.19917	11	1.3156	0.612564	11	-1.17375	0.0246987	0.0446018	Ryalls2022a_a1	a932	Ryalls2022a	Ryalls2022a_a3	nectar/pollen-feeder
6.7517	4.41666	11	0.743262	0.328179	11	-2.21709	0.0396583	0.0575388	Ryalls2022a_a2	a933	Ryalls2022a	Ryalls2022a_a3	nectar/pollen-feeder
18.0417	3.79243	12	14.375	4.02337	12	-0.22577	0.00368892	0.0102383	Ryalls2022b_a7	a961	Ryalls2022b	Ryalls2022b_a21	parasitoid
7.16667	5.19294	6	7	4.69042	6	-0.0298689	0.0913355	0.168965	Ryalls2022c_a1	a973	Ryalls2022c	Ryalls2022c_a3	parasitoid
11.5	4.50555	6	14.3333	3.88158	6	0.213561	0.0259101	0.0382076	Ryalls2022c_a2	a976	Ryalls2022c	Ryalls2022c_a6	parasitoid
16.8333	10.9438	6	18.5	11.4499	6	0.0911088	0.0729253	0.138805	Ryalls2022c_a3	a979	Ryalls2022c	Ryalls2022c_a9	parasitoid
80.6667	37.125	6	46.5	13.3978	6	-0.561606	0.0359247	0.0498563	Ryalls2022c_a4	a982	Ryalls2022c	Ryalls2022c_a12	parasitoid
78.6667	29.7164	6	61.5	16.1957	6	-0.252294	0.0240655	0.0356907	Ryalls2022c_a5	a985	Ryalls2022c	Ryalls2022c_a15	parasitoid
105.333	63.0513	6	70.6667	26.3186	6	-0.417456	0.0615011	0.084886	Ryalls2022c_a6	a988	Ryalls2022c	Ryalls2022c_a18	parasitoid
4	1.95818	6	7.03333	6.26813	6	0.610582	0.0407402	0.181875	Ryalls2022c_a7	a991	Ryalls2022c	Ryalls2022c_a21	parasitoid
0.0600467	0.0427149	12	0.0960833	0.0613732	12	0.466009	0.0430587	0.0776368	Ryalls2022c_a8	a994	Ryalls2022c	Ryalls2022c_a24	cell-feeder
0.276283	0.128597	12	0.2253	0.0772631	12	-0.208121	0.0182168	0.0280652	Ryalls2022c_a9	a997	Ryalls2022c	Ryalls2022c_a27	cell-feeder

## Sheet: fig3d
Fig 3d	The effects of air pollution on the performance of invertebrates from different feeding guilds. Sulfur dioxide (SO2)
Column	Description
Xc	Control mean
Dev_c	Control standard deviation
Nc	Control sample size
Xe	Treatment mean
Dev_e	Treatment standard deviation
Ne	Treatment sample size
lnrr.yi	Log response ratio effect size (log(Xe/Xc) + 0.5 * (((Dev_e^2) / (Ne * Xe^2)) - ((Dev_c^2) / (Nc * Xc^2)))
cV.lnRR	Sampling variance for control groups (Dev_c^2 / (Nc * Xc^2) + Dev_c^4 / (2 * Nc^2 * Xc^4)
lnrr.vi	Sampling variance (Dev_c^2 / (Nc * Xc^2) + Dev_c^4 / (2 * Nc^2 * Xc^4) + Dev_e^2 / (Ne * Xe^2) + Dev_e^4 / (2 * Ne^2 * Xe^4)
sharedcontrolcluster	Unique identifier for rows sharing common control group
infoid	Unique identifier per data row
studyid	Unique identifier for publication
multipleoutcomecluster	Unique identifier for rows measured on same experimental unit
feeding.guild	Factor with 7 levels classifying invertebrates by their feeding strategy
Xc	Dev_c	Nc	Xe	Dev_e	Ne	lnrr.yi	cV.lnRR	lnrr.vi	sharedcontrolcluster	infoid	studyid	multipleoutcomecluster	feeding.guild
0.499	0.078	13	0.543	0.056	14	0.0839433	0.00188128	0.00264128	Dohmen1988_a1	a54	Dohmen1988	Dohmen1988_a1	cell-feeder
0.553	0.057	14	0.58	0.075	14	0.0478878	0.000759165	0.00195425	Dohmen1988_a2	a55	Dohmen1988	Dohmen1988_a2	cell-feeder
0.546	0.07	15	0.565	0.066	14	0.0341462	0.00109637	0.00207153	Dohmen1988_a3	a56	Dohmen1988	Dohmen1988_a3	cell-feeder
0.523	0.053	13	0.539	0.049	14	0.0300343	0.000790272	0.00138076	Dohmen1988_a4	a57	Dohmen1988	Dohmen1988_a4	cell-feeder
0.473	0.06	14	0.496	0.07	12	0.0477358	0.00115001	0.00281117	Dohmen1988_a5	a58	Dohmen1988	Dohmen1988_a5	cell-feeder
0.489	0.073	14	0.542	0.089	15	0.103006	0.00159311	0.00339231	Dohmen1988_a6	a59	Dohmen1988	Dohmen1988_a6	cell-feeder
0.178824	0.0447059	20	0.155294	0.0447059	20	-0.140569	0.00312988	0.00728218	Gate1995_a9	a86	Gate1995	Gate1995_a9	parasitoid
0.265882	0.0737255	20	0.288627	0.0454902	20	0.0807817	0.00385177	0.00509457	Gate1995_a10	a87	Gate1995	Gate1995_a10	parasitoid
0.260392	0.105098	20	0.26902	0.0698039	20	0.030206	0.0081784	0.0115504	Gate1995_a11	a88	Gate1995	Gate1995_a11	parasitoid
0.271373	0.130196	20	0.264314	0.0321569	20	-0.0317403	0.0115751	0.0123155	Gate1995_a12	a89	Gate1995	Gate1995_a12	parasitoid
0.125939	0.106321	13	0.185529	0.0553754	13	0.363431	0.0563274	0.0632036	Holopainen1995_a4	a119	Holopainen1995	Holopainen1995_a4	cell-feeder
0.125939	0.106321	13	0.244505	0.0730955	13	0.639467	0.0563274	0.0632258	Holopainen1995_a4	a120	Holopainen1995	Holopainen1995_a5	cell-feeder
0.125939	0.106321	13	0.160956	0.0553754	13	0.222475	0.0563274	0.0654738	Holopainen1995_a4	a121	Holopainen1995	Holopainen1995_a6	cell-feeder
0.0684983	0.0797405	13	0.105358	0.0387628	13	0.383642	0.109679	0.120145	Holopainen1995_a5	a122	Holopainen1995	Holopainen1995_a4	cell-feeder
0.0684983	0.0797405	13	0.0817065	0.0775255	13	0.158828	0.109679	0.181329	Holopainen1995_a5	a123	Holopainen1995	Holopainen1995_a5	cell-feeder
0.0684983	0.0797405	13	0.0758703	0.0708805	13	0.0836629	0.109679	0.17907	Holopainen1995_a5	a124	Holopainen1995	Holopainen1995_a6	cell-feeder
0.109352	0.0487303	13	0.137611	0.0465153	13	0.226619	0.0153925	0.0242202	Holopainen1995_a6	a125	Holopainen1995	Holopainen1995_a7	cell-feeder
0.109352	0.0487303	13	0.16157	0.0708805	13	0.390135	0.0153925	0.0303064	Holopainen1995_a6	a126	Holopainen1995	Holopainen1995_a8	cell-feeder
0.109352	0.0487303	13	0.100751	0.0730955	13	-0.0693104	0.0153925	0.0567015	Holopainen1995_a6	a127	Holopainen1995	Holopainen1995_a9	cell-feeder
0.0540614	0.0420853	13	0.0761775	0.0775255	13	0.359471	0.0477033	0.130547	Holopainen1995_a7	a128	Holopainen1995	Holopainen1995_a7	cell-feeder
0.0540614	0.0420853	13	0.0798635	0.0420853	13	0.37757	0.0477033	0.0692924	Holopainen1995_a7	a129	Holopainen1995	Holopainen1995_a8	cell-feeder
0.0540614	0.0420853	13	0.0651195	0.0287952	13	0.170314	0.0477033	0.0628573	Holopainen1995_a7	a130	Holopainen1995	Holopainen1995_a9	cell-feeder
0.18402	0.166067	15	0.262035	0.156841	15	0.338229	0.0557674	0.0799369	Holopainen1995_a8	a131	Holopainen1995	Holopainen1995_a10	cell-feeder
0.18402	0.166067	15	0.131613	0.21681	15	-0.271869	0.0557674	0.253046	Holopainen1995_a8	a132	Holopainen1995	Holopainen1995_a11	cell-feeder
0.18402	0.166067	15	0.198015	0.157995	15	0.0673729	0.0557674	0.0991103	Holopainen1995_a8	a133	Holopainen1995	Holopainen1995_a12	cell-feeder
0.108387	0.0876467	15	0.154243	0.133776	15	0.356099	0.044544	0.0959497	Holopainen1995_a9	a134	Holopainen1995	Holopainen1995_a10	cell-feeder
0.108387	0.0876467	15	0.104814	0.113018	15	-0.0165638	0.044544	0.12506	Holopainen1995_a9	a135	Holopainen1995	Holopainen1995_a11	cell-feeder
0.108387	0.0876467	15	0.156625	0.117631	15	0.365152	0.044544	0.0828545	Holopainen1995_a9	a136	Holopainen1995	Holopainen1995_a12	cell-feeder
0.113747	0.0899532	15	0.209628	0.166067	15	0.611431	0.0425621	0.0852762	Holopainen1995_a11	a140	Holopainen1995	Holopainen1995_a13	cell-feeder
0.113747	0.0899532	15	0.0387097	0.119938	15	-0.778733	0.0425621	0.887362	Holopainen1995_a11	a141	Holopainen1995	Holopainen1995_a14	cell-feeder
0.113747	0.0899532	15	0.053598	0.136083	15	-0.558434	0.0425621	0.564659	Holopainen1995_a11	a142	Holopainen1995	Holopainen1995_a15	cell-feeder
0.443051	0.097281	10	0.513897	0.172356	10	0.151551	0.00483274	0.0161447	Holopainen1991_a1	a143	Holopainen1991	Holopainen1991_a1	cell-feeder
0.588027	0.42139	10	0.713614	0.504864	10	0.192919	0.0526727	0.103977	Holopainen1991_a2	a144	Holopainen1991	Holopainen1991_a2	cell-feeder
0.4	0.489837	10	0.8	0.400028	10	0.630668	0.161207	0.186523	Ginevan1980_a1	a236	Ginevan1980	Ginevan1980_a1	nectar/pollen-feeder
0.818182	0.385723	11	0.363636	0.480911	11	-0.741532	0.0204092	0.192051	Ginevan1980_a2	a237	Ginevan1980	Ginevan1980_a2	nectar/pollen-feeder
0.416667	0.492942	12	0.333333	0.471464	12	-0.198107	0.123438	0.304043	Ginevan1980_a3	a238	Ginevan1980	Ginevan1980_a3	nectar/pollen-feeder
50.468	45.1447	10	23.266	42.305	10	-0.649041	0.0832181	0.468503	Salt1995_a1	a371	Salt1995	Salt1995_a1	cell-feeder
16.506	28.7293	10	3.643	5.68261	10	-1.54073	0.348835	0.621757	Salt1995_a2	a374	Salt1995	Salt1995_a4	cell-feeder
0.507	0.0681667	5	0.54	0.0648667	5	0.0626934	0.00362195	0.00651204	Dohmen1984_a1	a424	Dohmen1984	Dohmen1984_a1	cell-feeder
0.394	0.0681667	2	0.395	0.0648667	2	0.00179358	0.0150785	0.0286535	Dohmen1984_a3	a426	Dohmen1984	Dohmen1984_a3	cell-feeder
0.145	0.0424853	5	0.208	0.158	4	0.424346	0.0173174	0.171976	Kozlov1996a_a1	a436	Kozlov1996a	Kozlov1996a_a1	nectar/pollen-feeder
0.145	0.0424853	5	0.019	0.0034	4	-2.03688	0.0173174	0.025355	Kozlov1996a_a1	a437	Kozlov1996a	Kozlov1996a_a2	nectar/pollen-feeder
0.142	0.0469574	5	0.151	0.132	4	0.14604	0.0221098	0.231403	Kozlov1996a_a2	a438	Kozlov1996a	Kozlov1996a_a3	nectar/pollen-feeder
0.142	0.0469574	5	0.04	0.05	4	-1.08257	0.0221098	0.489029	Kozlov1996a_a2	a439	Kozlov1996a	Kozlov1996a_a4	nectar/pollen-feeder
0.283	0.158761	5	0.463	0.334	4	0.525858	0.0649234	0.203484	Kozlov1996a_a3	a440	Kozlov1996a	Kozlov1996a_a5	nectar/pollen-feeder
0.283	0.158761	5	0.079	0.094	4	-1.1305	0.0649234	0.481513	Kozlov1996a_a3	a441	Kozlov1996a	Kozlov1996a_a6	nectar/pollen-feeder
0.273	0.241495	5	0.198	0.268	4	-0.170449	0.168749	0.731653	Kozlov1996a_a4	a442	Kozlov1996a	Kozlov1996a_a7	nectar/pollen-feeder
0.273	0.241495	5	0.075	0.092	4	-1.18215	0.168749	0.615682	Kozlov1996a_a4	a443	Kozlov1996a	Kozlov1996a_a8	nectar/pollen-feeder
0.103	0.0693181	5	0.199	0.168	4	0.702373	0.0946861	0.288737	Kozlov1996a_a5	a444	Kozlov1996a	Kozlov1996a_a9	nectar/pollen-feeder
0.103	0.0693181	5	0.047	0.044	4	-0.720321	0.0946861	0.337793	Kozlov1996a_a5	a445	Kozlov1996a	Kozlov1996a_a10	nectar/pollen-feeder
0.053	0.021	4	0.064	0.046	5	0.220627	0.0400191	0.148677	Kozlov2003_a1	a450	Kozlov2003	Kozlov2003_a1	cell-feeder
0.218	0.018	4	0.945	0.41	5	1.48466	0.00170585	0.0400618	Kozlov2003_a2	a451	Kozlov2003	Kozlov2003_a1	cell-feeder
1.526	0.399	4	2.485	0.35	5	0.481061	0.0172374	0.0212128	Kozlov2003_a3	a452	Kozlov2003	Kozlov2003_a1	cell-feeder
29.27	1.29259	8	16.311	1.72534	8	-0.584146	0.000243803	0.0016434	Hoffmann2000_a1	a477	Hoffmann2000	Hoffmann2000_a1	nectar/pollen-feeder
29.27	1.29259	8	13.262	3.01793	8	-0.788546	0.000243803	0.00673783	Hoffmann2000_a1	a478	Hoffmann2000	Hoffmann2000_a2	nectar/pollen-feeder
29.27	1.29259	8	12.195	1.29259	8	-0.874957	0.000243803	0.00164912	Hoffmann2000_a1	a479	Hoffmann2000	Hoffmann2000_a3	nectar/pollen-feeder
32.317	9.0538	8	31.554	19.8329	8	-0.00410714	0.00985904	0.0604611	Hoffmann2000_a2	a480	Hoffmann2000	Hoffmann2000_a4	nectar/pollen-feeder
32.317	9.0538	8	28.506	8.19112	8	-0.125224	0.00985904	0.0202334	Hoffmann2000_a2	a481	Hoffmann2000	Hoffmann2000_a5	nectar/pollen-feeder
32.317	9.0538	8	23.78	1.72534	8	-0.311325	0.00985904	0.0105173	Hoffmann2000_a2	a482	Hoffmann2000	Hoffmann2000_a6	nectar/pollen-feeder
179.101	38.6703	8	155.859	46.4032	8	-0.136372	0.00584429	0.0169857	Hoffmann2000_a3	a483	Hoffmann2000	Hoffmann2000_a1	nectar/pollen-feeder
179.101	38.6703	8	143.555	38.6703	8	-0.21961	0.00584429	0.0149558	Hoffmann2000_a3	a484	Hoffmann2000	Hoffmann2000_a2	nectar/pollen-feeder
179.101	38.6703	8	102.539	54.1389	8	-0.543197	0.00584429	0.0412973	Hoffmann2000_a3	a485	Hoffmann2000	Hoffmann2000_a3	nectar/pollen-feeder
250.195	108.275	8	293.945	50.2696	8	0.151275	0.0236844	0.027347	Hoffmann2000_a4	a486	Hoffmann2000	Hoffmann2000_a4	nectar/pollen-feeder
250.195	108.275	8	200.977	61.8718	8	-0.224832	0.0236844	0.0356015	Hoffmann2000_a4	a487	Hoffmann2000	Hoffmann2000_a5	nectar/pollen-feeder
250.195	108.275	8	177.734	34.801	8	-0.351262	0.0236844	0.0284883	Hoffmann2000_a4	a488	Hoffmann2000	Hoffmann2000_a6	nectar/pollen-feeder
11.5	7.8	16	7.8	6.7	15	-0.378005	0.0291657	0.0795646	Petters1982_a1	a489	Petters1982	Petters1982_a1	parasitoid
11.5	7.8	16	12.8	7.6	17	0.103091	0.0291657	0.0501183	Petters1982_a1	a490	Petters1982	Petters1982_a2	parasitoid
15.8	5.9	18	15.6	5.5	21	-0.0136528	0.00777672	0.0137134	Petters1982_a2	a491	Petters1982	Petters1982_a3	parasitoid
15.8	5.9	18	16.6	8	18	0.0519709	0.00777672	0.020763	Petters1982_a2	a492	Petters1982	Petters1982_a4	parasitoid
12.6	4.58841	20	10.88	5.25923	20	-0.144244	0.00665259	0.0184039	Petters1982_a3	a493	Petters1982	Petters1982_a1	parasitoid
12.6	4.58841	20	10.84	4.60183	20	-0.149264	0.00665259	0.0157042	Petters1982_a3	a494	Petters1982	Petters1982_a2	parasitoid
10.525	4.29325	20	12.091	3.91759	20	0.137173	0.00835413	0.013617	Petters1982_a4	a495	Petters1982	Petters1982_a3	parasitoid
10.525	4.29325	20	11.022	4.092	20	0.0454259	0.00835413	0.0152695	Petters1982_a4	a496	Petters1982	Petters1982_a4	parasitoid
372	117	5	725	166	5	0.662628	0.0199798	0.0305198	Hughes1983_a1	a505	Hughes1983	Hughes1983_a1	chewer
621	142	5	865	307	5	0.338766	0.0105121	0.0360221	Hughes1983_a2	a506	Hughes1983	Hughes1983_a2	chewer
38.4	22.4	2	74.2	40.3	2	0.647384	0.184613	0.342983	Hughes1983_a3	a507	Hughes1983	Hughes1983_a3	chewer
38.1	1.5	2	41.1	2.4	2	0.0762588	0.000775302	0.00248169	Hughes1983_a4	a508	Hughes1983	Hughes1983_a4	chewer
41.8	1.8	2	46.4	2.1	2	0.104452	0.000927606	0.0019523	Hughes1983_a5	a509	Hughes1983	Hughes1983_a5	chewer
2.56	0.05	46	2.58	0.08	46	0.00778844	8.29285e-06	2.91948e-05	Hughes1981_a1	a525	Hughes1981	Hughes1981_a1	chewer
5.12	0.25	46	5.12	0.2	46	-9.32942e-06	5.18315e-05	8.50033e-05	Hughes1981_a2	a526	Hughes1981	Hughes1981_a2	chewer
8.26	0.29	46	8.22	0.16	46	-0.00486366	2.67969e-05	3.50333e-05	Hughes1981_a3	a527	Hughes1981	Hughes1981_a3	chewer
11.78	0.17	46	11.68	0.15	46	-0.00852567	4.52742e-06	8.11283e-06	Hughes1981_a4	a528	Hughes1981	Hughes1981_a4	chewer
13.68	0.29	46	13.48	0.22	46	-0.0147298	9.7694e-06	1.55598e-05	Hughes1981_a5	a529	Hughes1981	Hughes1981_a5	chewer
18.56	0.38	46	18.56	0.09	46	-4.30083e-06	9.11287e-06	9.62405e-06	Hughes1981_a6	a530	Hughes1981	Hughes1981_a6	chewer
0.4	0.1	46	0.5	0.1	46	0.222899	0.00135962	0.00222956	Hughes1981_a7	a531	Hughes1981	Hughes1981_a1	chewer
2.5	0.6	46	3.6	5.9	46	0.393212	0.00125296	0.061348	Hughes1981_a8	a532	Hughes1981	Hughes1981_a2	chewer
10.3	2	46	10.6	2.2	46	0.0287685	0.000819985	0.00175685	Hughes1981_a9	a533	Hughes1981	Hughes1981_a3	chewer
47.4	4.8	46	46.9	6	46	-0.0105381	0.000222955	0.000578812	Hughes1981_a10	a534	Hughes1981	Hughes1981_a4	chewer
40.2	3.6	46	40.2	5	46	8.09816e-05	0.000174354	0.000510713	Hughes1981_a11	a535	Hughes1981	Hughes1981_a5	chewer
19.6	2	36	24.8	1.8	36	0.235243	0.000289273	0.000435616	Hughes1981_a12	a536	Hughes1981	Hughes1981_a6	chewer
56	7	20	60	6	20	0.0688522	0.000781555	0.00128168	Hughes1981_a13	a537	Hughes1981	Hughes1981_a7	chewer
379	51	20	364	54	20	-0.0402848	0.000905792	0.00200681	Hughes1981_a14	a538	Hughes1981	Hughes1981_a7	chewer
2.733	1.66312	8	2.715	1.62069	8	-0.00748133	0.0473601	0.092894	McNary1981_a1	a543	McNary1981	McNary1981_a1	chewer
2.733	1.66312	8	2.012	1.18228	8	-0.307834	0.0473601	0.091453	McNary1981_a1	a544	McNary1981	McNary1981_a2	chewer
2.733	1.66312	8	2.05	0.871156	8	-0.299418	0.0473601	0.0701881	McNary1981_a1	a545	McNary1981	McNary1981_a3	chewer
1.671	1.28976	8	1.181	0.783474	8	-0.356789	0.077242	0.133768	McNary1981_a2	a546	McNary1981	McNary1981_a4	chewer
1.671	1.28976	8	0.997	0.585484	8	-0.532108	0.077242	0.121278	McNary1981_a2	a547	McNary1981	McNary1981_a5	chewer
1.671	1.28976	8	0.966	0.613769	8	-0.560017	0.077242	0.128977	McNary1981_a2	a548	McNary1981	McNary1981_a6	chewer
65.9	9.6	4	78.4	9.8	4	0.172986	0.00531939	0.00923327	Kozlov1996b_a1	a619	Kozlov1996b	Kozlov1996b_a1	chewer
65.9	9.6	4	75.8	23.2	4	0.149017	0.00531939	0.0290131	Kozlov1996b_a1	a620	Kozlov1996b	Kozlov1996b_a2	chewer
65.9	9.6	4	62.5	16.6277	3	-0.0438281	0.00531939	0.0291907	Kozlov1996b_a1	a621	Kozlov1996b	Kozlov1996b_a3	chewer
65.9	9.6	4	65.3	17.2	4	-0.00312664	0.00531939	0.0228147	Kozlov1996b_a1	a622	Kozlov1996b	Kozlov1996b_a4	chewer
91.8	5.8	4	96.4	7.2	4	0.0490922	0.000998452	0.00239403	Kozlov1996b_a2	a623	Kozlov1996b	Kozlov1996b_a5	chewer
91.8	5.8	4	90.5	9.6	4	-0.0133549	0.000998452	0.00381551	Kozlov1996b_a2	a624	Kozlov1996b	Kozlov1996b_a6	chewer
91.8	5.8	4	95.8	7.27461	3	0.0431124	0.000998452	0.00292236	Kozlov1996b_a2	a625	Kozlov1996b	Kozlov1996b_a7	chewer
91.8	5.8	4	100	0	4	0.0850589	0.000998452	0.000998452	Kozlov1996b_a2	a626	Kozlov1996b	Kozlov1996b_a8	chewer
63.4	12	4	77.8	9.8	4	0.202183	0.00899631	0.0129709	Kozlov1996b_a3	a627	Kozlov1996b	Kozlov1996b_a1	chewer
63.4	12	4	65.8	13	4	0.037557	0.00899631	0.0188022	Kozlov1996b_a3	a628	Kozlov1996b	Kozlov1996b_a2	chewer
63.4	12	4	56.2	14.376	3	-0.11412	0.00899631	0.0310456	Kozlov1996b_a3	a629	Kozlov1996b	Kozlov1996b_a3	chewer
63.4	12	4	58.4	19.4	4	-0.0728322	0.00899631	0.0369647	Kozlov1996b_a3	a630	Kozlov1996b	Kozlov1996b_a4	chewer
78.9	12.6	4	89.3	13.6	4	0.123532	0.00639601	0.0122113	Kozlov1996b_a4	a631	Kozlov1996b	Kozlov1996b_a5	chewer
78.9	12.6	4	81	9.6	4	0.0248359	0.00639601	0.00991384	Kozlov1996b_a4	a632	Kozlov1996b	Kozlov1996b_a6	chewer
78.9	12.6	4	95.8	7.27461	3	0.191855	0.00639601	0.00831992	Kozlov1996b_a4	a633	Kozlov1996b	Kozlov1996b_a7	chewer
78.9	12.6	4	100	0	4	0.233801	0.00639601	0.00639601	Kozlov1996b_a4	a634	Kozlov1996b	Kozlov1996b_a8	chewer
24.9	1.8	4	25.2	1.2	4	0.0116064	0.00130728	0.00187434	Kozlov1996b_a5	a635	Kozlov1996b	Kozlov1996b_a1	chewer
24.9	1.8	4	24.9	0.6	4	-0.000580636	0.00130728	0.00145245	Kozlov1996b_a5	a636	Kozlov1996b	Kozlov1996b_a2	chewer
24.9	1.8	4	25.8	1.55885	3	0.0354619	0.00130728	0.0025249	Kozlov1996b_a5	a637	Kozlov1996b	Kozlov1996b_a3	chewer
24.9	1.8	4	23	2	4	-0.0790816	0.00130728	0.00319943	Kozlov1996b_a5	a638	Kozlov1996b	Kozlov1996b_a4	chewer
15	1.4	4	14.1	2	4	-0.0604493	0.00218015	0.00722273	Kozlov1996b_a6	a639	Kozlov1996b	Kozlov1996b_a5	chewer
15	1.4	4	15.7	2.2	4	0.0469761	0.00218015	0.00710112	Kozlov1996b_a6	a640	Kozlov1996b	Kozlov1996b_a6	chewer
15	1.4	4	17.5	2.25167	3	0.155821	0.00218015	0.00771374	Kozlov1996b_a6	a641	Kozlov1996b	Kozlov1996b_a7	chewer
15	1.4	4	14.4	2.2	4	-0.0389933	0.00218015	0.00803244	Kozlov1996b_a6	a642	Kozlov1996b	Kozlov1996b_a8	chewer
7.62	0.430813	29	7.58	0.389744	31	-0.00527564	0.000110229	0.000195514	Warrington1987_a1	a649	Warrington1987	Warrington1987_a1	cell-feeder
8.45	0.164317	30	8.53	0.167033	31	0.0094228	1.26047e-05	2.4974e-05	Warrington1987_a2	a650	Warrington1987	Warrington1987_a2	cell-feeder
0.258	0.032311	29	0.307	0.0445421	31	0.173957	0.000540979	0.00122026	Warrington1987_a3	a651	Warrington1987	Warrington1987_a1	cell-feeder
0.256	0.0328634	30	0.306	0.0334066	31	0.178325	0.000549467	0.000934009	Warrington1987_a4	a652	Warrington1987	Warrington1987_a2	cell-feeder
0.374	0.0215407	29	0.393	0.0222711	31	0.0495484	0.000114394	0.000217993	Warrington1987_a5	a653	Warrington1987	Warrington1987_a1	cell-feeder
0.345	0.0109545	30	0.359	0.0111355	31	0.0397767	3.36069e-05	6.46438e-05	Warrington1987_a6	a654	Warrington1987	Warrington1987_a2	cell-feeder
301	172	4	316	60	4	0.0123221	0.0849646	0.0940182	Warrington1987_a7	a655	Warrington1987	Warrington1987_a3	cell-feeder
247	102	4	153	36	4	-0.493347	0.0435418	0.0574785	Warrington1987_a8	a656	Warrington1987	Warrington1987_a4	cell-feeder
256	24	4	108	6	4	-0.863759	0.00219968	0.00297158	Warrington1987_a9	a657	Warrington1987	Warrington1987_a5	cell-feeder
188	44	4	63	24	4	-1.08201	0.0137877	0.0507271	Warrington1987_a10	a658	Warrington1987	Warrington1987_a6	cell-feeder
37	10	4	26	6	4	-0.355295	0.0184282	0.0318305	Warrington1987_a11	a659	Warrington1987	Warrington1987_a7	cell-feeder
11	4	4	2	2	4	-1.59628	0.0336043	0.314854	Warrington1987_a12	a660	Warrington1987	Warrington1987_a8	cell-feeder
850	324	4	650	112	4	-0.282715	0.0369836	0.0444336	Warrington1987_a13	a661	Warrington1987	Warrington1987_a9	cell-feeder
2.29213	1.80645	2	4.1372	2.89031	2	0.557273	0.358779	0.632587	Aminu-Kano1991_a1	a727	Aminu-Kano1991	Aminu-Kano1991_a1	cell-feeder
2.29213	1.80645	2	5.29391	4.10465	2	0.832088	0.358779	0.704541	Aminu-Kano1991_a1	a728	Aminu-Kano1991	Aminu-Kano1991_a2	cell-feeder
2.29213	1.80645	2	7.64991	4.60644	2	1.14058	0.358779	0.556508	Aminu-Kano1991_a1	a729	Aminu-Kano1991	Aminu-Kano1991_a3	cell-feeder
0.290512	0.0660398	4	0.336483	0.246967	4	0.207783	0.0130023	0.156747	Aminu-Kano1991_a2	a730	Aminu-Kano1991	Aminu-Kano1991_a4	cell-feeder
0.290512	0.0660398	4	0.367829	0.215252	4	0.27232	0.0130023	0.102281	Aminu-Kano1991_a2	a731	Aminu-Kano1991	Aminu-Kano1991_a5	cell-feeder
0.290512	0.0660398	4	0.507448	0.140167	4	0.560827	0.0130023	0.0322584	Aminu-Kano1991_a2	a732	Aminu-Kano1991	Aminu-Kano1991_a6	cell-feeder
0.714	0.4518	70	0.804	0.3973	56	0.118037	0.00573639	0.0101064	Gong1993_a1	a733	Gong1993	Gong1993_a1	chewer
0.714	0.4518	70	0.842	0.3646	76	0.163271	0.00573639	0.00820658	Gong1993_a1	a734	Gong1993	Gong1993_a2	chewer
0.680999	0.0394401	70	0.716478	0.0300158	56	0.0507784	4.79175e-05	7.92585e-05	Gong1993_a2	a735	Gong1993	Gong1993_a1	chewer
0.680999	0.0394401	70	0.723343	0.0382117	76	0.060316	4.79175e-05	8.46372e-05	Gong1993_a2	a736	Gong1993	Gong1993_a2	chewer
122.7	53.5462	70	177.6	53.8799	56	0.369253	0.00272434	0.00436923	Gong1993_a3	a737	Gong1993	Gong1993_a1	chewer
122.7	53.5462	70	186	65.3835	76	0.415457	0.00272434	0.00435157	Gong1993_a3	a738	Gong1993	Gong1993_a2	chewer
24.09	2.67731	70	23.07	2.39466	56	-0.0432558	0.000176467	0.000368886	Gong1993_a4	a739	Gong1993	Gong1993_a1	chewer
24.09	2.67731	70	23.48	3.13841	76	-0.0256185	0.000176467	0.000411571	Gong1993_a4	a740	Gong1993	Gong1993_a2	chewer
12.96	1.42232	70	12.89	1.796	56	-0.00532857	0.000172078	0.000518808	Gong1993_a5	a741	Gong1993	Gong1993_a1	chewer
12.96	1.42232	70	12.46	1.48203	76	-0.0393371	0.000172078	0.000358245	Gong1993_a5	a742	Gong1993	Gong1993_a2	chewer
13.05	1.42232	70	13.22	1.347	56	0.0129505	0.000169712	0.000355118	Gong1993_a6	a743	Gong1993	Gong1993_a1	chewer
13.05	1.42232	70	13.39	1.65638	76	0.0257359	0.000169712	0.00037108	Gong1993_a6	a744	Gong1993	Gong1993_a2	chewer
1215.3	906.939	70	1081.3	624.857	56	-0.117823	0.00798759	0.0139686	Gong1993_a7	a745	Gong1993	Gong1993_a1	chewer
1215.3	906.939	70	1267.1	1390.49	76	0.0456845	0.00798759	0.0239584	Gong1993_a7	a746	Gong1993	Gong1993_a2	chewer
13.2	6.69328	70	14.2	13.47	56	0.0792227	0.00367984	0.0198772	Gong1993_a8	a747	Gong1993	Gong1993_a1	chewer
13.2	6.69328	70	18.5	20.0509	76	0.343446	0.00367984	0.0192558	Gong1993_a8	a748	Gong1993	Gong1993_a2	chewer
14.9	13.3866	70	14.3	7.48331	56	-0.0444221	0.0115975	0.0164997	Gong1993_a9	a749	Gong1993	Gong1993_a1	chewer
14.9	13.3866	70	16.9	10.4614	76	0.122708	0.0115975	0.016652	Gong1993_a9	a750	Gong1993	Gong1993_a2	chewer
0.099	0.0491935	5	0.102	0.044	4	0.0284219	0.050602	0.0982047	Kozlov1997_a1	a757	Kozlov1997	Kozlov1997_a1	chewer
0.099	0.0491935	5	0.08	0.0294449	3	-0.215206	0.050602	0.0967778	Kozlov1997_a1	a758	Kozlov1997	Kozlov1997_a2	chewer
0.099	0.0491935	5	0.084	0.032	4	-0.170854	0.050602	0.0875414	Kozlov1997_a1	a759	Kozlov1997	Kozlov1997_a3	chewer
0.099	0.0491935	5	0.111	0.026	4	0.0965772	0.050602	0.0644125	Kozlov1997_a1	a760	Kozlov1997	Kozlov1997_a4	chewer
7.1	2.68328	5	10.8	4.2	4	0.424073	0.0289738	0.0674972	Kozlov1997_a2	a761	Kozlov1997	Kozlov1997_a1	chewer
7.1	2.68328	5	8.3	1.90526	3	0.15066	0.0289738	0.0466922	Kozlov1997_a2	a762	Kozlov1997	Kozlov1997_a2	chewer
7.1	2.68328	5	11.3	5.2	4	0.476895	0.0289738	0.0833158	Kozlov1997_a2	a763	Kozlov1997	Kozlov1997_a3	chewer
7.1	2.68328	5	9.8	3	4	0.319719	0.0289738	0.0526759	Kozlov1997_a2	a764	Kozlov1997	Kozlov1997_a4	chewer
19.6	6.4846	5	27.6	4.91935	5	0.334517	0.0221315	0.0285054	Wu1996_a1	a765	Wu1997	Wu1996_a1	cell-feeder
19.6	6.4846	5	37.2	9.39149	5	0.636207	0.0221315	0.0349599	Wu1996_a1	a766	Wu1997	Wu1996_a2	cell-feeder
19.6	6.4846	5	15.8	5.81378	5	-0.212926	0.0221315	0.0495772	Wu1996_a1	a767	Wu1997	Wu1996_a3	cell-feeder
19.6	6.4846	5	6.2	4.47214	5	-1.1099	0.0221315	0.131604	Wu1996_a1	a768	Wu1997	Wu1996_a4	cell-feeder
0.328485	0.0387198	5	0.401212	0.0170367	5	0.19879	0.00278271	0.0031434	Wu1996_a2	a769	Wu1997	Wu1996_a1	cell-feeder
0.328485	0.0387198	5	0.431861	0.0282654	5	0.272653	0.00278271	0.00363983	Wu1996_a2	a770	Wu1997	Wu1996_a2	cell-feeder
0.328485	0.0387198	5	0.386667	0.0278782	5	0.162203	0.00278271	0.0038229	Wu1996_a2	a771	Wu1997	Wu1996_a3	cell-feeder
0.328485	0.0387198	5	0.310476	0.0354286	5	-0.0564708	0.00278271	0.00539035	Wu1996_a2	a772	Wu1997	Wu1996_a4	cell-feeder
0.252	0.0587878	6	0.28	0.0555608	7	0.103638	0.00911143	0.0147523	Hughes1988_a1	a788	Hughes1988	Hughes1988_a1	chewer
0.321	0.0318434	6	0.34	0.0449778	7	0.0579344	0.00164147	0.00414459	Hughes1988_a2	a789	Hughes1988	Hughes1988_a1	chewer
65	9.89949	2	55.15	1.20208	2	-0.170011	0.0116649	0.0119025	Zvereva1995a_a1	a801	Zvereva1995a	Zvereva1995a_a1	chewer
44	0	2	14	2.82843	2	-1.13493	0	0.0206164	Zvereva1995a_a2	a802	Zvereva1995a	Zvereva1995a_a2	chewer
61	15.5563	2	38	2.82843	2	-0.488162	0.0330469	0.0358208	Zvereva1995a_a3	a803	Zvereva1995a	Zvereva1995a_a1	chewer
22	5.65685	2	3	4.24264	2	-1.50896	0.0336043	1.5336	Zvereva1995a_a4	a804	Zvereva1995a	Zvereva1995a_a2	chewer
8.4	2.23607	5	13.8	3.80132	5	0.496938	0.0142728	0.0295633	Warrington1990_a1	a805	Warrington1990	Warrington1990_a1	cell-feeder
20	5.14296	5	47.6	7.15542	5	0.862748	0.0133125	0.0178421	Warrington1990_a2	a806	Warrington1990	Warrington1990_a2	cell-feeder
66.6	17.8885	5	189.8	23.4787	5	1.04158	0.0145329	0.0175981	Warrington1990_a3	a807	Warrington1990	Warrington1990_a3	cell-feeder
308.5	220.209	6	985.2	545.991	6	1.14426	0.0885255	0.141024	Warrington1990_a4	a808	Warrington1990	Warrington1990_a4	cell-feeder
1.53936	0.435089	12	1.27252	0.285535	12	-0.191595	0.00667946	0.010884	Holopainen1993_a1	a815	Holopainen1993	Holopainen1993_a1	cell-feeder
0.814459	0.232904	12	0.633737	0.509784	12	-0.227336	0.00683772	0.0622145	Holopainen1993_a2	a816	Holopainen1993	Holopainen1993_a2	cell-feeder
1.04439	0.0121019	3	1.26142	0.0484883	3	0.189026	4.47576e-05	0.000537407	Holopainen1993_a3	a817	Holopainen1993	Holopainen1993_a3	cell-feeder
1.90575	0.0210078	3	1.52975	0.0298639	3	-0.219725	4.05059e-05	0.00016755	Holopainen1993_a4	a818	Holopainen1993	Holopainen1993_a4	cell-feeder
0.965	0.72832	2	0.615	0.26163	2	-0.547668	0.325372	0.419955	Holopainen1993_a5	a819	Holopainen1993	Holopainen1993_a5	parasitoid
0.79	0.155563	2	0.71	0.127279	2	-0.108428	0.0195759	0.0357732	Hoffmann2002_a1	a820	Hoffmann2002	Hoffmann2002_a1	chewer
0.79	0.155563	2	0.26	0.169706	2	-1.01454	0.0195759	0.255282	Hoffmann2002_a1	a821	Hoffmann2002	Hoffmann2002_a2	chewer
0.21	0.141421	2	0.28	0.113137	2	0.21512	0.252467	0.337431	Hoffmann2002_a2	a822	Hoffmann2002	Hoffmann2002_a3	chewer
0.23	0.113137	2	0.19	0.0989949	2	-0.18368	0.128301	0.273247	Hoffmann2002_a3	a824	Hoffmann2002	Hoffmann2002_a5	chewer
0.23	0.113137	2	0.22	0.127279	2	-0.0212656	0.128301	0.309661	Hoffmann2002_a3	a825	Hoffmann2002	Hoffmann2002_a6	chewer
0.49	0.169706	2	0.42	0.155563	2	-0.149841	0.0617735	0.13272	Hoffmann2002_a4	a826	Hoffmann2002	Hoffmann2002_a7	chewer
0.49	0.169706	2	0.26	0.183848	2	-0.538711	0.0617735	0.343024	Hoffmann2002_a4	a827	Hoffmann2002	Hoffmann2002_a8	chewer
95.4	1.41421	2	73.55	10.9602	2	-0.254617	0.000109882	0.0112745	Zvereva1995b_a1	a828	Zvereva1995b	Zvereva1995b_a1	chewer
49.15	4.45477	2	39.2	1.9799	2	-0.227616	0.0041159	0.00539223	Zvereva1995b_a2	a829	Zvereva1995b	Zvereva1995b_a1	chewer
30.65	0.353553	2	20.9	2.54558	2	-0.379208	6.65324e-05	0.00751145	Zvereva1995b_a3	a830	Zvereva1995b	Zvereva1995b_a1	chewer
35	32.5269	2	49	24.0416	2	0.180737	0.525078	0.652689	Zvereva1995b_a4	a831	Zvereva1995b	Zvereva1995b_a2	parasitoid
6	5.65685	2	3	4.24264	2	-0.415369	0.54321	2.04321	Zvereva1995b_a5	a832	Zvereva1995b	Zvereva1995b_a3	parasitoid
61	15.5563	2	38	2.82843	2	-0.488162	0.0330469	0.0358208	Zvereva1995b_a6	a833	Zvereva1995b	Zvereva1995b_a4	chewer
55.1912	8.04854	2	28.0147	1.80936	2	-0.682347	0.0106898	0.0127776	Zvereva2000_a1	a860	Zvereva2000	Zvereva2000_a1	predator
68.0735	4.36742	2	36.3088	6.48874	2	-0.621572	0.00206021	0.0181563	Zvereva2000_a2	a861	Zvereva2000	Zvereva2000_a1	predator
37.3676	3.74351	2	27.2206	6.73831	2	-0.304021	0.00503065	0.0361392	Zvereva2000_a3	a862	Zvereva2000	Zvereva2000_a1	predator
20.6471	29.137	2	22.0147	0.748701	2	-0.433439	1.49147	1.49205	Zvereva2000_a4	a863	Zvereva2000	Zvereva2000_a2	parasitoid
8.42647	10.0451	2	29.3382	6.61353	2	0.90495	0.962964	0.988694	Zvereva2000_a5	a864	Zvereva2000	Zvereva2000_a2	parasitoid
6.3	1.38564	3	4.9	2.07846	3	-0.229389	0.016255	0.0780285	Zvereva1996_a1	a865	Zvereva1996	Zvereva1996_a1	chewer
6.3	1.38564	3	25	6.06218	3	1.38006	0.016255	0.0360471	Zvereva1996_a1	a866	Zvereva1996	Zvereva1996_a2	chewer
6.3	1.38564	3	107.8	23.9023	3	2.83986	0.016255	0.0327771	Zvereva1996_a1	a867	Zvereva1996	Zvereva1996_a3	chewer
7.3	3.4641	3	5	3.63731	3	-0.327767	0.0778781	0.269837	Zvereva1996_a2	a868	Zvereva1996	Zvereva1996_a4	chewer
7.3	3.4641	3	15	6.06218	3	0.709868	0.0778781	0.133805	Zvereva1996_a2	a869	Zvereva1996	Zvereva1996_a5	chewer
14.5946	8.17278	10	16.4189	8.55738	10	0.115686	0.0318502	0.059383	Zvereva1996_a3	a871	Zvereva1996	Zvereva1996_a7	chewer
14.5946	8.17278	10	6.93243	5.28827	10	-0.731024	0.0318502	0.0917343	Zvereva1996_a3	a872	Zvereva1996	Zvereva1996_a8	chewer
14.5946	8.17278	10	4.40878	3.26911	10	-1.18524	0.0318502	0.0883439	Zvereva1996_a3	a873	Zvereva1996	Zvereva1996_a9	chewer
11.7061	7.21128	10	12.3142	7.30743	10	0.0492763	0.0386691	0.0745033	Zvereva1996_a4	a874	Zvereva1996	Zvereva1996_a10	chewer
11.7061	7.21128	10	11.5845	7.30743	10	-0.00952334	0.0386691	0.0792511	Zvereva1996_a4	a875	Zvereva1996	Zvereva1996_a11	chewer
11.7061	7.21128	10	2.15878	3.17296	10	-1.60152	0.0386691	0.278032	Zvereva1996_a4	a876	Zvereva1996	Zvereva1996_a12	chewer
11.7973	9.99963	10	18.2128	9.42273	10	0.411717	0.074427	0.101552	Zvereva1996_a5	a877	Zvereva1996	Zvereva1996_a13	chewer
11.7973	9.99963	10	4.37838	5.86517	10	-0.937392	0.074427	0.269974	Zvereva1996_a5	a878	Zvereva1996	Zvereva1996_a14	chewer
11.7973	9.99963	10	2.76689	2.88451	10	-1.43173	0.074427	0.189016	Zvereva1996_a5	a879	Zvereva1996	Zvereva1996_a15	chewer
52.5	10.6066	2	89	26.8701	2	0.540407	0.0206164	0.06723	Katzel1993_a1	a883	Katzel1993	Katzel1993_a1	chewer
59.15	22.4153	2	19.85	18.5969	2	-0.908342	0.074382	0.609548	Katzel1993_a2	a884	Katzel1993	Katzel1993_a1	chewer
775	413.155	4	2199.5	1262.5	4	1.04878	0.0735736	0.159334	Bressan1997_a2	a890	Bressan1997	Bressan1997_a2	chewer
19.75	20.998	4	3	2.94392	4	-1.90547	0.322523	0.592242	Bressan1997_a6	a894	Bressan1997	Bressan1997_a6	chewer
3	3.16228	4	13.25	19.3111	4	1.61201	0.316358	0.988386	Bressan1997_a7	a895	Bressan1997	Bressan1997_a7	chewer
0.75	0.957427	4	2.75	3.20156	4	1.265	0.490398	0.886648	Bressan1997_a9	a897	Bressan1997	Bressan1997_a9	predator

## Sheet: fig3e
Fig 3e	The effects of air pollution on the performance of invertebrates from different feeding guilds. Particulate matter (PM).
Column	Description
Xc	Control mean
Dev_c	Control standard deviation
Nc	Control sample size
Xe	Treatment mean
Dev_e	Treatment standard deviation
Ne	Treatment sample size
lnrr.yi	Log response ratio effect size (log(Xe/Xc) + 0.5 * (((Dev_e^2) / (Ne * Xe^2)) - ((Dev_c^2) / (Nc * Xc^2)))
cV.lnRR	Sampling variance for control groups (Dev_c^2 / (Nc * Xc^2) + Dev_c^4 / (2 * Nc^2 * Xc^4)
[truncated: 59 more rows]

[truncated: 9 more sheets: fig4a-4e, figS2, figS3a, figS3b, figS4,S5, figS6, figS7, figS8, figS9]
